# Supplementary material for: Expression profile analysis of the inflammatory response regulated by hepatocyte nuclear factor 4α
Source: BMC Genomics. 2011 Feb 25;12:128. doi: 10.1186/1471-2164-12-128 (PMC3053261; doi:10.1186/1471-2164-12-128)
Supplement: Additional file 1 — Genes that respond to the treatment of HNF4α knock-down and/or cytokines. This file includes four sub-tables showing the genes with significantly altered expression and fold changes in four categories (Category A to D). [file 1471-2164-12-128-S1.XLS]

## Sheet: Category A, shRNA only
Additional file 1: Genes that change in response to HNF4α knock-down					shRNA fold change			Cytokine fold change
Unigene cluster	Symbols	Refseq ids	Uniprot ids	Affy probeset ids	minimum_fold	maximum_fold	mean_fold	minimum_fold	maximum_fold	mean_fold
Hs.306304	---	---	---	216614_at	0.609383	0.609383	0.609383	-0.195068	-0.195068	-0.195068
Hs.154846	PI4KB	NM_002651	Q5VWB9,Q5VWC0,Q9UBF8	210417_s_at,206138_s_at,206139_at	0.18155	0.799667	0.521535	-0.117842	0.194026	-0.0103538
Hs.48297	RCHY1	NM_015436,NM_001009922,NM_001008925	Q96BL1,Q86X26,Q9UHS6,Q96PM5,Q6PIQ5,Q2KN33,Q59GN7,Q9Y3X7	212743_at,212749_s_at	0.334537	-0.489698	-0.0775804	0.0278697	-0.0619693	-0.0170498
Hs.247118	PIGB,CCPG1	NM_004748,NM_004855,NM_020739	A8K9T0,Q9ULG6,Q92521	214151_s_at,214152_at,205452_at	0.00576514	0.273512	0.120934	-0.135184	-0.34566	-0.218579
Hs.419	DLX2	NM_004405	Q07687,Q53QU7,Q59HD6	207147_at	1.22734	1.22734	1.22734	-0.140928	-0.140928	-0.140928
Hs.43803	LAIR2	NM_002288,NM_021270	Q6ISS4	207509_s_at	-1.15228	-1.15228	-1.15228	-0.171261	-0.171261	-0.171261
Hs.22785	GABRE	NM_021990,NM_021987,NM_021984,NM_004961	Q6PCD2,P78334,A8MT31,A6NLP4	204537_s_at	-0.955516	-0.955516	-0.955516	0.135139	0.135139	0.135139
Hs.201776	ZIM2	NM_015363	A8MX22,Q9GZU2,Q96Q96,Q9NZV7	220653_at	-0.855787	-0.855787	-0.855787	0.155368	0.155368	0.155368
Hs.184779	MSL-1	NM_001012241	Q69Z03,Q0VF46,Q68DK7	212708_at	-0.523169	-0.523169	-0.523169	-0.0992399	-0.0992399	-0.0992399
---	PLD1	NM_002662	Q59EA4,Q13393	177_at	-0.249901	-0.249901	-0.249901	0.0682618	0.0682618	0.0682618
Hs.301463	ZNF688	NM_145271,NM_001024683	A8MV39,Q8WV14	213527_s_at,213529_at,213525_at	-0.0786248	0.558561	0.263069	0.113124	-0.210024	-0.0973708
Hs.6285	C2CD3	NM_015531	Q4AC94,Q9Y4M2,Q8NAU5	36552_at,213199_at	0.869475	0.878331	0.873903	-0.224537	-0.336886	-0.280712
Hs.94806	ABCA2	NM_212533,NM_001606	Q96HC2,Q6P2G5,Q76MW7,Q5SPY3,Q9UPU0,Q08EJ9,Q93038,Q5SPZ4,Q5SPY4,Q13039,Q5W9G5,Q9HC28,Q9BZC7,A6NED5,Q5SPY5	212772_s_at	0.793707	0.793707	0.793707	-0.0515034	-0.0515034	-0.0515034
Hs.332938	CPM	NM_198320,NM_001874,NM_001005502	P14384	206100_at	2.18548	2.18548	2.18548	0.49304	0.49304	0.49304
Hs.10587	DMN	NM_145728,NM_015286	Q8TE61,O15061,Q5NJJ9,Q8TE62,A7E2Y2,Q2TBJ4	212730_at	0.766471	0.766471	0.766471	-0.0229238	-0.0229238	-0.0229238
Hs.900382	AKAP13	NM_006738,NM_144767,NM_007200	A8MYJ1,Q12802,A8MVN0,A8MPW5,B0AZU4	221718_s_at	0.681475	0.681475	0.681475	0.120128	0.120128	0.120128
Hs.166079	CYP3A5	NM_000777	Q7Z447,Q7Z446,Q14V85,Q53GC3,Q86SK1,Q7Z2G5,Q7Z3N0,A4D289,Q96RK8,Q96RK6,Q96RK7,P20815	214235_at,214234_s_at	0.336511	0.575502	0.456007	-0.0731221	-0.334075	-0.203598
Hs.132744	---	NM_016496,NM_001005416,NM_001005415	Q9P0N8,A6NP10	210075_at	0.704143	0.704143	0.704143	-0.0461932	-0.0461932	-0.0461932
Hs.19105	TIMM17B	NM_005834	Q8NCS3,A8K2E2,O60830	203342_at	0.273131	0.273131	0.273131	0.00943202	0.00943202	0.00943202
Hs.6048	FEM1B	NM_015322	Q9UK73	212367_at,212374_at,212373_at	0.0301807	0.456816	0.189906	0.11228	-0.185287	-0.0579224
Hs.6189	KIAA1467	NM_020853	A2RU67,Q69YM1	213234_at	0.639324	0.639324	0.639324	-0.138936	-0.138936	-0.138936
Hs.194673	PEA15	NM_003768	Q96FS5,Q14801,B1AKZ3,Q6FHL9,Q15121,B1AKZ4	200787_s_at,200788_s_at	0.633067	0.647235	0.640151	-0.0338472	0.0789569	0.0225549
Hs.127287	UBXD7	NM_015562	O94888	212840_at,217100_s_at	-0.137471	-0.371385	-0.254428	-0.0746694	-0.321261	-0.197965
Hs.105547	NPDC1	NM_015392	Q5SPY9,Q8NCE1,Q9NQX5,Q8WXX4,Q5SPY8	218086_at	1.33336	1.33336	1.33336	0.107238	0.107238	0.107238
Hs.278362	MEA1	NM_014623	Q16626	218061_at	0.97669	0.97669	0.97669	0.0287354	0.0287354	0.0287354
Hs.260238	AGK	NM_018238	Q53H12,A4D1U5	218568_at,222132_s_at	0.400096	0.878717	0.639407	-0.0985183	-0.132509	-0.115513
Hs.299465	LOC728937,RPS26	XM_001724435,NM_001029,XM_001725335,XM_001724376,NM_001093731	Q76N57,P62854,Q76N56	217753_s_at	0.541984	0.541984	0.541984	0.00472479	0.00472479	0.00472479
Hs.18625	ACOT9	NM_001037171,NM_001033583	Q9Y305,Q96EA2,Q9H2R8	221641_s_at	-0.473058	-0.473058	-0.473058	0.293862	0.293862	0.293862
Hs.12969	tcag7.1314	NM_017439	Q9UMH3,Q9Y4L9,A4D1B6,Q8ND73,Q3MJC0	222150_s_at,213142_x_at	-0.232672	-0.419182	-0.325927	-0.10916	-0.176069	-0.142614
Hs.204041	AHSA1	NM_012111	O95433	201491_at	0.154587	0.154587	0.154587	0.00902898	0.00902898	0.00902898
Hs.158200	MEGF8	NM_001410	Q05BT0,Q7Z7M0,A8KAY0,Q86XP5	214778_at	1.07012	1.07012	1.07012	-0.241387	-0.241387	-0.241387
Hs.15110	ZNF211	NM_006385,NM_198855	Q59EG4,Q59G36,Q2TAL7,Q5EBL6,Q13398,Q05BQ7	205437_at	0.51237	0.51237	0.51237	-0.00338965	-0.00338965	-0.00338965
Hs.261828	MKNK2	NM_199054,NM_017572	Q59GN5,Q9NT28,Q9HBH9,A4CYL7,Q15447,Q9NV89	218205_s_at	0.23216	0.23216	0.23216	-0.113791	-0.113791	-0.113791
Hs.90443	NDUFS8	NM_002496	Q53G17,O00217,Q08E91	203189_s_at,203190_at	0.36035	0.38102	0.370685	-0.0396206	-0.0608033	-0.050212
Hs.171374	KIFAP3	NM_014970	B1AKU5,Q92845,B1AKU4	203333_at	0.502518	0.502518	0.502518	-0.0607688	-0.0607688	-0.0607688
Hs.173255	SNRPA	NM_004596	P09012	201770_at	-0.457484	-0.457484	-0.457484	-0.0952937	-0.0952937	-0.0952937
Hs.239186	CASKIN2	NM_020753	Q8WXE0	61297_at	0.77518	0.77518	0.77518	-0.0366725	-0.0366725	-0.0366725
Hs.321622	OSBPL10	NM_017784	Q59ED9,Q9NX98,Q9BXB5	219073_s_at	-3.15523	-3.15523	-3.15523	0.121182	0.121182	0.121182
Hs.37936	SUV39H1	NM_003173	Q14828,O43463	218619_s_at	0.64688	0.64688	0.64688	-0.38807	-0.38807	-0.38807
Hs.250894	TCTA	NM_022171	P57738	203054_s_at	0.951532	0.951532	0.951532	0.00353592	0.00353592	0.00353592
Hs.155553	CHST10	NM_004854	O43529,Q53T18	204065_at	0.455749	0.455749	0.455749	-0.124695	-0.124695	-0.124695
Hs.1440	GABRB3	NM_000814,NM_021912	P28472,Q68CS5	205850_s_at	2.10961	2.10961	2.10961	0.287808	0.287808	0.287808
Hs.104117	CYP3A5	NM_000777	Q7Z447,Q7Z446,Q53GC3,Q14V85,Q86SK1,Q7Z2G5,Q7Z3N0,Q96RK8,A4D289,Q96RK6,P20815	205765_at	0.319593	0.319593	0.319593	-0.14989	-0.14989	-0.14989
Hs.282997	GBAP,GBA	NR_002188,NM_001005742,XR_042183,NM_001005750,NM_001005749,NM_000157,NM_001005741	Q9UQU9,Q9BWE2,Q569G9,Q05C18,A8K796,P04062	209093_s_at	1.22144	1.22144	1.22144	0.111524	0.111524	0.111524
Hs.279840	ZNF222	NM_013360	O14890,Q9UK12,Q02387,Q8N6G7	206175_x_at	0.818157	0.818157	0.818157	0.293664	0.293664	0.293664
Hs.97496	YY1	NM_003403	P25490	213494_s_at,200047_s_at,201901_s_at	0.0101814	-0.233733	-0.103695	-0.0103604	-0.143126	-0.0886805
Hs.900016	FLJ20628	NM_017910	Q9BVS5	221229_s_at	0.128429	0.128429	0.128429	-0.0738644	-0.0738644	-0.0738644
Hs.183874	CUL4A	NM_003589,NM_001008895	Q13619,A2A2W2,A8MSH7	201424_s_at,201423_s_at	-0.0486421	-0.202269	-0.125455	-0.0323114	0.0325539	0.000121237
Hs.285508	HOXD11	NM_021192	A6NIS4,P31277,Q14DW8	214604_at	2.15765	2.15765	2.15765	-0.0208237	-0.0208237	-0.0208237
Hs.325474	CALD1	NM_033139,NM_033140,NM_004342,NM_033138,NM_033157	Q05DR4,Q7Z2Y9,Q05682,Q8NI76,Q6P707,Q5HY93,A8K0X1,Q9NYG1,Q6PJM5,Q9UD91	214880_x_at,201615_x_at,201616_s_at,201617_x_at	0.0100488	-0.582733	-0.341606	-0.147183	-0.396882	-0.298647
Hs.180433	ENOSF1	NM_017512,NM_001126123	Q7L5Y1,A6NMP3,Q6ZS08	204142_at,204143_s_at,213645_at	0.653553	1.04008	0.893594	0.112627	-0.143579	-0.0372303
Hs.24371	TMEM126B	NM_018480	Q8IUX1,A8MSS0,Q9H2Q3,A8K535	221622_s_at	0.255528	0.255528	0.255528	0.147344	0.147344	0.147344
Hs.109	DPEP1	NM_004413	P16444,Q6I9V1	205983_at	-1.42205	-1.42205	-1.42205	-0.35439	-0.35439	-0.35439
Hs.55039	MAPK12	NM_002969	Q6IC53,A8MY48,A8K155,Q59FP1,P53778,Q6N076	206106_at	0.910785	0.910785	0.910785	0.103951	0.103951	0.103951
Hs.287832	MPZL1	NM_003953,NM_024569	Q5U0H8,A8K5D4,Q9UEL4,Q9H7C6,O95297,Q9UEL6,Q8WUP4	210594_x_at,210210_at,210087_s_at	-0.0919225	-0.539632	-0.298817	0.00673162	0.563883	0.2
Hs.264981	OAS2	NM_001032731,NM_016817,NM_002535	A8K9T1,A8KA41,P29728,Q7Z6D0,Q6PJ33	206553_at,204972_at	1.07264	1.12246	1.09755	-0.24055	-0.424605	-0.332578
Hs.288382	CENPT	NM_025082	A8K662,Q96BT3	218148_at	0.404946	0.404946	0.404946	-0.0694817	-0.0694817	-0.0694817
Hs.170204	TNIK	NM_015028	A8K4U1,A7E2A3,Q9UKE5,Q9Y6Z1,Q7Z4L4	213109_at,213107_at	0.630422	1.32335	0.976884	-0.0324139	-0.215193	-0.123803
Hs.48589	ZNF228	NM_001083335,NM_013380	Q9UJU3,Q9UFH1,Q0VG01,A4FU53	222237_s_at	0.712672	0.712672	0.712672	-0.388702	-0.388702	-0.388702
Hs.8203	TM9SF3	NM_020123	Q8NBK7,Q5TB53,Q8WUB5,Q5TB57,Q8N2L5,Q8NCC4,Q96K55,Q9HD45,Q96JZ5	217758_s_at	-0.636963	-0.636963	-0.636963	0.018792	0.018792	0.018792
Hs.79380	PWP2	NM_005049	Q15269,Q59FM2	209336_at	0.484112	0.484112	0.484112	-0.0627807	-0.0627807	-0.0627807
Hs.108139	ZNF212	NM_012256	Q9UDV6	203985_at	0.334268	0.334268	0.334268	0.0533861	0.0533861	0.0533861
Hs.183593	ZNF24	NM_006965	Q6ICR5,P17028,Q53YE4,Q8IZN4	203248_at,203247_s_at	0.173875	0.527956	0.350916	0.0205161	-0.127951	-0.0537174
Hs.23240	ZNF468	NM_001008801,NM_199132	Q8N692,A8K1C6,A8K8T4,Q6P514,Q5VIY5	214751_at	0.507827	0.507827	0.507827	0.0111809	0.0111809	0.0111809
Hs.54589	NCK1	NM_006153	P16333	204725_s_at	-0.447074	-0.447074	-0.447074	0.141376	0.141376	0.141376
Hs.293699	BCAS4	NM_017843,NM_198799,NM_001010974	Q8TDM0,A6NHJ2,A9Z1Y9	220588_at	0.886729	0.886729	0.886729	-0.44262	-0.44262	-0.44262
Hs.7627	DYNC2LI1	NM_015522,NM_016008,NM_001012665	Q8TCX1	203763_at,203762_s_at	0.29409	0.502435	0.398262	-0.254905	-0.450617	-0.352761
Hs.42733	CHMP1B	NM_020412	Q7LBR1	218177_at,218178_s_at	-0.329795	-1.24957	-0.789681	-0.0326805	-0.095194	-0.0639373
Hs.284235	SLC7A11	NM_014331	Q9P1X0,Q9BYH2,A8K2U4,Q9UPY5,Q4W5A5	217678_at	-1.47628	-1.47628	-1.47628	-0.0675675	-0.0675675	-0.0675675
Hs.16537	ZNF364	NM_014455	Q9Y4L5,A8K3Y4	212742_at	0.469705	0.469705	0.469705	-0.0404132	-0.0404132	-0.0404132
Hs.151032	PRNPIP	NM_024066	Q5T2T8,Q5T2T6,O43414,Q5T2T5	208973_at	0.578152	0.578152	0.578152	0.0831735	0.0831735	0.0831735
Hs.285243	WWC2	NM_024949	Q6AWC2	218775_s_at	-0.47722	-0.47722	-0.47722	-0.454707	-0.454707	-0.454707
Hs.901043	TUBA1B	NM_006082	Q8WU19,P68363,A8JZY9,Q6QMJ5,Q9BUX9	211058_x_at	0.188737	0.188737	0.188737	-0.139482	-0.139482	-0.139482
Hs.194691	GPRC5A	NM_003979	Q8NFJ5,A8K556	203108_at	-0.661135	-0.661135	-0.661135	-0.196973	-0.196973	-0.196973
Hs.39850	UCKL1	NM_017859	Q53HM1,Q9NWZ5,Q9H3Z3,Q5JWV1,Q6ZRP6	218533_s_at	-0.148842	-0.148842	-0.148842	0.00946305	0.00946305	0.00946305
Hs.151536	RAB13	NM_002870	P51153,Q504R6,A8K6B5	202252_at	0.849904	0.849904	0.849904	0.163304	0.163304	0.163304
Hs.1560	DCLRE1A	NM_014881	Q6PJP8,Q09LL8	209804_at	0.566364	0.566364	0.566364	-0.266069	-0.266069	-0.266069
Hs.7840	CABIN1	NM_012295	Q9Y6J0,Q6PHY0,Q9NPU0,Q8WTX5,Q8IVX9,Q05C66	37652_at,202624_s_at	-0.494765	-0.618332	-0.556548	0.0407738	0.0995721	0.0701729
Hs.76194	RPS5	NM_001009	Q59EK8,Q53G25,P46782	200024_at	-0.225508	-0.225508	-0.225508	0.131591	0.131591	0.131591
Hs.99847	PEX1	NM_000466	Q96S69,O43933,Q59FV4,A8KA90,Q96S70,A4D1G3	204873_at	0.869968	0.869968	0.869968	-0.388038	-0.388038	-0.388038
Hs.12702	ARID5B	NM_032199	Q14865,Q32Q59,Q05DG6,Q6NZ42,Q5VST4	212614_at	-1.22177	-1.22177	-1.22177	-0.176704	-0.176704	-0.176704
Hs.2057	UMPS	NM_000373	A8K5J1,P11172	215165_x_at,202707_at,202706_s_at	0.190564	0.279783	0.23981	-0.0163636	-0.172463	-0.0830193
Hs.14845	FOXO3	NM_001455,NM_201559	Q68DV3,Q9UPC2,O43524	204132_s_at,210655_s_at,204131_s_at	-0.19133	-0.228248	-0.209892	-0.0642692	-0.141787	-0.106096
Hs.271699	POLI	NM_007195	A5PKY9,Q9UNA4	219317_at	0.534196	0.534196	0.534196	-0.153042	-0.153042	-0.153042
Hs.273330	AGRN	NM_198576	Q15952,Q6ZUY7,O00468,Q6ZQS9,Q5SVA1,Q5XG79	212285_s_at,217419_x_at	0.735867	0.769407	0.752637	-0.000584153	0.11826	0.0588377
Hs.2785	KRT17	NM_000422	Q6ZU61,Q14666,Q04695	212236_x_at	0.819012	0.819012	0.819012	0.0711127	0.0711127	0.0711127
Hs.54435	DTNA	NM_032975,NM_001392,NM_032979,NM_001390,NM_032981,NM_032980,NM_032978,NM_001391	Q9BS59,Q9Y4J8,A8MSZ0,A8MUY4,Q59GK7,A8K541	208430_s_at,210611_s_at,210091_s_at,211493_x_at,205741_s_at	0.608783	1.73113	1.03627	0.618459	-0.716117	-0.0690872
Hs.900919	UNC45A	NM_018671,NM_001039675	A8K6F7,Q9H3U1	221708_s_at	0.610568	0.610568	0.610568	0.0257203	0.0257203	0.0257203
Hs.11902	DEXI	NM_014015	O95424	203733_at	-0.334785	-0.334785	-0.334785	0.0765466	0.0765466	0.0765466
Hs.18192	SRRM1	NM_005839	A9Z1X7,Q8IYB3	201224_s_at,201225_s_at	0.444823	0.557955	0.501389	-0.109197	-0.212783	-0.16099
Hs.110165	RPL26L1	NM_016093	Q9UNX3	218830_at	0.411251	0.411251	0.411251	-0.0179274	-0.0179274	-0.0179274
Hs.184519	KRI1	NM_023008	Q8N9T8	218798_at	0.785475	0.785475	0.785475	-0.075894	-0.075894	-0.075894
Hs.97627	DUS4L	NM_181581	A4D0R5,O95620	205761_s_at,205762_s_at	0.123541	-0.363123	-0.119791	-0.147145	-0.247505	-0.197325
Hs.10702	PRICKLE4	NM_013397	Q2TBC5,Q96B49,Q2TBC4,A2A3M0	218233_s_at	0.51784	0.51784	0.51784	-0.0159109	-0.0159109	-0.0159109
Hs.25674	MBD2	NM_015832,NM_003927	Q9UBB5,O60535,Q69YZ5	202485_s_at,214397_at,202484_s_at,214396_s_at	0.11603	-0.729608	-0.209421	0.44243	-0.583394	-0.100971
Hs.901082	PCDHGB5,PCDHGA10,PCDHGB4,PCDHGB1,PCDHGB2,PCDHGA12,PCDHGA2,PCDHGA9,PCDHGA8,PCDHGB3,PCDHGC3,PCDHGA11,PCDHGA6,PCDHGB6,PCDHGA5,PCDHGC5,PCDHGC4,PCDHGA1,PCDHGA4,PCDHGB7,PCDHGA3,PCDHGA7	NM_003735,NM_032403,NM_018913,NM_032407,NM_032095,NM_018926,NM_032406,NM_032086,NM_003736,NM_032097,NM_018924,NM_018929,NM_032099,NM_018927,NM_032092,NM_031993,NM_018925,NM_032091,NM_032087,NM_018915,NM_032098,NM_032402,NM_018920,NM_018916,NM_002588,NM_018914,NM_032009,NM_032090,NM_032096,NM_032101,NM_032094,NM_032053,NM_018928,NM_032011,NM_032088,NM_018918,NM_014004,NM_018921,NM_018917,NM_018922…	Q9Y5H0,Q9Y5G7,A4FUP4,Q52LL6,Q59H32,Q52LL2,A7E229,Q495T2,A4IF48,Q9Y5G4,Q9Y5H1,Q2M3F5,Q9Y5F9,Q9Y5F6,Q8TAJ2,Q3SY75,Q3SY74,Q9Y5G9,A7MCZ4,Q9Y5F7,O15201,Q9Y5G6,Q8IVQ1,A4FU17,Q2M267,Q9Y5F8,Q59GD1,Q52LK8,A6H8K7,O60330,Q3MIJ3,Q9Y5G3,Q9Y5G8,Q9Y5G2,Q2M273,Q9Y5G0,A2RU65,Q2M272,Q9Y5G1,Q59H01,Q9Y5H4,Q9UN70,A4FUP3,Q9UKW1,O15203,Q9UN71,Q9Y5H3,Q9Y5H2,A4IF53,Q9BR81,Q9BT64,Q9Y5G5	211066_x_at	0.825478	0.825478	0.825478	0.026004	0.026004	0.026004
Hs.129218	ANKRD26	NM_014915	A1L497,Q9UPS8	205705_at,205706_s_at	0.300765	1.01649	0.658628	-0.446348	-0.484239	-0.465293
Hs.44344	C4orf27	NM_017867	Q9NWY4	218646_at	1.5792	1.5792	1.5792	-0.237814	-0.237814	-0.237814
Hs.900959	C12orf51	NM_001109662	Q8WU73,Q7L530,Q3MJD5,Q9NZS4,Q9Y4D8,Q9UFT6,Q96NT9	211034_s_at	0.682322	0.682322	0.682322	-0.137484	-0.137484	-0.137484
Hs.301663	ADCY1	NM_021116	Q08828,Q8NFM5,Q59FG4,A4D2L8	213245_at	1.98449	1.98449	1.98449	0.517839	0.517839	0.517839
Hs.76716	ITIH3	NM_002217	Q06033,A8MXF4	205755_at	1.09006	1.09006	1.09006	-0.0037121	-0.0037121	-0.0037121
Hs.107637	C1orf80	NM_022831	Q5JRA4,A8K1F0,Q96BJ3	220199_s_at	0.34435	0.34435	0.34435	-0.050097	-0.050097	-0.050097
Hs.210546	IL21R	NM_181078,NM_021798,NM_181079	A8K9E8,Q9HBE5	221658_s_at	-1.10924	-1.10924	-1.10924	-0.0533058	-0.0533058	-0.0533058
Hs.46736	YRDC	NM_024640	Q7L4E4,Q6NVW3,Q86U90,Q7Z2I4,Q9H5F8,Q4W4X8	218647_s_at	-0.477779	-0.477779	-0.477779	0.0457454	0.0457454	0.0457454
Hs.94986	RPP38,NMT2	NM_004808,NM_006414,NM_001097590,NM_183005	Q5VUC3,P78345,Q9BS83,Q5VUC9,O60551	215743_at,205562_at	0.202013	0.896749	0.549381	0.0706942	0.148311	0.109502
Hs.323469	CAV1	NM_001753	Q7Z4F3,Q59E85,A9XTE5,Q03135,Q2TNI1	203065_s_at	2.92289	2.92289	2.92289	0.785305	0.785305	0.785305
Hs.16611	TPD52L1	NM_001003395,NM_001003397,NM_003287,NM_001003396	Q9BUQ6,Q5TDQ0,A8MUJ7,Q15730,A8MW70,A8K757,Q5TC99,A8MUD2,O43397,Q16890,Q9C054,A8K772	210372_s_at	1.2449	1.2449	1.2449	0.00173882	0.00173882	0.00173882
Hs.7768	FIBP	NM_004214,NM_198897	Q27Q85,O43427,A8K0J7,Q53F51	202041_s_at	0.661158	0.661158	0.661158	-0.0807419	-0.0807419	-0.0807419
Hs.93836	DFNB31	NM_015404,NM_001083885	Q5TAV2,Q9P202,Q5TAV1	47553_at	0.902944	0.902944	0.902944	0.0696013	0.0696013	0.0696013
Hs.7510	MAP3K7	NM_145332,NM_145331,NM_003188,NM_145333	Q9NZ70,Q5U0D0,Q5U0C9,O43318,Q9UG54,Q5TDT7	206853_s_at,211536_x_at,211537_x_at,206854_s_at	0.217881	-0.488688	-0.261038	0.0873303	-0.123547	-0.0501793
Hs.302498	RAB40B	NM_006822	Q6ZVF5,Q59EV0,Q12829	204547_at	1.1415	1.1415	1.1415	-0.595001	-0.595001	-0.595001
Hs.96103	TAF5	NM_006951	A8K5B4,Q15542	210053_at	0.519611	0.519611	0.519611	-0.273616	-0.273616	-0.273616
Hs.239681	FNBP1L	NM_017737,NM_001024948	A6NDI6,Q5T0N5	215017_s_at	-0.677295	-0.677295	-0.677295	-0.275796	-0.275796	-0.275796
Hs.3745	MFGE8	NM_005928,NM_001114614	Q7Z3D2,Q08431,Q9BTL9	210605_s_at	1.00432	1.00432	1.00432	-0.369625	-0.369625	-0.369625
Hs.215857	RNF14	NM_183401,NM_183398,NM_183399,NM_183400,NM_004290	A8MTW5,Q9UBS8	201823_s_at,201824_at	-0.390078	-0.430634	-0.410356	-0.0613712	0.0819147	0.0102717
Hs.19718	PTPRU	NM_133178,NM_133177,NM_005704	Q5SYU4,Q92850,Q5SYU5,Q92729,Q92735,A6H8L1,O00197,P78399,Q59HA4	211320_s_at	0.753661	0.753661	0.753661	0.027246	0.027246	0.027246
Hs.117077	ZNF264	NM_003417	O43296,A8K8Y9,Q14C61	205917_at	-0.847714	-0.847714	-0.847714	0.0163497	0.0163497	0.0163497
Hs.44038	PELI2	NM_021255	Q9H716,Q9HAT8,Q659D8	219132_at	2.23364	2.23364	2.23364	0.548392	0.548392	0.548392
Hs.24422	RFXAP	NM_000538	O00287	208492_at	-0.606346	-0.606346	-0.606346	-0.143785	-0.143785	-0.143785
Hs.183232	RPP21,TRIM39R	NM_024839	A6ZJ12,Q5JPM3,Q5JPM0,A2AAZ8,Q5JPL9,Q5STG2,Q5JPM1,Q9H633,Q5STF9	218836_at	0.690264	0.690264	0.690264	0.0124101	0.0124101	0.0124101
Hs.75137	SCRN1	NM_014766	Q12765,A8K0E9	201462_at	0.268791	0.268791	0.268791	-0.0312681	-0.0312681	-0.0312681
Hs.134846	C16orf42	NM_001001410	Q9UJK0	213105_s_at,213104_at	0.622104	0.66631	0.644207	0.00742348	-0.012762	-0.00266926
Hs.117177	PARC	NM_015089	Q05C85,Q5TCY3,Q8IWT3,Q6ZRB2	213204_at	0.587303	0.587303	0.587303	-0.396175	-0.396175	-0.396175
Hs.7432	THAP1	NM_018105,NM_199003	A6NCB6,Q9NVV9	219292_at	-0.344267	-0.344267	-0.344267	0.112168	0.112168	0.112168
Hs.7099	PIGG	NM_017733,NM_001127178	Q8NCI4,Q69YV2,Q5H8A4	218652_s_at	0.209887	0.209887	0.209887	0.141498	0.141498	0.141498
Hs.15087	SMG7	NM_201568,NM_201569,NM_173156	Q92540,Q96N31,Q8NB69,Q6TV06	217189_s_at,201793_x_at,201794_s_at	0.0490168	0.310443	0.187783	0.0398165	-0.133028	-0.0624915
Hs.900165	TMEM14B	NM_030969	Q5THN7,A8K768,Q5THN8,Q9NUH8	221452_s_at	0.408612	0.408612	0.408612	-0.0115162	-0.0115162	-0.0115162
Hs.198269	NDUFA3	NM_004542	A8MUI2,A8MVM8,O95167,Q6FGG4,A8MYJ8,A8MXT3	218563_at	0.884786	0.884786	0.884786	0.164681	0.164681	0.164681
Hs.315478	PCM1	NM_006197	A6NNN6,A2RUU9,Q9P1R8,P07949,Q15154	209996_x_at,209997_x_at	-0.133539	-0.316825	-0.225182	-0.0166482	-0.127386	-0.0720173
Hs.103382	PLSCR3	NM_020360	Q9NRY6,A8K252,Q8WYZ0	56197_at	0.742353	0.742353	0.742353	-0.0221919	-0.0221919	-0.0221919
Hs.279864	RCHY1	NM_015436,NM_001009922,NM_001008925	Q96BL1,Q86X26,Q9UHS6,Q96PM5,Q6PIQ5,Q2KN33,Q59GN7,Q9Y3X7	214281_s_at	-0.502164	-0.502164	-0.502164	0.0908386	0.0908386	0.0908386
Hs.234392	PAFAH2	NM_000437	Q5SY00,Q5SY01,Q99487,Q5SY02	205232_s_at,205233_s_at	0.785184	0.968935	0.877059	0.0842355	-0.287417	-0.101591
Hs.16187	USE1	NM_018467	Q9NZ43	219348_at	0.763495	0.763495	0.763495	-0.115345	-0.115345	-0.115345
Hs.93810	KRIT1	NM_004912,NM_194454,NM_194456,NM_194455,NM_001013406	A6NNU0,A4D1F7,O00522	34031_i_at,204738_s_at	0.0476505	0.265777	0.156714	-0.032048	-0.126196	-0.079122
Hs.21851	PBX1	NM_002585	Q8N9U8,P40424,A8K5V0,Q68DD6,Q53YC7	212148_at,212151_at	3.16182	3.49502	3.32842	-0.1249	0.245995	0.0605473
Hs.288841	FHOD3	NM_025135	A8MQT4,Q2V2M9	218980_at	3.50696	3.50696	3.50696	-0.214033	-0.214033	-0.214033
Hs.79844	SEPT10	NM_144710,NM_178584	Q9NSH2,Q9Y3S8,Q9P0V9,Q9H9P7,Q59H84,A8K7M3	214720_x_at,212698_s_at	-0.204538	-0.241957	-0.223248	-0.085365	-0.140101	-0.112733
Hs.278581	FGFR2	NM_022970,NM_000141	Q9UEH2,Q9UMB0,P21802,Q7KZ14,Q9UMA9,Q1KHY5,Q8IXC7,Q16888	208229_at,208228_s_at,203638_s_at	-0.391367	2.64657	1.23198	-0.144994	0.603932	0.323306
Hs.109494	NENF	NM_013349	A1KYQ8,Q9UMX5	213673_x_at,214075_at,218407_x_at,214072_x_at	0.20526	0.625081	0.490305	0.536545	-0.578207	0.00992301
Hs.312076	C14orf112	NM_016468	A8K3X8,Q9P0S2	217645_at	0.514749	0.514749	0.514749	0.0711212	0.0711212	0.0711212
Hs.61289	SYNJ2	NM_003898	O15056,Q5TA15	212828_at,210612_s_at	-0.980698	-1.00946	-0.995079	-0.0157237	-0.160033	-0.0878786
Hs.20021	VAMP1	NM_199245,NM_016830,NM_014231	P23763,A8K0D3	213326_at,207101_at	0.520586	1.78576	1.15317	0.316048	0.369522	0.342785
Hs.118983	GSDMDC1	NM_024736	A8K702,Q6ZRV8,P57764,Q8WYV7	218154_at	0.444661	0.444661	0.444661	0.213514	0.213514	0.213514
Hs.173987	EIF3J	NM_003758	O75822	208264_s_at,208985_s_at	-0.186343	-0.186787	-0.186565	-0.0110511	-0.0170666	-0.0140588
Hs.25220	LARGE	NM_133642,NM_004737	O95461	215543_s_at,215538_at	-0.179288	0.39677	0.108741	-0.185682	0.296054	0.0551856
Hs.171271	CTNNB1	NM_001098209,NM_001904,NM_001098210	P35222,A8K1L7	201533_at	-0.168295	-0.168295	-0.168295	-0.125886	-0.125886	-0.125886
Hs.102506	EIF2AK3	NM_004836	Q9NZJ5,Q53SB1,Q53QY0,A0AVH1,Q68DI6	218696_at	-0.556287	-0.556287	-0.556287	0.0513651	0.0513651	0.0513651
Hs.5807	RAB14	NM_016322	P61106	200927_s_at,211503_s_at,200928_s_at	0.352986	0.995931	0.628206	-0.0167757	-0.195236	-0.109094
Hs.900084	APOLD1	NM_030817	A0AVN6,Q96LR9	221031_s_at	1.60613	1.60613	1.60613	-0.859822	-0.859822	-0.859822
Hs.172329	ZNF451	NM_015555,NM_001031623	Q5VVE8,Q86YE4,Q4KMR5,Q5VVE9,Q9Y4E5,Q5VVF0,Q96JY2,A6NDV7,Q9C0G1	215012_at,212557_at	-0.125376	-0.482005	-0.303691	-0.110653	0.132878	0.0111124
Hs.900435	VDAC2	NM_003375	Q5JSD2,P45880,A6NLE7,A2A3S1,Q5JSD1	211662_s_at	-0.199806	-0.199806	-0.199806	0.0953637	0.0953637	0.0953637
Hs.257111	PCYOX1L	NM_024028	Q8NBM8	218953_s_at	1.12876	1.12876	1.12876	-0.458075	-0.458075	-0.458075
Hs.80120	GALNT1	NM_020474	Q05BM8,A8KAJ7,Q10472,Q68VJ7	201724_s_at,201722_s_at,201723_s_at	-0.0410049	0.263602	0.0658924	-0.00683439	-0.0486895	-0.0320999
Hs.99936	KRT10	NM_000421	P13645	207023_x_at,210633_x_at,213287_s_at	0.0995688	0.483614	0.279503	0.121967	0.31271	0.208315
Hs.156764	hCG_1757335,RAP1B	NM_001010942,NM_015646,NM_001089704	P61224,A6NIZ1,Q9BXV4	200833_s_at	0.252276	0.252276	0.252276	0.191328	0.191328	0.191328
Hs.9614	NPM1	NM_199185,NM_002520,NM_001037738	A8K3N7,A4ZU86,Q9BTI9,P06748,Q9NX34,Q9BYG9	200063_s_at,221923_s_at	-0.211369	-0.297722	-0.254545	0.092185	0.119079	0.105632
Hs.301114	ZNF79	NM_007135	Q15937	216486_x_at	0.669559	0.669559	0.669559	-0.000865646	-0.000865646	-0.000865646
Hs.6259	INTS5	NM_030628	Q6P9B9	53968_at,221818_at	0.325887	0.561339	0.443613	0.0867911	0.102688	0.0947396
Hs.194625	DYNC1LI2	NM_006141	A8K6V1,Q63HJ8,O43237	203590_at	-0.628334	-0.628334	-0.628334	0.0930568	0.0930568	0.0930568
Hs.190488	LRRC37A2,LRRC37A,LOC100133503,LRRC37A4,LRRC37A3,LOC644397	NR_002940,XR_037772,XM_001719702,NM_014834,XR_042484,NM_199340,XR_042323,NM_001006607,XM_001128670	Q9NWC8,Q5YKG5,A6NMS7,A8MUI5,O60309,A0JLV1,Q68DY2,A6NM11,A8MSN0,Q8IWC7	220220_at,220219_s_at,221740_x_at	0.259332	0.581982	0.385341	-0.178857	-0.207833	-0.197352
Hs.900627	PNO1	NM_020143	A8K6Q0,Q9NRX1	211697_x_at	0.166759	0.166759	0.166759	0.0231516	0.0231516	0.0231516
Hs.7879	IFRD1	NM_001550,NM_001007245	O00458,Q75MS4,Q75M98,A4D0U1,Q75M99	202147_s_at,202146_at	-1.71639	-2.01665	-1.86652	-0.0251119	-0.0675892	-0.0463505
Hs.2722	ITPKA	NM_002220	P23677	205874_at	-1.24935	-1.24935	-1.24935	-0.16321	-0.16321	-0.16321
Hs.324700	ZNF426	NM_024106	Q9BUY5,Q59EH4	205964_at	0.64725	0.64725	0.64725	-0.285721	-0.285721	-0.285721
Hs.278675	BRD4	NM_014299,NM_058243	O60885,Q5BJ26,Q05BM2,Q96HN0,Q4G0X8,Q6NXE4,Q86Y26,Q6PIS5	202103_at,202102_s_at	-0.291364	-0.508578	-0.399971	-0.0887573	-0.361481	-0.225119
Hs.900175	TARDBP,LOC100128223	XM_001721043,XM_001713887,NM_007375,XM_001720151	A4GUK4,Q9H256,Q13148,A4GUK5,A4GUK6,Q53H27	221264_s_at	0.744766	0.744766	0.744766	-0.0391793	-0.0391793	-0.0391793
Hs.44276	HOXC10	NM_017409	Q9NYD6,Q53XI4	218959_at	1.51076	1.51076	1.51076	-0.0969413	-0.0969413	-0.0969413
Hs.32951	SLC29A2	NM_001532	Q14542,Q96FB2,Q96R00	204717_s_at	2.28445	2.28445	2.28445	0.165306	0.165306	0.165306
Hs.90318	MYL6B	NM_002475	P14649	204173_at	0.381058	0.381058	0.381058	-0.0590533	-0.0590533	-0.0590533
Hs.820	HOXC4,HOXC6	NM_153633,NM_004503,NM_153693,NM_014620	Q86TF7,Q86VY8,P09630,P09017,Q6IB50	206858_s_at	3.97065	3.97065	3.97065	-0.0373381	-0.0373381	-0.0373381
Hs.2280	RPN1	NM_002950	P04843,Q96HX3,Q53EP4,Q6IBR0	201011_at	-0.359705	-0.359705	-0.359705	0.136814	0.136814	0.136814
Hs.42636	ZNF277	NM_021994	Q9NRM2,Q8WY14,Q8WWA6,Q75MZ2,A4D0S7,Q75MZ1,Q8TCK8	218645_at	-0.46485	-0.46485	-0.46485	0.081688	0.081688	0.081688
Hs.59425	NOL9	NM_024654	Q5SY16,Q2NL84	218754_at	0.555534	0.555534	0.555534	-0.0359064	-0.0359064	-0.0359064
Hs.21189	DNAJA2	NM_005880	O60884	209157_at	-0.537362	-0.537362	-0.537362	-0.117613	-0.117613	-0.117613
Hs.1174	CDKN2A	NM_058197,NM_000077,NM_058195	A5X2G7,Q208B5,Q9UPB7,Q8N726,Q2MJK0,Q5ZEY9,P42771	209644_x_at,207039_at	0.889901	1.58484	1.23737	0.26125	0.310447	0.285848
Hs.321158	SLC38A2	NM_018976	Q8NHT5,A8K6H9,Q96QD8,Q9P1G5	218041_x_at	-0.421003	-0.421003	-0.421003	-0.0858848	-0.0858848	-0.0858848
Hs.46405	POLR2F	NM_021974	Q6IAY3,P61218	209511_at	0.553629	0.553629	0.553629	-0.0685583	-0.0685583	-0.0685583
Hs.18442	ENOPH1	NM_021204	Q9UHY7,Q7Z508	217956_s_at	-0.249209	-0.249209	-0.249209	-0.208516	-0.208516	-0.208516
Hs.40499	DKK1	NM_012242	O94907	204602_at	0.460161	0.460161	0.460161	0.0444761	0.0444761	0.0444761
Hs.1042	TRIM21	NM_003141	Q5XPV5,P19474	204804_at	0.819155	0.819155	0.819155	0.181912	0.181912	0.181912
Hs.77741	KNG1	NM_001102416,NM_000893	Q6PAU9,Q05CF8,A8K474,Q53EQ0,P01042	206054_at	2.46777	2.46777	2.46777	-0.120939	-0.120939	-0.120939
Hs.24119	NEK7	NM_133494	Q8TDX7,A6NGT8	212530_at	-0.346259	-0.346259	-0.346259	0.179982	0.179982	0.179982
Hs.43946	MRPL13	NM_014078	Q9BYD1	218049_s_at	0.318553	0.318553	0.318553	-0.0506507	-0.0506507	-0.0506507
Hs.45005	QTRTD1	NM_024638	Q9H974	219178_at	0.500151	0.500151	0.500151	-0.14723	-0.14723	-0.14723
Hs.100391	GPKOW	NM_015698	Q92917,A6NHU0,A6NJ73	203776_at	0.17191	0.17191	0.17191	0.15776	0.15776	0.15776
Hs.89981	RAB6B,DGKZ	NM_201532,NM_016577,NM_003646,NM_201533,NM_001105540	Q92929,Q6ZWA5,Q6MZE6,Q59F26,Q9NRW1,Q6ZVG7,Q6ZT25,A8MVN1,Q7Z5X8,Q8IVW9,Q13574,Q6AZ91,Q9UL29,Q6ZVD5	207556_s_at	0.535144	0.535144	0.535144	0.319624	0.319624	0.319624
Hs.278428	UBR5	NM_015902	Q49A65,O95071	208882_s_at,208883_at,208884_s_at	0.151514	-0.376396	-0.110842	-0.00450139	-0.263508	-0.16764
Hs.300463	ACO2	NM_001098	O75944,Q71UF1,Q99798,A2A274	200793_s_at	-0.181382	-0.181382	-0.181382	-0.0425106	-0.0425106	-0.0425106
Hs.178121	MFAP3L	NM_001009554,NM_021647	Q4W5N7,Q4W5N9,A8K1X6,O75121	205442_at,210843_s_at	0.888432	1.9409	1.41467	-0.0163495	0.0549216	0.0192861
Hs.55016	LOC100133502,JAM3,EPS8L2	NM_032801,XM_001726649,NM_022772	Q86VG7,Q96T07,Q9H6S3,Q9BX67	218180_s_at,212813_at	0.458289	0.461585	0.459937	0.033682	0.190585	0.112133
Hs.11806	DHCR7	NM_001360	A8K0D2,Q9UBM7	201790_s_at,201791_s_at	-0.220426	-0.295461	-0.257943	-0.206288	-0.247923	-0.227106
Hs.300861	R3HCC1	XM_114618,XM_939319,XM_001716421	Q9Y3T6	212866_at	0.634249	0.634249	0.634249	0.00696021	0.00696021	0.00696021
Hs.6150	ARHGEF18	NM_015318	Q6ZSZ5,Q969M0,Q6ZSG6,A8MV62,Q6DD92,O60274	213039_at	0.910292	0.910292	0.910292	0.060917	0.060917	0.060917
Hs.78403	SNAPC2	NM_003083	Q53GK5,A8MV22,Q13487	204104_at	-1.04259	-1.04259	-1.04259	0.0243267	0.0243267	0.0243267
Hs.56205	INSIG1	NM_198336,NM_005542,NM_198337	A4D2N1,A8K6L0,A4D2M9,O15503	201627_s_at,201626_at,201625_s_at	4.21886	6.47805	5.27303	0.135774	0.297235	0.220138
Hs.176657	RANBP3	NM_003624,NM_007322,NM_007320	O75761,Q53GE1,Q9H6Z4,Q308M8	210120_s_at,202639_s_at,202640_s_at	0.0517069	-0.447307	-0.169688	0.0484102	-0.241487	-0.133659
Hs.87729	DEPDC6	NM_022783	Q8TB45	218858_at	1.2956	1.2956	1.2956	-0.547344	-0.547344	-0.547344
Hs.83937	FLJ20323	NM_019005	Q9NXC5	209672_s_at,206860_s_at	-0.0940744	1.25594	0.580933	0.0577908	-0.584296	-0.263253
Hs.180941	VPS41	NM_014396,NM_080631	Q9H348,Q75MS2,Q75MX9,Q75MS1,Q86TP8,P49754	203106_s_at,210849_s_at	0.503639	0.56366	0.533649	-0.065779	-0.254972	-0.160376
Hs.267448	SUV420H1	NM_017635,NM_016028	Q4FZB7,A6NLI8	218242_s_at	-0.316536	-0.316536	-0.316536	0.00689931	0.00689931	0.00689931
Hs.21595	SFRS17A	NM_005088	Q02040,Q05DA9,P46597	203624_at	-0.386136	-0.386136	-0.386136	0.162861	0.162861	0.162861
Hs.695	CSTB	NM_000100	P04080,Q76LA1	201201_at	0.423866	0.423866	0.423866	0.253994	0.253994	0.253994
Hs.23528	ZNF706	NM_016096,NM_001042511,NM_001042510	Q9Y5V0,A8K362,Q9HB72	218059_at	-0.34038	-0.34038	-0.34038	0.169351	0.169351	0.169351
Hs.55921	EPRS	NM_004446	Q3KQZ8,P07814	200842_s_at,200843_s_at,200841_s_at	-0.532897	-0.584726	-0.557549	0.0624443	-0.257977	-0.080814
Hs.1145	WT1	NM_024426,NM_024424,NM_024425,NM_000378	A0FJ57,Q4VXV4,Q6LBI3,A0FJ58,A8K6S1,Q4VXV6,Q4VXV5,Q6PI38,P19544	206067_s_at	1.82982	1.82982	1.82982	0.296537	0.296537	0.296537
Hs.71791	YPEL1	NM_013313	O60688	213996_at	1.71515	1.71515	1.71515	-0.271004	-0.271004	-0.271004
Hs.74626	AP2B1	NM_001282,NM_001030006	Q96EL6,P63010,Q7Z451,A8K916,Q68DI0,A8K0G3	200612_s_at,200615_s_at	0.132693	0.758318	0.445505	-0.0475047	0.0906779	0.0215866
Hs.107740	KLF2	NM_016270	Q9Y5W3,Q8IUN4	219371_s_at	2.46536	2.46536	2.46536	-0.103998	-0.103998	-0.103998
Hs.301974	LRP12	NM_013437	Q8WVX8,Q68DE8,A8K137,Q59H02,Q9Y561,Q9H983	220253_s_at,220254_at	1.74496	1.96735	1.85615	0.493429	0.773691	0.63356
Hs.119498	TRIP6	NM_003302	Q68D94,A4D2E7,Q15654,Q71V88	209129_at	3.34161	3.34161	3.34161	0.307536	0.307536	0.307536
Hs.12785	SLC9A8	NM_015266	Q9Y2E8,Q2M1U9	212947_at	1.10388	1.10388	1.10388	0.453006	0.453006	0.453006
Hs.155433	ATP5C1	NM_005174,NM_001001973	Q6I9V2,P36542,Q8TAS0,A8KA31	214132_at,205711_x_at,208870_x_at,213366_x_at	-0.0302526	0.186053	0.0678278	0.0465995	0.0722686	0.0564751
Hs.758	RASA1	NM_002890,NM_022650	Q05CU5,A3KMH3,Q7Z4M2,Q59GK3,Q68CU6,P20936	210621_s_at,202677_at	-0.326199	-0.515847	-0.421023	-0.0190565	0.104179	0.0425614
Hs.6375	ZC3H15	NM_018471	Q8WU90,Q9P155	201595_s_at,201593_s_at	-0.179715	-0.259531	-0.219623	-0.0615472	-0.094332	-0.0779396
Hs.291003	C11orf49	NM_024113,NM_001003678,NM_001003676,NM_001003677	Q9H6J7	203257_s_at	0.233027	0.233027	0.233027	-0.113283	-0.113283	-0.113283
Hs.182625	VAPB	NM_004738	O95292,Q6ZSP7,Q53XM7,Q59EZ6,A2A2F2,Q6ZR82,A6NLV9	202550_s_at,202549_at	0.413466	1.10678	0.760121	-0.00178627	-0.608311	-0.305049
Hs.4943	MAGED2	NM_201222,NM_014599,NM_177433	Q9UNF1,Q5H909,Q5H907	208682_s_at,213627_at	-0.146907	0.309915	0.081504	-0.172772	-0.220264	-0.196518
Hs.119206	IGFBP7	NM_001553	Q16270	201163_s_at	2.04187	2.04187	2.04187	-0.624749	-0.624749	-0.624749
Hs.75859	MRPL49	NM_004927	Q59GE9,Q13405	201717_at	0.835949	0.835949	0.835949	-0.0961418	-0.0961418	-0.0961418
Hs.1569	LHX2	NM_004789	P50458	206140_at	3.52609	3.52609	3.52609	0.20633	0.20633	0.20633
Hs.62	PTPN12	NM_002835	Q16128,A4D1C5,Q05209	216915_s_at,202006_at	-0.846719	-1.10134	-0.974028	-0.0133127	0.0518208	0.019254
Hs.127649	ZBTB43	NM_014007	Q5JU96,O43298,Q5JU97	204180_s_at,204182_s_at,204181_s_at	-0.379646	-0.52189	-0.465985	0.225561	0.492249	0.401496
Hs.220689	G3BP1	NM_198395,NM_005754	Q5U0Q1,Q13283,Q53HH4,Q32P45,Q6FI03,Q5HYE9,Q6ZP53	201503_at,201514_s_at	0.364868	0.37443	0.369649	0.0153864	-0.0791582	-0.0318859
Hs.11809	SIGIRR	NM_021805	Q6IA17	52940_at	1.42642	1.42642	1.42642	-0.0777761	-0.0777761	-0.0777761
Hs.14791	ACAD8	NM_014384	Q9UKU7,Q6ZWP6,Q59FC2,Q6ZUS0	221669_s_at	1.00077	1.00077	1.00077	-0.0198916	-0.0198916	-0.0198916
Hs.4766	FAM32A	NM_014077	Q9Y421	201863_at	0.553383	0.553383	0.553383	0.0727426	0.0727426	0.0727426
Hs.78802	GSK3B	NM_002093	Q6FI27,Q86TM2,P49841	209945_s_at	-0.512433	-0.512433	-0.512433	-0.22858	-0.22858	-0.22858
Hs.29736	TRAF5	NM_001033910,NM_145759,NM_004619	Q6FHY1,O00463	204352_at	1.54981	1.54981	1.54981	-0.013107	-0.013107	-0.013107
Hs.274411	SCAND1	NM_033630,NM_016558	Q6IAG7,Q9NZG6,P57086	218206_x_at	0.221253	0.221253	0.221253	-0.147371	-0.147371	-0.147371
Hs.848	FKBP4	NM_002014	Q02790	200895_s_at,200894_s_at	0.476737	0.662642	0.569689	0.118535	0.263659	0.191097
Hs.79172	SLC25A5	NM_001152	Q6NVC0,P05141	200657_at	-0.488027	-0.488027	-0.488027	-0.0704065	-0.0704065	-0.0704065
Hs.93872	MTMR12	NM_001040446	Q9C0I1	220953_s_at	-0.239905	-0.239905	-0.239905	-0.147699	-0.147699	-0.147699
Hs.182426	RPS2	NM_002952	Q3KQT6,Q8J014,Q8NI62,Q9BSW5,P15880,Q8NI61,O60249,Q6IPX5,Q8N5L9	212433_x_at,217466_x_at,203107_x_at,221798_x_at	-0.140732	-0.322154	-0.198995	-0.00371378	0.0788976	0.0321012
Hs.208912	CENPM	NM_001110215,NM_024053,NM_001002876	Q9NSP4,A7LM22	218741_at	0.804269	0.804269	0.804269	-0.33866	-0.33866	-0.33866
Hs.132004	CLCF1	NM_013246	Q9UBD9	219500_at	-0.348534	-0.348534	-0.348534	0.23072	0.23072	0.23072
Hs.50861	SIRT4	NM_012240	Q9Y6E7	220047_at,222248_s_at	0.431432	0.881642	0.656537	0.296904	0.443304	0.370104
Hs.25051	PKP2	NM_001005242,NM_004572	A0AV37,Q99959,Q4VC01	207717_s_at,214154_s_at	-0.462138	-0.535771	-0.498955	-0.358742	-0.587642	-0.473192
Hs.23856	FASTKD3	NM_024091	Q14CZ7,Q9P0E5	219200_at	0.532464	0.532464	0.532464	0.231876	0.231876	0.231876
Hs.322430	NDRG4	NM_022910,NM_020465	Q6ZVW0,Q9ULP0	209159_s_at	2.66349	2.66349	2.66349	-0.18289	-0.18289	-0.18289
Hs.23106	MED24	NM_014815,NM_001079518	A8K4S5,O75448	213043_s_at	0.39042	0.39042	0.39042	-0.141394	-0.141394	-0.141394
Hs.78935	METAP2	NM_006838	Q96B43,Q8NB11,P50579	209861_s_at,213899_at	0.193034	1.21466	0.703845	-0.068654	0.0775131	0.00442953
Hs.170267	MAP3K9	NM_033141	---	213927_at	0.877251	0.877251	0.877251	0.0176454	0.0176454	0.0176454
Hs.179312	SNAPC1	NM_003082	Q16533	205443_at	-0.839436	-0.839436	-0.839436	0.0759965	0.0759965	0.0759965
Hs.113029	RPS25	NM_001028	P62851	200091_s_at	-0.120431	-0.120431	-0.120431	0.0910404	0.0910404	0.0910404
Hs.181385	C9orf46	NM_018465	Q9HBL7	218992_at	0.40912	0.40912	0.40912	-0.0841031	-0.0841031	-0.0841031
Hs.266263	---	---	---	215185_at	0.825576	0.825576	0.825576	0.504308	0.504308	0.504308
Hs.118194	DBR1	NM_016216	Q9UK59	219149_x_at	0.451467	0.451467	0.451467	-0.176709	-0.176709	-0.176709
Hs.71622	SMARCD3	NM_003078,NM_001003801,NM_001003802	Q6STE5,Q2YD86	204099_at	1.3885	1.3885	1.3885	-0.386169	-0.386169	-0.386169
Hs.14595	HIF1AN	NM_017902	Q9NWT6,Q9H6P2,Q5W147	59999_at,218525_s_at	0.504402	0.647829	0.576115	-0.0674283	-0.207802	-0.137615
Hs.183454	TRIM3	NM_033278,NM_006458	O75382,Q6ZTE7,Q4V9L4	213885_at	0.466598	0.466598	0.466598	0.0412362	0.0412362	0.0412362
Hs.80598	TCEA2	NM_003195,NM_198723	Q6IB64,Q5JRI7,Q15560,Q5JRI8,Q86VL0,Q5ZEZ5	203919_at	0.875695	0.875695	0.875695	-0.492125	-0.492125	-0.492125
Hs.54473	NKX2-5	NM_004387	P52952,A1ECB8,A8K3K0,A1ECD1	206578_at	1.46226	1.46226	1.46226	-0.212384	-0.212384	-0.212384
Hs.81097	COX8A	NM_004074	P10176,Q53XN1	201119_s_at	0.254778	0.254778	0.254778	0.0304211	0.0304211	0.0304211
Hs.900212	AGXT2L1	NM_031279	Q8TBG4	221008_s_at	1.06112	1.06112	1.06112	-0.264215	-0.264215	-0.264215
Hs.173824	TDG	NM_003211	Q3SX60,Q13569,Q05CX8	203742_s_at,203743_s_at	-0.0134455	-0.318784	-0.166115	0.0713114	0.360783	0.216047
Hs.29191	EMP2	NM_001424	P54851,Q8N8N9,Q7Z4B3	204975_at	0.232178	0.232178	0.232178	0.0492469	0.0492469	0.0492469
Hs.82071	CITED2	NM_006079	Q99967	209357_at,207980_s_at	0.91707	0.921712	0.919391	-0.0523278	0.162011	0.0548417
Hs.83004	TXLNA	NM_175852	A0AUK0,Q69YT3,P40222	212300_at	0.670559	0.670559	0.670559	-0.0633372	-0.0633372	-0.0633372
Hs.213640	LOC730051	XM_001726286,XM_001725708,XM_001725674	A6NF35	60794_f_at	0.584963	0.584963	0.584963	-0.0749775	-0.0749775	-0.0749775
Hs.89296	ERCC4	NM_005236	Q92889,A5PKV6,A8K111,A0PJA9	210158_at	0.612187	0.612187	0.612187	-0.00951511	-0.00951511	-0.00951511
Hs.57734	GIT2	NM_057169,NM_139201,NM_057170,NM_014776	Q14161,Q6FI58,Q68DM7	209876_at	0.741914	0.741914	0.741914	-0.0769664	-0.0769664	-0.0769664
Hs.260523	CSDE1,NRAS	NM_001007553,NM_002524,NM_007158	Q68DF1,A8K281,P78460,Q6ZMT6,Q9UG12,Q14007,Q9UM97,Q96T27,Q7KZ06,Q9GZV0,O75534,Q8WU01,Q71SP6,Q9UG93,P01111,Q5U091,Q16525,Q15285,Q96L66,Q92668	202646_s_at,202647_s_at	-0.107756	0.496299	0.194271	-0.0271431	0.0362137	0.0045353
Hs.263435	HAL	NM_002108	Q4VB95,Q2PH57,Q2PH56,Q2PH58,Q4VB93,Q2PH61,Q2PH55,Q2PH60,Q2PH59,P42357	206643_at	-0.516699	-0.516699	-0.516699	-0.115841	-0.115841	-0.115841
Hs.4747	DKC1	NM_001363	O60832,A8MUT5,A8MV56	201478_s_at,201479_at,216212_s_at	-0.216908	-0.338554	-0.277346	-0.0457386	-0.195378	-0.129353
Hs.27610	IFIT5	NM_012420	Q6IAX3,Q5T7I9,Q13325	203595_s_at,203596_s_at	0.755652	1.09729	0.926469	-0.0273379	-0.0681135	-0.0477257
Hs.181271	COPZ1	NM_016057	Q53FU3,P61923	217726_at	0.335992	0.335992	0.335992	0.0334724	0.0334724	0.0334724
Hs.180612	PXMP3	NM_001079867,NM_000318	Q6GU86,P28328	210296_s_at	-0.23551	-0.23551	-0.23551	-0.015461	-0.015461	-0.015461
Hs.167988	NCAM1	NM_001076682,NM_181351,NM_000615	Q96CJ3,O00557,Q59FL7,A8K8T8,P13591,P13592,Q05C58,Q16209,Q86X47	212843_at	1.70601	1.70601	1.70601	-0.244108	-0.244108	-0.244108
Hs.22599	MAGI2	NM_012301	A7E2C3,Q86UL8,A4D1C1	209737_at	-0.654917	-0.654917	-0.654917	-0.430109	-0.430109	-0.430109
Hs.76224	EFEMP1	NM_001039348,NM_004105,NM_001039349	Q59G97,A8KAJ3,A8K3I4,Q580Q6,Q12805,Q53TA7	201842_s_at,201843_s_at	0.266819	1.31594	0.791377	0.027848	-0.271447	-0.121799
Hs.300759	RPL36	NM_015414,NM_033643	Q9Y3U8,Q9BYF3	219762_s_at	0.32492	0.32492	0.32492	0.0537915	0.0537915	0.0537915
Hs.286	RPL4	NM_000968	Q59GY2,Q53G74,P36578,A8K502	200089_s_at,201154_x_at	-0.127835	-0.196536	-0.162186	0.0242008	0.128085	0.076143
Hs.21145	GATAD1	NM_021167	Q8WUU5	214718_at,213018_at	-0.158377	-0.314489	-0.236433	-0.0170865	-0.137713	-0.0773998
Hs.9880	PPIH	NM_006347	Q6FH57,O43447,A6NNE7,Q6FH36,A6NM32	204228_at	0.403802	0.403802	0.403802	-0.181669	-0.181669	-0.181669
Hs.12109	CIAO1	NM_004804	O76071	203536_s_at	-0.520085	-0.520085	-0.520085	-0.0684192	-0.0684192	-0.0684192
Hs.96028	FOXD1	NM_004472	Q16676	206307_s_at	1.9804	1.9804	1.9804	0.229381	0.229381	0.229381
Hs.5542	DNAJC7	NM_003315	A8K4T2,Q7Z784,Q99615,Q59EH7	202416_at	-0.375371	-0.375371	-0.375371	-0.13752	-0.13752	-0.13752
Hs.108725	BRP44L	NM_016098	Q5TI65,Q9Y5U8,Q5TI66	218024_at	0.793619	0.793619	0.793619	-0.0112839	-0.0112839	-0.0112839
Hs.286194	SLC24A6	NM_024959	Q6J4K2,Q6ZVW2	218749_s_at	0.624955	0.624955	0.624955	0.112313	0.112313	0.112313
Hs.900214	ADPGK	NM_031284,NR_023318,NR_023319	Q49AU7,Q69YR1,Q9BRR6	220980_s_at	0.248101	0.248101	0.248101	-0.099842	-0.099842	-0.099842
Hs.172772	TCEB2	NM_207013,NM_007108	Q15370	200085_s_at,213877_x_at	0.227841	0.413964	0.320903	0.0466769	0.0894952	0.0680861
Hs.288757	RALA	NM_005402	P11233,A4D1W3	214435_x_at	-0.897653	-0.897653	-0.897653	0.111077	0.111077	0.111077
Hs.20315	IFIT1	NM_001548	Q5T7J1,P09914	203153_at	4.03209	4.03209	4.03209	-1.531	-1.531	-1.531
Hs.101033	GTPBP6	NM_012227	Q8N2Q6,O43824	203314_at	-0.296504	-0.296504	-0.296504	0.00993619	0.00993619	0.00993619
Hs.80758	DARS	NM_001349	Q68CR9,Q53R85,Q53T60,P14868,A8K3J2	201623_s_at,201624_at	-0.388158	-0.422223	-0.405191	0.0455335	-0.0518102	-0.00313839
Hs.274336	CPT2	NM_000098	P23786,Q53G79	204264_at,204263_s_at	0.424077	0.675103	0.54959	-0.264018	-0.311653	-0.287835
Hs.26471	BBS4	NM_033028	Q96RK4	212745_s_at,212744_at	0.948839	1.04431	0.996573	-0.0967962	-0.208634	-0.152715
Hs.120439	ETNK1	NM_018638,NM_001039481	Q9HBU6,Q3LIC6,Q86U68,Q659C5	219017_at,222262_s_at	-0.759832	-0.862137	-0.810985	0.208593	0.277697	0.243145
Hs.1708	CCT3	NM_001008883,NM_001008800,NM_005998	Q5SZY0,Q2TU64,A6NE14,Q5SZX9,Q5SZX6,P49368,Q5SZX8,Q59H77	200910_at	0.204317	0.204317	0.204317	0.00927684	0.00927684	0.00927684
Hs.296422	COASY	NM_025233,NM_001042530,NM_001042532,NM_001042529,NM_001042531	Q13057	201913_s_at	-0.882085	-0.882085	-0.882085	-0.119221	-0.119221	-0.119221
Hs.923	SSBP1	NM_003143	Q04837,Q567R6,A4D1U3,Q96QL6	202591_s_at,214060_at	0.112189	0.426707	0.269448	0.0367434	0.0807732	0.0587583
Hs.66744	TWIST1	NM_000474	A4D128,Q15672,A6NH88	213943_at	2.19201	2.19201	2.19201	0.135279	0.135279	0.135279
Hs.154387	TTC35	NM_014673	A8K4K9,Q53HG5,Q15006	203584_at	0.164849	0.164849	0.164849	0.155399	0.155399	0.155399
Hs.83734	STX4	NM_004604	Q6FHE8,A8MXY0,Q12846	203530_s_at	0.438277	0.438277	0.438277	0.161969	0.161969	0.161969
Hs.155402	DBP,SPHK2	NM_001352,NM_020126	Q8N2M3,Q9NRA0,A0T4C8,Q59HF2,A2I2P4,Q10586	209782_s_at,40273_at	0.131667	0.913574	0.522621	-0.195266	-0.405055	-0.300161
Hs.284195	GLS	NM_014905	Q68D38,O94925,A8K132	211414_at	-0.703839	-0.703839	-0.703839	0.0240418	0.0240418	0.0240418
Hs.159526	PTCH1	NM_001083603,NM_000264,NM_001083607,NM_001083606,NM_001083602,NM_001083604,NM_001083605	Q5VZC2,Q5R1U9,Q5R1U7,A3KBF6,Q13635,A3KBI9,Q3LG18,Q6TKQ0,Q3LFT4,Q6TKP8,Q6ZVG8,Q86XG7,Q6TKP9,Q5R1V0,Q3LFT3,Q59FG5,Q5VZC1	209815_at	-0.526455	-0.526455	-0.526455	-0.336047	-0.336047	-0.336047
Hs.6679	HECA	NM_016217	Q9UBI9	218603_at	1.74035	1.74035	1.74035	0.0879419	0.0879419	0.0879419
Hs.194638	POLR2D	NM_004805	O15514,Q53T47,Q96FU3,Q587J0	214144_at,203664_s_at	0.269899	0.656851	0.463375	-0.141559	-0.178084	-0.159822
Hs.180911	RPS4Y1,LOC100133662	XM_001713618,NM_001008	A4FU11,Q53HI6,Q496E4,P22090,A8K9V4	201909_at	-0.310915	-0.310915	-0.310915	-0.0606338	-0.0606338	-0.0606338
Hs.198468	PPARGC1A	NM_013261	Q4W5M7,Q9UBK2,Q3LIG1	219195_at	-2.60254	-2.60254	-2.60254	0.166239	0.166239	0.166239
Hs.83572	PTPN11	NM_002834	Q16344,A8K1D9,Q96I26,Q06124	212610_at	0.247139	0.247139	0.247139	0.139353	0.139353	0.139353
Hs.280776	TNKS2	NM_025235	Q9H2K2	218228_s_at	-0.225068	-0.225068	-0.225068	-0.0965309	-0.0965309	-0.0965309
Hs.44439	SOCS6	NM_004232	Q8WUM3,Q9NZX6,O14544	214462_at	-0.629372	-0.629372	-0.629372	-0.11379	-0.11379	-0.11379
Hs.171776	IMPA1	NM_005536	P29218	203011_at	-0.223119	-0.223119	-0.223119	0.0858837	0.0858837	0.0858837
Hs.97681	TRDMT1	NM_004412,NM_176081,NM_176083	Q86WW6,Q5JVT5,O14717,Q5JVT2,Q5JVT3,Q6ICS7,A8MYP1,Q7Z3E4,Q5JVT4	206308_at	1.28179	1.28179	1.28179	-0.12599	-0.12599	-0.12599
Hs.321576	TRIM3	NM_033278,NM_006458	O75382,Q6ZTE7,Q4V9L4	204911_s_at	0.869353	0.869353	0.869353	-0.13371	-0.13371	-0.13371
Hs.284202	XPNPEP1	NM_020383	Q5T6H6,Q5T6H3,Q5T6H1,Q5T6G8,Q68EA4,Q9NQW7,Q5T6H5,A8K071,Q5T6H7,Q5T6H2	208453_s_at	0.216252	0.216252	0.216252	-0.1679	-0.1679	-0.1679
Hs.109012	MXD1	NM_002357	Q05195	206877_at	-1.36647	-1.36647	-1.36647	0.192086	0.192086	0.192086
Hs.14158	CPNE3	NM_003909	Q96BC7,O75131,A8KA47,Q05DL8,Q9P1I0	202118_s_at,202119_s_at	0.384602	0.504926	0.444764	-0.270038	-0.315374	-0.292706
Hs.4278	KIAA0999	NM_025164	Q9Y2K2,A1A5A9,Q0IJ40,A1A5A8	204157_s_at,213034_at,204155_s_at,204156_at	-0.270012	0.693602	0.371754	0.00829597	-0.422968	-0.187773
Hs.196769	SNHG3	NR_002909	---	215011_at	-0.533353	-0.533353	-0.533353	0.148674	0.148674	0.148674
Hs.58927	NVL	NM_206840,NM_002533	Q96PA2,A0JLP9,O15381	207877_s_at	0.612803	0.612803	0.612803	-0.100741	-0.100741	-0.100741
Hs.94229	LPHN1	NM_014921,NM_001008701	A0PJG2,O94910,Q9HAA0	47560_at	2.36068	2.36068	2.36068	0.0861934	0.0861934	0.0861934
Hs.15791	GPR137B	NM_003272	Q5TAF1,Q5TAE7,O60478,Q5TAF0	204137_at	1.14209	1.14209	1.14209	0.367963	0.367963	0.367963
Hs.42233	WDR60	NM_018051	Q6AI63,A4D230,Q8WVS4	219251_s_at	0.864043	0.864043	0.864043	-0.239052	-0.239052	-0.239052
Hs.2246	CPN1	NM_001308	B1AP59,P15169	206256_at	-0.668689	-0.668689	-0.668689	0.203885	0.203885	0.203885
Hs.7296	C17orf71	NM_018149	Q8ND04	218514_at	0.337238	0.337238	0.337238	-0.0776973	-0.0776973	-0.0776973
Hs.16529	TSPAN12	NM_012338	Q8N5Y0,O95859,A4D0V8	219274_at	2.40621	2.40621	2.40621	0.0508874	0.0508874	0.0508874
Hs.169358	TXNDC13	NM_021156	Q9H1E5	201580_s_at,216027_at,201581_at	-0.540603	0.919603	0.0244838	-0.0953864	0.219117	0.0510501
Hs.323817	C1orf77,S100A13	NM_001024212,XM_001724603,NM_001024211,NM_001024210,NM_005979,NM_015607,NM_001024213	Q5T7Y7,Q99584,Q0VAQ8,Q5T7Y9,Q9Y3Y2	209927_s_at,202560_s_at,213481_at,202559_x_at	0.108276	0.741645	0.356235	-0.119396	0.200234	0.0252892
Hs.75069	SHMT2	NM_005412	P34897,Q5HYG8,Q96DR1,Q5BJF5,Q8N1A5,Q53ET4	214437_s_at	-1.1066	-1.1066	-1.1066	0.0144191	0.0144191	0.0144191
Hs.91375	B3GNTL1	NM_001009905	Q6ZU32,Q67FW5	213589_s_at,215055_at	0.147016	-0.847672	-0.350328	0.138937	-0.139748	-0.000405354
Hs.288830	WASL	NM_003941	O00401,A1JUI9,A4D0Y1,A8K180,Q68DE4	205810_s_at,205809_s_at	-0.154094	-0.63571	-0.394902	0.138214	-0.419515	-0.14065
Hs.900222	PUS7L	NM_031292,NM_001098615,NM_001098614	Q9H0K6	221025_x_at	-0.4239	-0.4239	-0.4239	-0.270331	-0.270331	-0.270331
Hs.165439	ASNA1	NM_004317	O43681,Q53FC6,A8K740	202024_at	0.663492	0.663492	0.663492	0.00812138	0.00812138	0.00812138
Hs.159557	LOC728860,KPNA2	XM_001722957,XM_001722955,NM_002266	P52292,Q6NVW7,Q7Z726,Q53YE3,A8K7D9	201088_at	-0.35047	-0.35047	-0.35047	-0.243294	-0.243294	-0.243294
Hs.147996	PRKX,PRKY	NM_005044,NM_002760	O43930,P51817	204060_s_at,204061_at	0.824531	1.80512	1.31482	0.0804717	0.25446	0.167466
Hs.83070	GRB14	NM_004490	Q53QM9,Q14449,Q53QQ0	206204_at	1.0467	1.0467	1.0467	-0.434162	-0.434162	-0.434162
Hs.11125	SPCS1	NM_014041	Q9Y6A9	217927_at	0.169119	0.169119	0.169119	-0.00846106	-0.00846106	-0.00846106
Hs.152108	BRWD1	NM_033656,NM_018963,NM_001007246	Q5R2U4,Q5R2U7,Q5R2U6,Q6P2D1,Q5R2U5,A5PLN2,Q5R2U9,Q5R2U8,Q9NSI6	214820_at	-0.540618	-0.540618	-0.540618	0.170175	0.170175	0.170175
Hs.251531	PSMA4	NM_002789,NM_001102667,NM_001102668	Q567Q5,Q53XP2,P25789,Q7Z474	203396_at	0.127391	0.127391	0.127391	0.0817577	0.0817577	0.0817577
Hs.73393	EYA4	NM_004100,NM_172105,NM_172103	O95677,Q5JS10,Q96CJ7	207327_at	1.9052	1.9052	1.9052	0.627922	0.627922	0.627922
Hs.192570	RECQL,PYROXD1	NM_032941,NM_024854,NM_002907	A8MUG3,P46063,A8K6G2,Q8WU10	212917_x_at,212918_at,219802_at	0.147456	0.447801	0.317144	-0.0377469	-0.115092	-0.0757516
Hs.323463	NBPF20,RP3-377D14.1,XXyac-YX155B6.1,NBPF8,LOC100132406,NBPF16,NBPF9,KIAA1245,NBPF11,NBPF15,NBPF1,NBPF10,NBPF14	NM_001102663,XM_001722184,NM_015383,NM_183372,NM_017940,NM_001101663,XM_001723523,XM_001717398,XM_001721349,NM_001039703,NM_173638,XM_001726946,NM_001037675,NM_001037501,XM_001717802,XM_001721345	Q86T75,Q8N660,A8K2N7,Q8IX85,Q5U227,Q3BBW2,Q8IX62,Q3BBW0,Q8IX87,Q3BBV7,Q3BBV0,Q4VC10,Q8IX81,Q8IX72,Q8IX82,A8K9F1,Q3BBV6,Q3BBV8,Q3BBV3,Q9P074,Q8IX86,Q3BBV2,Q3BBV1,Q3BBV4,Q8IX75,Q5TI25,Q8IX61,Q8IX84,Q3BBV5,Q8IX71,A8K277,Q8IX74,Q3BBU8,Q8IX73,Q3BBW3,Q9C0H0,Q8IX80,Q3BBU1,Q0VGB5,Q8IX79,Q8IX83,Q8IX70,Q6P3W6,Q8IU90	212854_x_at,215434_x_at	0.600153	0.729913	0.665033	0.0281853	-0.0679616	-0.0198882
Hs.183868	GUSB	NM_000181	P08236	202605_at	0.227318	0.227318	0.227318	-0.0904852	-0.0904852	-0.0904852
Hs.14838	ENAH	NM_018212,NM_001008493	Q6ZT55,Q8N8S7,A8K2B4,Q6ZSB8,A6NJK1	217820_s_at	1.36258	1.36258	1.36258	-0.309643	-0.309643	-0.309643
Hs.75819	GPM6A	NM_005277,NM_201591,NM_201592	Q49AH3,Q86YB0,P51674	209469_at,209470_s_at	1.69553	2.28473	1.99013	-0.172486	0.310976	0.0692451
Hs.76253	ATXN2	NM_002973	A6NLD4,Q24JQ7,Q99700,Q2M2R5,A8MPX6,A8MW22	202622_s_at	-0.461436	-0.461436	-0.461436	-0.0434256	-0.0434256	-0.0434256
Hs.112594	PHF20	NM_016436	Q8N2C8,Q7Z5E2,Q66K49,Q5JXL1,Q5JWZ0,Q9BVI0,Q566Q2,A7E235	209422_at,209423_s_at	-0.0995577	-0.285493	-0.192525	-0.082658	-0.0982803	-0.0904692
Hs.79025	VGLL4,SNRK	NM_001100594,NM_017719,NM_014667	Q8N7H9,Q0H0I7,Q9NRH2,Q13612,Q14135,Q0H0I4,A8K5P5	209481_at,214004_s_at	-0.222334	-0.821788	-0.522061	0.0843093	-0.202419	-0.0590549
Hs.153961	ACTR1A	NM_005736	P61163	200721_s_at,200720_s_at	0.238692	0.630355	0.434523	0.0144587	-0.0312044	-0.00837281
Hs.7222	NT5C	NM_014595	Q8TCD5,Q9NYW8	219214_s_at	0.331403	0.331403	0.331403	-0.0303865	-0.0303865	-0.0303865
Hs.301866	MICAL3	NM_001122731,XM_001726352,XM_001721205,NM_015241,XM_001725408	A8K0E1,O94909	212715_s_at	0.903861	0.903861	0.903861	0.0123734	0.0123734	0.0123734
Hs.200400	GATC	NM_176818	O43716	214711_at	0.606322	0.606322	0.606322	-0.0421202	-0.0421202	-0.0421202
Hs.196275	KIAA0240	NM_015349	Q6AI39,A1L3W2	213208_at,38892_at	-0.853655	-0.886756	-0.870206	-0.140369	0.224057	0.041844
Hs.200016	NUDT11	NM_018159	Q96G61	219855_at	5.23616	5.23616	5.23616	0.225717	0.225717	0.225717
Hs.26014	ACVR2A	NM_001616	P27037	205327_s_at	-0.648683	-0.648683	-0.648683	-0.118537	-0.118537	-0.118537
Hs.79389	NELL2	NM_006159	Q99435,Q96JS2	203413_at	3.29981	3.29981	3.29981	0.219218	0.219218	0.219218
Hs.306000	SLC4A1AP	NM_018158	Q9BWU0	218682_s_at,212126_at	-0.0822201	0.615027	0.266403	-0.00851988	-0.0520933	-0.0303066
Hs.175613	CLSPN	NM_022111	Q2KHM3,Q1RMC5,Q05D30,Q9HAW4,Q1RMC6	219621_at	1.4149	1.4149	1.4149	0.0836067	0.0836067	0.0836067
Hs.99010	NSD1	NM_172349,NM_022455	Q96MN8,Q9H6B5,A4QPE5,Q96DQ7,Q9H6H8,Q658U6,Q8NB95,Q6PJ64,Q96L73	219084_at	1.53814	1.53814	1.53814	0.0347755	0.0347755	0.0347755
Hs.279945	C19orf53	NM_014047	Q9UNZ5	217926_at	0.496526	0.496526	0.496526	0.0953151	0.0953151	0.0953151
Hs.82771	VRK2	NM_006296	Q86Y07,Q53S39,Q53S77,Q05CR6,Q53TU1,A8K9L2	205126_at	-0.556419	-0.556419	-0.556419	0.00983507	0.00983507	0.00983507
Hs.302689	NEFL,PDZRN4	NM_006158,NM_013377	Q52LY3,Q8TCR7,P07196,A8MQ04,Q6NXQ2,Q6ZMN7	220595_at,221916_at	-1.05374	4.72099	1.83362	0.0438989	0.527336	0.285617
Hs.192974	ATAD5	NM_024857	Q96QE3	220223_at	0.826404	0.826404	0.826404	-0.0556882	-0.0556882	-0.0556882
Hs.2291	IFT88	NM_175605,NM_006531	A2A491,Q6MZX0,Q8N719,Q5SZJ6,Q13099,Q5SZJ5	204703_at	-0.355146	-0.355146	-0.355146	-0.183386	-0.183386	-0.183386
Hs.119122	RPL13A	NM_012423	Q0VGL3,Q8J015,Q5QTS3,Q53H34,P40429,Q9BSQ6,Q5VY36	212790_x_at,210646_x_at,200716_x_at,200715_x_at,211942_x_at	-0.217904	-0.591955	-0.301085	0.0621552	0.159462	0.0975252
Hs.20157	CDK5RAP3	NM_176096	Q96JB5	218740_s_at	0.336777	0.336777	0.336777	-0.0340114	-0.0340114	-0.0340114
Hs.3592	C2orf47	NM_024520	Q8WWC4	219176_at	-0.186296	-0.186296	-0.186296	-0.0745866	-0.0745866	-0.0745866
Hs.7935	BTBD3	NM_014962,NM_181443	Q9NST6,Q9Y2F9,Q5JY73,Q52M42	202946_s_at	-0.312776	-0.312776	-0.312776	0.21872	0.21872	0.21872
Hs.248062	ASB4	NM_145872,NM_016116	Q8TBT2,Q9Y574,A4D1H6,Q14D68	217229_at,217228_s_at,208481_at	-0.510385	-1.95761	-1.25568	-0.454645	-0.898526	-0.648793
Hs.235445	GRAMD3	NM_023927	Q9BYJ8,Q96HH9	218706_s_at	0.6733	0.6733	0.6733	0.00428885	0.00428885	0.00428885
Hs.84775	MCFD2	NM_139279	A8K7W2,Q8NI22,Q68D61	212246_at,212245_at	-0.137124	-0.191309	-0.164216	0.0538874	0.110179	0.0820332
Hs.900052	SLC2A10	NM_030777	Q8TDC7,O95528,A8K4J6	221024_s_at	-0.226185	-0.226185	-0.226185	-0.154559	-0.154559	-0.154559
Hs.85963	RSL1D1	NM_015659	Q32Q62,A0PJ61,Q9P191,O76021,A0PJ87	212019_at,212018_s_at	-0.498779	-0.882363	-0.690571	0.0160103	0.360019	0.188015
Hs.301064	ARFIP1	NM_014447,NM_001025593,NM_001025595	Q2M2X4,P53367,Q8N8M9	218230_at,214483_s_at	0.1798	0.290475	0.235137	0.00217219	-0.0374539	-0.0176409
Hs.180832	RARS	NM_002887	P54136,Q53GY4	201330_at	0.638631	0.638631	0.638631	-0.032433	-0.032433	-0.032433
Hs.227209	C10orf137	NM_015608	Q5VZQ4,Q5VZQ1,Q3KR40,Q5VZQ0,Q9H700,Q3B7T1,O43599	213410_at	0.322733	0.322733	0.322733	-0.1016	-0.1016	-0.1016
Hs.21611	KIF3C	NM_002254	Q53SX5,A2RU78,Q7Z2W5,Q4ZG18,O14782	203390_s_at,203389_at	0.669166	1.18081	0.92499	0.0700137	-0.200178	-0.0650822
Hs.36761	HRASLS	NM_020386	Q9HDD0,Q6X7C0,Q86WS9	219983_at	1.17509	1.17509	1.17509	0.402547	0.402547	0.402547
Hs.11482	SFRS11	NM_004768	Q6MZM2,Q05519,Q5T760,Q6N079,Q8IWE6,Q05BU6,Q6PJB9,Q6PKC9,Q5T757,Q5HYN2,Q6PJY9,Q8NI74	200686_s_at,200685_at	0.397996	1.17546	0.78673	0.041043	-0.144031	-0.051494
Hs.57698	NSDHL	NM_015922	Q15738	209279_s_at,215093_at	-0.154823	-0.263644	-0.209233	-0.0133226	-0.0504926	-0.0319076
Hs.46743	MKKS	NM_018848,NM_170784	Q9HB66,Q9NPJ1,A8K7B0,Q9H6M6,Q8IZ22	218138_at	-0.773158	-0.773158	-0.773158	0.0529324	0.0529324	0.0529324
Hs.155120	ARHGEF2	NM_004723	Q9H023,Q8WUG4,Q5VY92,Q92974,Q5VY93,Q8TDA3	207629_s_at	-0.902919	-0.902919	-0.902919	-0.054595	-0.054595	-0.054595
Hs.12813	TIPARP	NM_015508	Q7Z3E1,A8K5E6,Q05BQ2	212665_at	-0.328011	-0.328011	-0.328011	0.0700006	0.0700006	0.0700006
Hs.172979	ZNF177	NM_003451	Q13360	207417_s_at	2.02108	2.02108	2.02108	0.408358	0.408358	0.408358
Hs.172766	MARK3	NM_002376	Q86U11,A2SY06,P27448,Q59FB8,Q86TT8	202568_s_at,202569_s_at	0.131398	0.475541	0.30347	-0.0248919	0.0582575	0.0166828
Hs.26468	APBA2	NM_005503	Q59G28,Q6ZVB1,Q99767,Q5XKC0	209871_s_at	3.28749	3.28749	3.28749	0.0309561	0.0309561	0.0309561
Hs.112255	NUP98	NM_139131,NM_016320,NM_005387,NM_139132	Q9HDC8,A8KA17,P52948	210793_s_at,203195_s_at,203194_s_at	-0.423863	-0.822966	-0.607697	0.0248689	-0.22181	-0.0973761
Hs.249727	FBXO17	NM_148169,NM_024907	Q9HAD2,Q96EF6	220233_at	0.555467	0.555467	0.555467	-0.335373	-0.335373	-0.335373
Hs.132183	SLC16A7	NM_004731	O60669,Q8NEM3	210807_s_at,207057_at	0.46452	1.24531	0.854915	0.181255	0.338209	0.259732
Hs.279939	MTCH1	NM_014341	Q9NZJ7,Q5TDC3,Q9Y374,Q8IW90,A4FVA6,A8YXX5,A8KAX5,Q5TDC2	221619_s_at	0.629921	0.629921	0.629921	-0.0113075	-0.0113075	-0.0113075
Hs.5019	CHMP7	NM_152272	Q8WUX9	212313_at	0.331888	0.331888	0.331888	-0.21311	-0.21311	-0.21311
Hs.102948	PDLIM7	NM_213636,NM_005451,NM_203352	Q9NR12,Q6ZN02	214121_x_at,214266_s_at,203370_s_at	0.22421	0.711177	0.438741	0.144973	0.229867	0.177179
Hs.8084	C1orf63	NM_020317	Q9BUV0,A8K917	209006_s_at,209007_s_at	0.0114126	-0.5025	-0.245544	0.221048	0.308907	0.264977
Hs.1721	IL11	NM_000641	A8K3F7,P20809	206926_s_at,206924_at	-0.0934446	0.29823	0.102393	-0.196015	-0.205673	-0.200844
Hs.183704	UBB,UBC,RPS27A	NM_021009,NM_002954,NM_018955	Q5U5U6,Q5UGI3,Q9UFQ0,Q96MH4,P62979,Q96C32,Q8WYN8,Q49A90,P62988,Q59EM9,Q96H31,A8K674,Q5PY61,Q66K58,Q5RKT7	208980_s_at,211296_x_at	-0.0189941	0.202778	0.0918921	0.0723797	-0.109853	-0.0187365
Hs.79404	D4S234E	NM_001040101,NM_014392	P42857	209570_s_at,209569_x_at	0.988536	1.1248	1.05667	0.176273	0.198617	0.187445
Hs.44424	SLC6A15	NM_182767,NM_018057	A8K592,Q68CX0,Q8TBM6,Q9H2J7,Q8IXG2,Q9NW50,Q9H9F5	206376_at	5.31383	5.31383	5.31383	0.25413	0.25413	0.25413
Hs.900751	BLVRA	NM_000712	A8K747,P53004	211729_x_at	-0.376674	-0.376674	-0.376674	-0.160616	-0.160616	-0.160616
Hs.306648	EXOC1	NM_018261,NM_178237,NM_001024924	Q9NV70,A0PJ99	222127_s_at	0.407626	0.407626	0.407626	-0.0849782	-0.0849782	-0.0849782
Hs.288821	WDR19	NM_025132	Q8NEZ3	220917_s_at	0.497182	0.497182	0.497182	0.159278	0.159278	0.159278
Hs.117977	KLC1	NM_005552,NM_182923	Q7RTQ2,Q07866,A6NF62,Q7Z5D5,Q7RTQ4,Q7RTQ3,Q7RTP8,Q7RTQ9,Q8NAC7,Q7RTQ8,Q7RTQ1,Q7RTQ7,Q7RTQ0	212877_at,212878_s_at	0.176883	0.643602	0.410243	0.00938486	0.0296197	0.0195023
Hs.74597	STIM1	NM_003156	Q13586,Q8N382	202764_at	-0.518641	-0.518641	-0.518641	0.0489812	0.0489812	0.0489812
Hs.3726	PSMG2	NM_020232	A6NNV5,Q969U7,Q9P1R6,Q9P0C1,Q9NRV1	218467_at	-0.250267	-0.250267	-0.250267	-0.0715732	-0.0715732	-0.0715732
Hs.288546	PRKAA1	NM_006251,NM_206907	Q96E92,Q86VS1,Q13131	214917_at	1.062	1.062	1.062	0.278197	0.278197	0.278197
Hs.288620	UBFD1	NM_019116	A8MW58,O14562	205687_at	-0.483587	-0.483587	-0.483587	0.151249	0.151249	0.151249
Hs.183655	SEC22A	NM_012430	Q96IW7	218703_at	1.13678	1.13678	1.13678	0.00608336	0.00608336	0.00608336
Hs.82353	PROCR	NM_006404	Q9UNN8	203650_at	0.766415	0.766415	0.766415	0.0692904	0.0692904	0.0692904
Hs.135201	NOD2	NM_022162	Q9HC29,Q7Z597,A3FA72,Q7Z595,Q7Z596,Q6TDC3,A7J384	220066_at	1.16898	1.16898	1.16898	0.726604	0.726604	0.726604
Hs.5437	TAX1BP1	NM_001079864,NM_006024	Q86VP1,A4D196	200977_s_at,213786_at,200976_s_at	-0.163199	-0.589805	-0.40036	-0.000664168	-0.149142	-0.0534067
Hs.16026	C4orf31	NM_024574	Q8TB73,A6NL77,A8K0Q0	219747_at	1.01193	1.01193	1.01193	0.222229	0.222229	0.222229
Hs.14347	CEP27	NM_018097	Q9NVX0	220071_x_at	0.209427	0.209427	0.209427	0.0704341	0.0704341	0.0704341
Hs.118962	FUBP1	NM_003902	Q6PJY1,Q59FU3,A6NL74,Q96AE4	203091_at	-0.674009	-0.674009	-0.674009	-0.196064	-0.196064	-0.196064
Hs.64542	CPSF6	NM_007007	Q16630,A8K7K9	202470_s_at,202469_s_at	-0.0507008	0.85039	0.399844	-0.0857529	-0.103121	-0.0944368
Hs.278619	C7orf42	NM_017994	Q9NWD8	218008_at	-0.244188	-0.244188	-0.244188	-0.0111363	-0.0111363	-0.0111363
Hs.3542	TMEM106B	NM_018374	A4D108,Q8N353,Q9NUM4	218930_s_at	0.973817	0.973817	0.973817	-0.0475439	-0.0475439	-0.0475439
Hs.48332	NEK1	NM_012224	Q5H9T1,Q96PY6,Q9H6P7,Q6PIB8,Q05DG5,Q15453,Q96SS2,Q14CB7,Q5JXL9	216213_at,213328_at,213331_s_at	0.152899	0.275129	0.205617	-0.0913113	-0.211229	-0.158056
Hs.333069	ERF	NM_006494	Q59G38,P50548	203643_at	-0.608348	-0.608348	-0.608348	-0.359266	-0.359266	-0.359266
Hs.118140	DOCK4	NM_014705	Q8N1I0,Q75MU6,Q149N6,Q149N2,A4D0S8,Q149N5	205003_at	0.243422	0.243422	0.243422	0.230905	0.230905	0.230905
Hs.165428	C16orf68	NM_024109	Q9BUU2	218945_at	0.578956	0.578956	0.578956	-0.0111657	-0.0111657	-0.0111657
Hs.91448	DUSP14	NM_007026	Q6FI36,O95147	203367_at	-0.252558	-0.252558	-0.252558	-0.0553312	-0.0553312	-0.0553312
Hs.24766	TXNDC1	NM_030755	Q9H3N1	209476_at	-0.204235	-0.204235	-0.204235	-0.0213987	-0.0213987	-0.0213987
Hs.153057	SPAG1	NM_003114,NM_172218	A6NP70,Q07617	210117_at	0.405489	0.405489	0.405489	0.12472	0.12472	0.12472
Hs.302003	FANCE	NM_021922	Q9HB96,A8K907	220255_at	0.38352	0.38352	0.38352	-0.243593	-0.243593	-0.243593
Hs.900632	TRO	NM_001039705,NM_177556,NM_016157	Q9BX90,Q12816,B1AKF1,Q9BX89,Q9BX88,Q9NVY3,Q8TAL3,Q96SX2,Q9BX91	211700_s_at	1.03004	1.03004	1.03004	0.0442496	0.0442496	0.0442496
Hs.49994	RBM4,RBM4B	NM_002896,NM_031492	A8K9U0,Q9BQ04,B0LM41,Q9BWF3	209497_s_at,213718_at	0.387766	0.692784	0.540275	-0.145931	-0.281599	-0.213765
Hs.2985	EMD	NM_000117	Q6FI02,P50402,Q5HY57	209477_at	0.537913	0.537913	0.537913	0.246418	0.246418	0.246418
Hs.13339	PRPSAP2	NM_002767	Q6ZTP6,O60256	203537_at	0.115113	0.115113	0.115113	-0.0668555	-0.0668555	-0.0668555
Hs.173638	TCF7L2	NM_030756	Q5VVR7,Q6FHW4,Q5JRY5,Q5JRY3,Q9NQB0,Q5VVR8,Q5JRY4	216035_x_at,216037_x_at,212759_s_at,212761_at,212762_s_at	-0.512638	-0.792162	-0.676521	-0.0131485	0.113001	0.0502976
Hs.241493	NKTR	NM_005385	Q6M1B6,P30414,Q6M1B8,Q6N014,Q59EC3,Q6MZH6,Q6GQR0,Q16060	215338_s_at,215339_at,202379_s_at,202380_s_at	-0.171518	0.333962	0.165989	-0.18235	0.2076	0.0369498
Hs.178695	MAPK13	NM_002754	Q6FHR4,Q5R3E6,Q53GK9,Q5U4A5,Q6FI46,O15264,Q59F75,Q5R3E4	210058_at,210059_s_at	0.34577	0.456384	0.401077	0.125527	0.203921	0.164724
Hs.82712	FXR1	NM_001013438,NM_001013439,NM_005087	Q14341,P51114,A8K9B8	201636_at,201637_s_at,201635_s_at	0.0485277	-0.508781	-0.250425	0.0285617	-0.0854475	-0.0119114
Hs.900101	TBRG4	NM_030900,NM_004749,NM_199122	Q969Z0	220961_s_at	0.522017	0.522017	0.522017	-0.0518922	-0.0518922	-0.0518922
Hs.134989	EN2	NM_001427	P19622,Q9UD58,A4D252	207060_at	2.26569	2.26569	2.26569	0.149685	0.149685	0.149685
Hs.37706	ZCCHC8	NM_017612	Q6NZY4,A8K559	218478_s_at	-0.56544	-0.56544	-0.56544	-0.0988768	-0.0988768	-0.0988768
Hs.29977	PARP8	NM_024615	Q8N3A8,A8K004,Q49AI7	219033_at	1.52117	1.52117	1.52117	0.664342	0.664342	0.664342
Hs.18791	TESC	NM_017899	Q9NWT9,Q96BS2	218872_at	-1.12033	-1.12033	-1.12033	0.102566	0.102566	0.102566
Hs.8834	PCGF3	NM_006315	Q8N364,Q3KNV8,Q8NDP9	204564_at,212753_at	0.212018	0.608547	0.410283	0.106953	-0.110812	-0.00192966
Hs.1194	SLC6A6	NM_003043	P31641,Q9BRI2,Q59GD7	205920_at,205921_s_at	-0.550532	-0.619247	-0.58489	0.18925	0.212484	0.200867
Hs.287418	FBXL18	NM_024963	Q96ME1,Q6ZW68,Q96D16,A6NJB3	215068_s_at	0.780814	0.780814	0.780814	-0.353687	-0.353687	-0.353687
Hs.11387	USP36	NM_025090	Q8IXW9,Q05C98,Q9P275,Q9H9C5,Q05DD0	220370_s_at	-0.844342	-0.844342	-0.844342	0.18123	0.18123	0.18123
Hs.226573	IKBKB	NM_001556	Q59GL9,A8K4I7,O14920,Q32ND9,A1L159	209342_s_at,209341_s_at	0.326857	0.388426	0.357641	0.0511223	0.401443	0.226283
Hs.189	PDE4C	NM_001098818,NM_000923,NM_001098819	Q32MM7,Q2VPB9,O76105,O43850,Q7KYU8,Q7KYS4,P78505,O76104,Q9UPJ5,Q08493,O43849,Q9P1U3,O43851	206792_x_at,206791_s_at,211818_s_at	-0.0270587	0.412981	0.242525	-0.0435314	0.154038	0.0556159
Hs.18141	LAD1	NM_005558	Q96GD8,Q6IPJ9,O00515,Q63HQ8	203287_at,216641_s_at	-0.375576	-0.456417	-0.415996	-0.195644	-0.24741	-0.221527
Hs.22972	SRD5A3	NM_024592	Q9H8P0	218800_at	0.75137	0.75137	0.75137	-0.343922	-0.343922	-0.343922
Hs.5556	NDUFAB1	NM_005003	A4UCS2,O14561,A4UCS3	202077_at	-0.241684	-0.241684	-0.241684	-0.0654905	-0.0654905	-0.0654905
Hs.74563	OAZ2	NM_002537	Q9HD73,O95190	201364_s_at	0.631649	0.631649	0.631649	-0.0357863	-0.0357863	-0.0357863
Hs.250641	TPM4	NM_003290	P67936,Q5U0D9	212481_s_at,209344_at	-0.168713	-0.632172	-0.400443	-0.084171	0.28648	0.101154
Hs.1686	GNA11	NM_002067	P29992,Q659F3,Q96DH5,Q59FM5	204248_at,40562_at	0.321088	0.489181	0.405135	-0.129372	-0.249147	-0.18926
Hs.122579	ECT2	NM_018098	Q9H8V3,Q96SJ9,Q6U836,Q96J05,Q2M269,Q0MT80	219787_s_at	-0.399347	-0.399347	-0.399347	-0.281333	-0.281333	-0.281333
Hs.8786	CHST2	NM_004267	Q9Y4C5	203921_at	0.952991	0.952991	0.952991	-0.20271	-0.20271	-0.20271
Hs.125262	AAAS	NM_015665	Q5JB47,Q9NRG9,Q53HS1	218075_at	0.789789	0.789789	0.789789	-0.288395	-0.288395	-0.288395
Hs.12314	FAM152A	NM_016076	Q8WUE8,Q9BSY9,B1APK6,A8MSW3,A6NE81	212371_at	-1.62139	-1.62139	-1.62139	0.00218604	0.00218604	0.00218604
Hs.205125	GOLGA9P	XR_017720	A6NC78,Q8NA68	213737_x_at	1.41334	1.41334	1.41334	0.0618817	0.0618817	0.0618817
Hs.171626	SKP1	NM_170679,NM_006930	P63208,P78561	200719_at,200718_s_at,200711_s_at	0.170392	0.995472	0.623852	0.0361314	-0.120389	-0.0316363
Hs.170623	FGD6	NM_018351	A4FVC4,Q6ZV73	219901_at	0.607988	0.607988	0.607988	0.159871	0.159871	0.159871
Hs.120996	STK17B	NM_004226	O94768,Q6FG83,Q6FG98,Q53QE7	205214_at	0.714922	0.714922	0.714922	-0.415892	-0.415892	-0.415892
Hs.79322	QARS	NM_005051	Q9H3A5,Q96AW5,P47897,Q9BUZ3,Q53HS0,A8K3A8	217846_at	-0.211193	-0.211193	-0.211193	-0.0886042	-0.0886042	-0.0886042
Hs.206501	LOC57228	NM_020467,NM_001031628,NM_001033873	O95332,Q0VAQ4,A6NIL5	209679_s_at	-0.453514	-0.453514	-0.453514	-0.209608	-0.209608	-0.209608
Hs.315493	WWP2	NM_199424,NM_007014,NM_199423	O00308,Q6ZTQ5	204022_at	0.287706	0.287706	0.287706	-0.125762	-0.125762	-0.125762
Hs.182137	HIST1H2BE,HIST1H2BI,HIST1H2BG,HIST1H2BF,HIST1H2BC	NM_003525,NM_003522,NM_003526,NM_003523,NM_003518	Q6GMR5,P62807,Q3KP43,Q0D2M2	208490_x_at	0.657737	0.657737	0.657737	0.150052	0.150052	0.150052
Hs.207251	SC65	NM_006455	Q92791	204078_at	0.637416	0.637416	0.637416	-0.111643	-0.111643	-0.111643
Hs.49378	FAM119B	NM_206914,NM_015433	Q96AZ1,A8K8B1	213861_s_at	0.688776	0.688776	0.688776	0.161821	0.161821	0.161821
Hs.325948	USO1	NM_003715	O60763,Q86TB8	201832_s_at,201831_s_at	-0.0793513	-0.132781	-0.106066	0.0131816	-0.04606	-0.0164392
Hs.189782	TMEM57	NM_018202	Q9H5V1,Q8N5G2,B1AK00	218562_s_at	-0.433057	-0.433057	-0.433057	0.132148	0.132148	0.132148
Hs.168232	UBE2Z	NM_023079	A6NC60,Q9H832	217750_s_at	0.241452	0.241452	0.241452	-0.0209285	-0.0209285	-0.0209285
Hs.17428	RBM34	NM_015014	Q5TCT4,A8K8J7,P42696	212591_at	-0.202076	-0.202076	-0.202076	0.0603501	0.0603501	0.0603501
Hs.554	TROVE2	NM_001042370,NM_001042369,NM_004600	Q5LJA0,P10155,Q86WL4,Q5LJ99,A8MW43,Q5LJ97,Q86WL3,Q5LJ98	212839_s_at,207520_at,210438_x_at,212852_s_at	-0.333863	0.349468	0.0269137	-0.132798	0.339877	0.0422948
Hs.271980	MAPK6	NM_002748	Q16659,Q9UJ34	207121_s_at	-0.625414	-0.625414	-0.625414	-0.0762556	-0.0762556	-0.0762556
Hs.108854	CNIH4	NM_014184	Q9P003,Q53HE6,A6NLH6,A6NJ96,A8K1Q8	218728_s_at	0.419821	0.419821	0.419821	0.162075	0.162075	0.162075
Hs.75825	PLAGL1	NM_001080952,NM_001080956,NM_006718,NM_001080954,NM_002656,NM_001080951,NM_001080955,NM_001080953	Q68DN7,Q9UM63,A1YLA1,Q5TFH3,A1YLA2	207943_x_at,207002_s_at,209318_x_at	0.666898	1.13601	0.970029	0.0638955	0.350097	0.177823
Hs.139262	XAF1	NM_017523,NM_199139	Q6GPH4	206133_at	1.01055	1.01055	1.01055	-0.325531	-0.325531	-0.325531
Hs.74407	EBNA1BP2	NM_006824	Q6IB29,Q99848	201323_at	0.400487	0.400487	0.400487	-0.0128001	-0.0128001	-0.0128001
Hs.306986	AGGF1	NM_018046	Q8N302,A8K029,Q6PIK7,A0JLT8	210710_at	1.03376	1.03376	1.03376	0.0564177	0.0564177	0.0564177
Hs.330310	BUD31	NM_003910	A4D274,Q53G71,P41223	205690_s_at	-0.446088	-0.446088	-0.446088	0.00227002	0.00227002	0.00227002
Hs.69499	TRIAP1	NM_016399	O43715	218403_at	0.950547	0.950547	0.950547	-0.1663	-0.1663	-0.1663
Hs.6196	ILK	NM_004517,NM_001014795,NM_001014794	Q59FP4,Q13418	201234_at	0.357938	0.357938	0.357938	0.126663	0.126663	0.126663
Hs.100602	SMAD7	NM_005904	O15105	204790_at	0.609014	0.609014	0.609014	-0.338277	-0.338277	-0.338277
Hs.293686	LIN7B	NM_022165	A8MYA1,Q9HAP6	219760_at	0.870288	0.870288	0.870288	-0.555816	-0.555816	-0.555816
Hs.29417	CREBZF	NM_001039618	A8MTA0,Q9NS37,Q0P5U9	202977_s_at,213584_s_at,202978_s_at,202979_s_at	0.189925	-0.571416	-0.246486	-0.145367	0.149739	0.013487
Hs.172199	ADCY7	NM_001114	P51828,Q86YI0	203741_s_at	1.45192	1.45192	1.45192	-0.0452659	-0.0452659	-0.0452659
Hs.173421	CHD8	NM_020920	Q6P440,Q4G0D8,Q6DKH9,Q9HCK8,Q6ZNL7	212571_at	0.469611	0.469611	0.469611	-0.129248	-0.129248	-0.129248
Hs.274317	DDX41	NM_016222	Q53HI2,Q9UJV9	217840_at	0.230959	0.230959	0.230959	0.0215765	0.0215765	0.0215765
Hs.12002	SASH1	NM_015278	Q6P4R9,Q5TGN6,O94885,A8MWH7,Q5TGN5,Q7Z3N8	213236_at,41644_at	-0.382809	-0.409353	-0.396081	0.09923	-0.143604	-0.0221869
Hs.17377	CORO1C	NM_014325	Q9ULV4,Q59EA2,Q53G58,A7MAP0,A7MAP1	221676_s_at	-0.242111	-0.242111	-0.242111	-0.203271	-0.203271	-0.203271
Hs.146861	C1orf123	NM_017887	Q9NWV4	203197_s_at	0.864735	0.864735	0.864735	-0.104389	-0.104389	-0.104389
Hs.9925	TRMT12	NM_017956	Q53H54	219299_at	1.19029	1.19029	1.19029	-0.40836	-0.40836	-0.40836
Hs.2621	CSTA	NM_005213	Q6IB90,P01040	204971_at	0.620445	0.620445	0.620445	0.27423	0.27423	0.27423
Hs.151385	KIAA0564	NM_001009814,NM_015058	Q5VW08,Q8N3E4,A3KMH1,Q5VW09,Q5JTP6,Q86YC9,A8MYW7,O60310	214231_s_at,212946_at	-0.247569	-0.291418	-0.269494	-0.231227	-0.571508	-0.401368
Hs.283473	HDLBP	NM_203346,NM_005336	Q00341,Q96CF6,Q6ZS03,Q5HYC5,Q9P1C0,Q53QU2,Q2HJC8	221767_x_at,219674_s_at	0.049553	-0.435948	-0.193197	0.00591078	-0.527641	-0.260865
Hs.7358	REEP1	NM_022912	Q9H902,A4VCH9	204364_s_at	2.57984	2.57984	2.57984	-0.0452596	-0.0452596	-0.0452596
Hs.149918	JMJD2C	NM_015061	Q9H3R0	209984_at,214861_at	-0.455684	-0.577711	-0.516697	-0.0754261	0.108457	0.0165153
Hs.227950	SKP1	NM_170679,NM_006930	P63208,P78561	207974_s_at	0.21612	0.21612	0.21612	0.142144	0.142144	0.142144
Hs.12247	LOC100134440,PGBD5	NM_024554,XM_001716103	Q8N414,Q9HAL2	219225_at	3.05252	3.05252	3.05252	0.25693	0.25693	0.25693
Hs.76244	SRM	NM_003132	B1AKP9,P19623	201516_at	0.475179	0.475179	0.475179	0.00300118	0.00300118	0.00300118
Hs.279576	TFDP1	NM_007111	Q14186,Q5JSB5,Q5JSB6	204147_s_at	0.433481	0.433481	0.433481	-0.12204	-0.12204	-0.12204
Hs.18212	LAGE3	NM_006014	Q14657	219061_s_at	1.35463	1.35463	1.35463	0.0228789	0.0228789	0.0228789
Hs.48384	HS3ST3A1	NM_006042	A8K7N2,Q9Y663	219985_at	2.57854	2.57854	2.57854	-0.081173	-0.081173	-0.081173
Hs.21263	CLPB	NM_030813	Q7Z777,Q9H078	221845_s_at	-0.446044	-0.446044	-0.446044	-0.437637	-0.437637	-0.437637
Hs.125078	OAZ1,FAM136A	NM_004152,NM_032822	B0AZT6,Q96C01,Q2M222,P54368	215947_s_at,215952_s_at	0.126931	0.427066	0.276999	0.0290538	-0.196192	-0.0835692
Hs.27695	MID1	NM_000381,NM_001098624,NM_033290	O15344,A8K5A0	210694_s_at,203637_s_at,203636_at	0.462803	3.63348	2.29244	0.176977	-0.224409	-0.02117
Hs.26663	HERC5	NM_016323	Q69G20,Q9UII4	219863_at	3.31541	3.31541	3.31541	0.446757	0.446757	0.446757
Hs.298275	SLC38A2	NM_018976	Q8NHT5,A8K6H9,Q96QD8,Q9P1G5	220924_s_at	-0.426472	-0.426472	-0.426472	-0.0885742	-0.0885742	-0.0885742
Hs.900020	ARID4B	NM_031371,NM_016374	A0PJ81,Q4LE39	221230_s_at	-0.447656	-0.447656	-0.447656	0.000768447	0.000768447	0.000768447
Hs.122669	MRPS27	NM_015084	Q92552,Q6PKB3,Q8N6F2,Q6P1S1	212145_at	0.24968	0.24968	0.24968	-0.079492	-0.079492	-0.079492
Hs.90869	DHX57	NM_198963	Q6P158,A2RRC7,Q59G60,Q8N4U2	213420_at	0.583425	0.583425	0.583425	-0.347239	-0.347239	-0.347239
Hs.69149	PSTPIP2	NM_024430	Q9H939	219938_s_at	2.31771	2.31771	2.31771	0.736731	0.736731	0.736731
Hs.13684	ETNK2	NM_018208	Q5SXX9,Q5SXX5,Q68CK3,Q5SXX4,Q5SXX8,Q96G05,Q5SXX7,Q9NVF9	219268_at	0.831063	0.831063	0.831063	-0.0791002	-0.0791002	-0.0791002
Hs.143504	C12orf43	NM_022895	Q96C57	219022_at	0.744354	0.744354	0.744354	-0.162223	-0.162223	-0.162223
Hs.227637	CBY1	NM_015373,NM_001002880	Q9Y3M2	203450_at	0.66468	0.66468	0.66468	-0.202151	-0.202151	-0.202151
Hs.24792	C12orf5	NM_020375	Q9NQ88	219099_at	0.732019	0.732019	0.732019	0.00157698	0.00157698	0.00157698
Hs.30315	CCDC68	NM_025214	Q9H2F9	220180_at	-1.20731	-1.20731	-1.20731	-0.676272	-0.676272	-0.676272
Hs.237971	XTP3TPA	NM_024096	Q9H773	218069_at	0.257464	0.257464	0.257464	0.0749301	0.0749301	0.0749301
Hs.197642	POLR3B	NM_018082	Q9NW08,A8K6H0,Q7Z3R8	219459_at	0.483724	0.483724	0.483724	-0.0482248	-0.0482248	-0.0482248
Hs.103329	FNDC3A	NM_014923,NM_001079673	Q6EVH4,Q5HYC9,Q9Y2H6,Q6ZME4,Q96N25,Q5JVF8	215910_s_at,202304_at	-0.232517	-0.481008	-0.356763	0.114676	0.139824	0.12725
Hs.86131	FADD	NM_003824	Q13158,Q6LCG1,Q6LCB0,Q6IBR4	202535_at	-0.597162	-0.597162	-0.597162	0.0585573	0.0585573	0.0585573
Hs.900366	FBL	NM_001436	P67870,P22087,Q96BS4	211623_s_at	0.1066	0.1066	0.1066	-0.0254332	-0.0254332	-0.0254332
Hs.76307	NBL1	NM_182744,NM_005380	Q5TGZ0,A3KFI6,A3KFI4,Q5U0N4,A3KFI5,Q96G68,P41271,Q5TGZ2,A3KFI2,A3KFI3,A3KFI7	37005_at	0.377358	0.377358	0.377358	0.221745	0.221745	0.221745
Hs.95549	RBM47	NM_001098634,NM_019027	A0AV96	218035_s_at	1.15609	1.15609	1.15609	0.0606158	0.0606158	0.0606158
Hs.32556	ANKRD28	NM_015199	Q3B857,O15084,Q29RW6	213035_at	0.62692	0.62692	0.62692	0.106193	0.106193	0.106193
Hs.19720	---	---	---	213215_at	1.67919	1.67919	1.67919	-0.126725	-0.126725	-0.126725
Hs.45002	RAC3	NM_005052	P60763	206103_at	2.13283	2.13283	2.13283	0.118145	0.118145	0.118145
Hs.151406	ULK2	NM_014683	Q8IYT8,A8MY69	204063_s_at,204062_s_at	1.08704	1.74313	1.41509	0.237736	-0.289039	-0.0256512
Hs.138959	GJC1	NM_001080383,NM_005497	P36383,Q5H9P2	208460_at	0.966597	0.966597	0.966597	0.44171	0.44171	0.44171
Hs.98135	C9orf95	NM_017881	A8MU97,Q5W124,Q9NWW6,Q5W125	219147_s_at	-0.434977	-0.434977	-0.434977	0.0372003	0.0372003	0.0372003
Hs.8535	MICALL1	NM_033386	Q641Q8,Q8N3F8,Q68D58	55081_at,221779_at	0.554488	0.63578	0.595134	0.249804	0.281752	0.265778
Hs.114924	SLC16A6	NM_004694	O15403,Q6P1X3,A1L175,A8K302,A1L174	207038_at	0.927483	0.927483	0.927483	-0.376569	-0.376569	-0.376569
Hs.1023	PDHA1	NM_000284	Q15994,Q5JPU1,Q53H41,Q5JPT9,A5YPB6,A5YVE9,P78557,Q53GE3,Q6LCA3,Q5JPU0,Q5JPT8,Q99725,Q5JPU2,P08559,A5PHJ9,Q9UNV7,Q5JPU3,Q99724	200980_s_at,200979_at	0.120228	0.779411	0.44982	-0.0403605	-0.199295	-0.119828
Hs.900379	GSS	NM_000178	P48637	211630_s_at	0.45352	0.45352	0.45352	-0.220186	-0.220186	-0.220186
Hs.211606	THRA,NR1D1	NM_021724,NM_199334,NM_003250	Q6LDR0,A8K3B5,P10827,Q6FH41,Q59FW3,A8K206,P20393	31637_s_at	-1.13874	-1.13874	-1.13874	-0.0936872	-0.0936872	-0.0936872
Hs.31334	PRPF6	NM_012469	O94906	208879_x_at,208880_s_at	-0.114337	-0.41222	-0.263278	-0.143805	-0.212332	-0.178069
Hs.8248	NDUFS1	NM_005006	P28331,Q9P1A0	203039_s_at	-0.341202	-0.341202	-0.341202	-0.0836278	-0.0836278	-0.0836278
Hs.21858	SERPINE2,MAML3	NM_006216,NM_018717	Q53S15,P07093,Q9NPV6,Q5D0C4,O15415	212190_at	-1.3637	-1.3637	-1.3637	0.116625	0.116625	0.116625
Hs.16577	FBXO3	NM_033406,NM_012175	Q9UK99,Q49AF1,Q9H0V2,Q59GS0,A6NI04,Q86X90,Q9UKC5	218432_at	0.383093	0.383093	0.383093	0.00364093	0.00364093	0.00364093
Hs.33818	RECQL5	NM_001003715,NM_004259,NM_001003716	Q9BSD6,Q6FIC9,Q9H0B1,Q8WYH5,Q9BW80,Q6P4G0,O94762,A5YM55	221686_s_at	0.649313	0.649313	0.649313	-0.466233	-0.466233	-0.466233
Hs.82359	FAS	NM_152877,NM_152873,NM_152874,NM_152876,NM_000043,NM_152871,NM_152875,NM_152872	Q8IUB6,Q5T9P2,Q59FU8,P25445,Q5T9P3,Q6ICT6,A9UJX4,Q8IUB7,Q5T9P1	216252_x_at,215719_x_at,204780_s_at,204781_s_at	0.757754	1.14433	0.966471	-0.131604	-0.311483	-0.194448
Hs.77613	ATR	NM_001184	Q13535,Q59HB2,Q6ZMQ3	209902_at,209903_s_at	0.773418	1.23787	1.00565	0.0239397	-0.189398	-0.0827289
Hs.115240	PEX13	NM_002618	Q92968	205246_at	-0.78198	-0.78198	-0.78198	-0.130193	-0.130193	-0.130193
Hs.26034	OVCA2,DPH1	NM_080822,NM_001383	Q8WZ82,Q9BZG8	222041_at	0.998757	0.998757	0.998757	-0.147949	-0.147949	-0.147949
Hs.159322	SLC35A3	NM_012243	Q9BSB7,A8K3F8,Q9Y2D2	206770_s_at,209865_at	0.420055	0.601456	0.510755	-0.266638	-0.317091	-0.291865
Hs.75659	MPV17	NM_002437	Q9UPC7,P39210	203466_at	0.670085	0.670085	0.670085	-0.163435	-0.163435	-0.163435
Hs.3376	TBC1D13	NM_018201	Q5T271,A7E2E7,Q59F95,Q5T270,Q9NVG8	44696_at	0.641732	0.641732	0.641732	-0.207132	-0.207132	-0.207132
Hs.158084	PEX5	NM_000319	P50542,A8K891,Q13335	203244_at,215481_s_at	0.156288	0.516227	0.336258	-0.0141147	-0.0826916	-0.0484031
Hs.151988	MAP3K5	NM_005923	Q59GL6,A6NKM9,Q99683,A6NIA0	203837_at,203836_s_at	1.6366	1.93937	1.78799	-0.323452	0.355762	0.0161548
Hs.175038	ARMC8	NM_014154,NM_213654,NM_015396	Q9NZY0,Q8IUR7,A8K0L2,A8MTG8,A8MVG5	219094_at	1.06568	1.06568	1.06568	-0.578247	-0.578247	-0.578247
Hs.28906	GMEB2	NM_012384	Q659E7,Q5JTV1,Q9UKD1	222251_s_at,44146_at	-0.295196	-0.429141	-0.362169	-0.11331	-0.131133	-0.122221
Hs.5887	RBM7	NM_016090	Q9Y580,Q59EQ8,Q6IRX3	218379_at	-0.423917	-0.423917	-0.423917	0.192746	0.192746	0.192746
Hs.233354	---	---	Q9BSG2	214871_x_at	1.37898	1.37898	1.37898	0.0114956	0.0114956	0.0114956
Hs.73851	ATP5J	NM_001003703,NM_001003696,NM_001003701,NM_001685,NM_001003697	Q6NZ59,Q6IB54,P18859,A8MUH2,Q9Y2W2	202325_s_at	0.284773	0.284773	0.284773	-0.0238293	-0.0238293	-0.0238293
Hs.301947	CTA-126B4.3,dJ222E13.2	NM_015703,NR_002184	Q6P4B5,Q9NSQ0,Q9Y3A4,A4FTX2	214828_s_at	0.724066	0.724066	0.724066	-0.220973	-0.220973	-0.220973
Hs.120165	LETM1	NM_012318	O95202	218939_at,222006_at	0.187823	0.628021	0.407922	-0.0775342	-0.235607	-0.15657
Hs.318526	C13orf23	NM_025138,NM_170719	Q5JS34,A6NJ97,A8MSJ5,Q86XN7	218420_s_at	-0.769897	-0.769897	-0.769897	-0.131112	-0.131112	-0.131112
Hs.278956	LRP12	NM_013437	Q8WVX8,Q68DE8,A8K137,Q59H02,Q9Y561,Q9H983	219631_at	1.57826	1.57826	1.57826	0.614165	0.614165	0.614165
Hs.25797	SF3B4	NM_005850	Q5SZ64,Q15427,Q53FG6,Q5SZ63	209044_x_at	0.51114	0.51114	0.51114	-0.0888648	-0.0888648	-0.0888648
Hs.119525	STX8	NM_004853	Q53XT8,Q9UNK0	204690_at	0.312061	0.312061	0.312061	0.0651995	0.0651995	0.0651995
Hs.93832	TMCO1	NM_019026	Q9UM00	210768_x_at,208716_s_at,211098_x_at,208715_at	-0.245135	-0.442227	-0.332579	-0.152015	0.216747	0.0524626
Hs.75909	KIAA0182	NM_014615	Q59GZ0,Q14687	212057_at,212056_at	-0.347673	-0.481226	-0.41445	-0.0676104	0.0944369	0.0134133
Hs.38681	C2orf42	NM_017880	Q9NWW7	219128_at	0.297889	0.297889	0.297889	0.118042	0.118042	0.118042
Hs.28070	KIAA0753	NM_014804	Q2KHM9,A8KA11	204711_at	0.445517	0.445517	0.445517	-0.0228864	-0.0228864	-0.0228864
Hs.91031	HIST1H4J	NM_021968	Q6B823,P62805,Q0VAS5	214463_x_at	-0.452871	-0.452871	-0.452871	-0.294969	-0.294969	-0.294969
Hs.27076	RTCD1	NM_003729	Q5VVL6,A6NIC1,A8K8K1,Q5VVL5,O00442	203594_at	-0.210703	-0.210703	-0.210703	-0.0725886	-0.0725886	-0.0725886
Hs.306251	ERBB3	NM_001982,NM_001005915	Q9NNX2,O75813,A8K6L6,O75812,O75810,O75811,P21860,Q9BUD7	215638_at	-0.340782	-0.340782	-0.340782	0.0477498	0.0477498	0.0477498
Hs.288817	HKDC1	NM_025130	Q2TB90,A8K4Q9	220585_at	-2.01612	-2.01612	-2.01612	-0.653504	-0.653504	-0.653504
Hs.900791	NDUFS7	NM_024407	Q7LD69,A8K0V6,Q9H3K5,Q6ZS38,Q6ZQU6,Q8NAS7,O75251	211752_s_at	0.230616	0.230616	0.230616	-0.159075	-0.159075	-0.159075
Hs.76118	UCHL1	NM_004181	Q59GS1,Q4W5K6,P09936,A6NKP9	201387_s_at	5.29977	5.29977	5.29977	0.26497	0.26497	0.26497
Hs.73853	BMP2	NM_001200	P12643	205289_at	2.8337	2.8337	2.8337	0.591212	0.591212	0.591212
Hs.298138	---	---	---	222356_at	-1.45628	-1.45628	-1.45628	-0.352593	-0.352593	-0.352593
Hs.240170	OBFC2B	NM_024068	Q9BQ15,Q6XYC8	218903_s_at	0.62249	0.62249	0.62249	-0.199392	-0.199392	-0.199392
Hs.112049	SBF1	NM_002972	Q86TK5,Q6PGN5,O95248,Q68CX1,Q59EX9	212393_at,39835_at	0.740395	1.02948	0.884935	0.132302	0.181972	0.157137
Hs.75400	KIAA0280	NM_015159	Q92567,A2ID81,A2ICY2	212357_at,36612_at	0.52876	0.952611	0.740685	0.0455351	0.174638	0.110086
Hs.295605	MAN2A2	NM_006122	A6NH12,Q9P1E4,P49641	202032_s_at	0.419041	0.419041	0.419041	0.068416	0.068416	0.068416
Hs.18142	ARRB2	NM_199004,NM_004313	Q59EM5,Q68DZ5,A8K4I6,P32121	203388_at	0.555892	0.555892	0.555892	-0.133914	-0.133914	-0.133914
Hs.188518	MT1M	NM_176870	Q8N339	217546_at	-4.60154	-4.60154	-4.60154	-0.348936	-0.348936	-0.348936
Hs.271586	DHTKD1	NM_018706	Q96HY7	209916_at	1.08842	1.08842	1.08842	-0.041599	-0.041599	-0.041599
Hs.147710	KIAA1466	---	Q9P262	222139_at	-0.520016	-0.520016	-0.520016	0.466602	0.466602	0.466602
Hs.31074	SGSH	NM_000199	Q53GP1,Q59EB1,A8K5E2,P51688	204293_at,35626_at	0.422334	0.424971	0.423652	-0.00637743	0.0195349	0.00657874
Hs.41728	ZNF45	NM_003425	Q6ZS47,Q02386,O14855	207304_at	0.847198	0.847198	0.847198	-0.481337	-0.481337	-0.481337
Hs.293007	NPEPPS	NM_006310	P55786,A6NEC2	201455_s_at,201454_s_at,214101_s_at	0.304061	0.474683	0.401147	-0.0775602	-0.17921	-0.134106
Hs.25894	R3HCC1	XM_114618,XM_939319,XM_001716421	Q9Y3T6	35156_at	0.667341	0.667341	0.667341	-0.165189	-0.165189	-0.165189
Hs.283685	CMTM6	NM_017801	Q9P1E2,Q9NX76,Q8N645,Q6IAC4	217947_at	0.316842	0.316842	0.316842	0.0557462	0.0557462	0.0557462
Hs.285005	TOMM22	NM_020243	Q9NS69,Q53GB0,Q549C5	217960_s_at	0.324877	0.324877	0.324877	0.0310692	0.0310692	0.0310692
Hs.288057	HGSNAT	NM_152419	Q9H6I6,Q96M97,Q96ED6,Q6IA03,Q68CP4,Q8IVU6	218017_s_at	1.08214	1.08214	1.08214	-0.0904012	-0.0904012	-0.0904012
Hs.692	TACSTD1	NM_002354	P16422,Q6FG49,Q6FG26	201839_s_at	-0.65701	-0.65701	-0.65701	-0.277483	-0.277483	-0.277483
Hs.148161	---	---	---	217598_at	0.904965	0.904965	0.904965	-0.40485	-0.40485	-0.40485
Hs.79095	EPS15	NM_001981	A8MWH5,P42566,A6NL94,A8MWB7,Q7Z5V0	217886_at,217887_s_at	-0.275414	-0.839226	-0.55732	-0.0110622	0.0812568	0.0350973
Hs.101174	MAPT	NM_016834,NM_016841,NM_005910,NM_001123066,NM_001123067,NM_016835	Q96N45,P10636	203929_s_at,203930_s_at,203928_x_at,206401_s_at	0.680851	1.25117	0.967452	-0.18355	0.312823	0.0256439
Hs.16003	RBBP4	NM_005610	Q09028	210371_s_at,217301_x_at	0.482229	0.543808	0.513018	-0.0924456	-0.0928186	-0.0926321
Hs.4114	PLS3	NM_005032	A7E2S2,Q53GY0,P13797,Q96HI1	201215_at	0.45862	0.45862	0.45862	0.274018	0.274018	0.274018
Hs.11171	ATG5	NM_004849	Q9H1Y0,Q7Z3H3,A9UGY9	202511_s_at,210639_s_at,202512_s_at	-0.0559523	0.778053	0.265628	-0.0366433	0.0436096	0.0139091
Hs.120170	C12orf49	NM_024738	Q9H741	218867_s_at	0.532981	0.532981	0.532981	0.0705634	0.0705634	0.0705634
Hs.62245	SLC25A17	NM_006358	A8KA59,O43808	214210_at	0.741666	0.741666	0.741666	-0.0900753	-0.0900753	-0.0900753
Hs.5422	GPM6B	NM_001001995,NM_001001996,NM_001001994,NM_005278	Q8N956,Q86X43,Q59FD5,Q13491	209170_s_at,209169_at,209167_at,209168_at	1.53757	3.46191	2.60666	-0.113494	0.453921	0.203887
Hs.900254	EPPK1	NM_031308	Q9NSU9,P58107	208156_x_at	0.565121	0.565121	0.565121	0.191764	0.191764	0.191764
Hs.270527	CTAGE4,LOC441294,LOC100142659,LOC647288	XM_001726736,XM_001713619,XR_038154,XR_017516,XR_039265,XR_038147,XR_038777,NM_001008747	A6H8Z8,A4FU29,A8K871,A4FU28,Q3ZCM5,Q8IX94	214355_x_at	-0.481053	-0.481053	-0.481053	-0.22645	-0.22645	-0.22645
Hs.74592	SATB1	NM_002971	Q01826,Q59EQ0	203408_s_at	1.75331	1.75331	1.75331	-0.235241	-0.235241	-0.235241
Hs.321160	SFRS17A	NM_005088	Q02040,Q05DA9,P46597	210269_s_at	-0.33603	-0.33603	-0.33603	0.261903	0.261903	0.261903
Hs.79033	QPCT	NM_012413	Q53TR4,Q3KRG6,Q16769,Q8NI73	205174_s_at	1.43771	1.43771	1.43771	0.117658	0.117658	0.117658
Hs.41690	DSC3	NM_001941,NM_024423	A6NN35,A8K6T3,Q9HAX1,Q14574	206033_s_at,206032_at	1.98446	2.03101	2.00773	0.364842	0.613252	0.489047
Hs.99742	XRCC3	NM_001100118,NM_005432,NM_001100119	O43542,Q53XC8	216299_s_at	1.34854	1.34854	1.34854	-0.786495	-0.786495	-0.786495
Hs.9175	ABHD4	NM_022060	Q8TB40	218581_at	0.597057	0.597057	0.597057	-0.129895	-0.129895	-0.129895
Hs.117487	NOL14	NM_003703	A8KA74,Q96GC8,P78316	214661_s_at	-0.325138	-0.325138	-0.325138	0.047264	0.047264	0.047264
Hs.1697	ATP6V1B2	NM_001693	P21281,Q59HF3	201089_at	0.261959	0.261959	0.261959	-0.0336548	-0.0336548	-0.0336548
Hs.252085	PAR5	NR_022008,NR_001292,NR_001294	---	214834_at	-1.13793	-1.13793	-1.13793	-0.803628	-0.803628	-0.803628
Hs.74579	IHPK1	NM_001006115,NM_153273	A8K157,A8MUX4,Q92551	212439_at	0.44649	0.44649	0.44649	0.0970302	0.0970302	0.0970302
Hs.118442	CCNC	NM_001013399,NM_005190	A8K799,Q7Z4L3,Q05CF7,Q5JV82,P24863	201955_at	-0.299031	-0.299031	-0.299031	0.0704309	0.0704309	0.0704309
Hs.109150	SH3BP5	NM_004844,NM_001018009	O60239,Q6MZG3	201810_s_at,201811_x_at	2.1375	3.10724	2.62237	0.0470001	-0.471815	-0.212407
Hs.57730	KIAA0133	NM_014777	Q5VYD0,Q6PCC8,Q14146,A8K4P8,Q5VYC9	205284_at	0.384888	0.384888	0.384888	-0.0398186	-0.0398186	-0.0398186
Hs.120017	OR7E18P,OR7E37P,OR7E47P,LOC441453,OR7E35P	XR_041342,XR_041343,NR_002163,XR_041341,XR_042149	Q9P1R1,A8MTR7,Q6PK25,Q15618	216698_x_at	0.89951	0.89951	0.89951	0.13973	0.13973	0.13973
Hs.1790	NR3C2	NM_000901	Q4W5E8,Q59GQ3,P08235,Q2NKL1	205259_at	2.51436	2.51436	2.51436	-0.655752	-0.655752	-0.655752
Hs.287921	CREB3	NM_006368	Q5TCV1,O43889	209432_s_at	0.497657	0.497657	0.497657	0.122881	0.122881	0.122881
Hs.77703	FLJ11506	NM_024666	Q5JPJ4,Q6AWA0,Q6PD74	202852_s_at	0.497327	0.497327	0.497327	0.0752277	0.0752277	0.0752277
Hs.264	PNPLA4	NM_004650	A8K1H3,P41247	209740_s_at,209739_s_at	0.0530093	0.843022	0.448016	0.00946492	-0.581556	-0.286046
Hs.1259	ASGR2	NM_080914,NM_001181,NM_080913,NM_080912	A8MT12,P07307,A6NLV8,Q7Z4G9	206130_s_at	-0.624062	-0.624062	-0.624062	-0.126147	-0.126147	-0.126147
Hs.118282	WBP1,ZNHIT4	NM_012477,NM_031288	Q9C086,Q7Z504,Q96G27,A8MX15	65133_i_at,222093_s_at	0.550221	0.733882	0.642052	-0.0926414	-0.183686	-0.138164
Hs.53563	COL9A3	NM_001853	Q4VXW1,Q9BT15,Q96IF4,Q14050	204724_s_at	-0.958394	-0.958394	-0.958394	0.44459	0.44459	0.44459
Hs.22353	ZDHHC6	NM_022494	Q9H6R6	218249_at	0.351757	0.351757	0.351757	-0.083082	-0.083082	-0.083082
Hs.279908	TFB1M	NM_016020	A8K0B9,Q8WVM0	219169_s_at	-0.62199	-0.62199	-0.62199	-0.0313765	-0.0313765	-0.0313765
Hs.152982	SPATS2	NM_023071	Q86XZ4,A8K8G9	218324_s_at	-0.396909	-0.396909	-0.396909	-0.232204	-0.232204	-0.232204
Hs.50895	HOXC4	NM_153633,NM_014620	Q86TF7,Q86VY8,P09630,P09017,Q6IB50	206194_at	1.54975	1.54975	1.54975	-0.108562	-0.108562	-0.108562
Hs.238990	CDKN1B	NM_004064	O43806,Q9NYG6,Q708J1,Q6I9V6,Q5U0H2,Q96TE0,P46527,Q9UH60	209112_at	-0.701302	-0.701302	-0.701302	-0.0800576	-0.0800576	-0.0800576
Hs.296341	CAP2	NM_006366	P40123,Q9BYW9,Q5JPJ8	212551_at,212554_at	-0.0758841	-0.437773	-0.256828	0.00368669	0.034	0.0188434
Hs.198998	CHUK	NM_001278	Q59GT1,O15111,Q562E6	209666_s_at	0.441591	0.441591	0.441591	0.132187	0.132187	0.132187
Hs.23311	PRUNE2,LOC100129762	XM_001715010,XM_001719633,XM_001722398,XM_001722406,XM_001719626,NM_138818,NM_015225	Q5JUB8,Q59GL2,Q5JUB6,Q58A63,Q8WUY3,A8MXE4,Q5JUB9	212805_at,212806_at	0.228102	1.02857	0.628335	0.0198871	0.446131	0.233009
Hs.301862	PMS2L3	XM_001716315,NM_001003686,NM_005395	Q16603,Q13401,A6NG70,Q3MJ29	214473_x_at,216111_x_at	-0.0342252	0.418638	0.192207	-0.0993002	-0.220918	-0.160109
Hs.75277	RMND5A	NM_022780	Q9H871	212482_at,212478_at,212479_s_at	-0.0442079	-0.386416	-0.236644	-0.079889	-0.167037	-0.120591
Hs.250752	HOOK1	NM_015888	A8MU44,Q32Q39,Q9UJC3,A8K8E9	219976_at	-0.313691	-0.313691	-0.313691	-0.122271	-0.122271	-0.122271
Hs.240615	TUBA1B,NDRG3,HNRNPA3P2	NM_032013,NM_022477,NM_006082	Q8WU19,Q9UGV2,P68363,A8JZY9,A6NP49,Q6QMJ5,Q5TH29,Q5TH30,A2A2S8,Q9BUX9	217286_s_at,221082_s_at,213646_x_at	0.212477	0.444942	0.334432	-0.000685265	-0.149558	-0.0604177
Hs.78893	PHF3	NM_015153	Q92576,B0AZS7,A8K376	217953_at,217952_x_at,217954_s_at,215718_s_at,217951_s_at	-0.221198	-0.638458	-0.433879	0.1848	-0.337967	-0.0225541
Hs.73962	EPHA7	NM_004440	Q15375	206852_at	3.6548	3.6548	3.6548	-0.118302	-0.118302	-0.118302
Hs.183110	---	---	---	222280_at	0.809393	0.809393	0.809393	0.197945	0.197945	0.197945
Hs.168625	PDS5B	NM_015032	Q9NTI5	204742_s_at,207956_x_at	-0.136537	0.677878	0.270671	-0.131209	-0.642695	-0.386952
Hs.305953	ZNF83	NM_001105552,NR_003936,NM_001105553,NM_001105549,NM_001105550,NM_001105554,NM_018300,NM_001105551	Q9NV05,Q96K00,Q96SV5,P51522,Q6P579,Q59FE4,Q6RFR7,Q3ZCX0,Q6PI08	221645_s_at	0.957162	0.957162	0.957162	-0.0155057	-0.0155057	-0.0155057
Hs.148495	PSMD4	NM_002810	P55036,Q5VWC4	200882_s_at,210460_s_at	0.239793	0.315065	0.277429	-0.0252552	-0.0294637	-0.0273594
Hs.101915	ELOVL4	NM_022726	Q9GZR5	219532_at	3.20299	3.20299	3.20299	-0.0668499	-0.0668499	-0.0668499
Hs.127610	UNC119B,ACADS	NM_000017,NM_001080533	P16219,Q9BST3,Q69YW6	202365_at,202366_at	0.0508577	0.643688	0.347273	0.0149683	-0.140984	-0.0630079
Hs.900958	PEX7	NM_000288	Q8N5U4,Q6FGN1,O00628,Q5TDQ5	211033_s_at	2.15817	2.15817	2.15817	-0.015861	-0.015861	-0.015861
Hs.901021	WDR74	NM_018093	Q6RFH5,A8K8G5	221712_s_at	-0.62779	-0.62779	-0.62779	0.0310467	0.0310467	0.0310467
Hs.7797	TINF2	NM_012461,NM_001099274	Q86TZ8,Q9BSI4	220052_s_at	0.478665	0.478665	0.478665	-0.0230866	-0.0230866	-0.0230866
Hs.247769	FDPS	NM_002004	P0C6T2,Q14329,P14324,Q96G29	217344_at	-0.574625	-0.574625	-0.574625	0.00299128	0.00299128	0.00299128
Hs.47007	MAP3K14	NM_003954	A8K2D8,A6NH55,Q68D39,Q99558,Q6ZMZ1	205192_at	0.601778	0.601778	0.601778	-0.211644	-0.211644	-0.211644
Hs.180779	HIST1H2BD	NM_138720,NM_021063	Q6GMR5,P62807,P58876,Q3KP43,A8K9J7	222067_x_at,209911_x_at	1.39029	1.39371	1.392	0.167328	-0.190086	-0.0113787
Hs.147644	ZNF331	NM_001079906,NM_018555,NM_001079907	Q71QC4,Q68D63,Q8NBU2,Q71QC5,Q71QC6,Q71QC9,Q9NQX6,Q71QC3,Q6PK05,Q71QC8	219228_at	0.465406	0.465406	0.465406	-0.151854	-0.151854	-0.151854
Hs.101850	RBP1	NM_002899	P09455,Q6FGX8,A8K2Q0	203423_at	-0.499392	-0.499392	-0.499392	0.219792	0.219792	0.219792
Hs.172673	AHCY	NM_000687	Q1RMG2,P23526,A8K307	200903_s_at	-0.251548	-0.251548	-0.251548	-0.162412	-0.162412	-0.162412
Hs.33642	ARCN1	NM_001655	Q6P1Q5,Q6MZV5,P48444	201176_s_at	-0.246924	-0.246924	-0.246924	0.0996518	0.0996518	0.0996518
Hs.123085	CBX4	NM_003655	Q6TPI8,O00257,B1PJR7	206724_at	-1.20033	-1.20033	-1.20033	-0.231865	-0.231865	-0.231865
Hs.91813	BTN2A2	NM_006995,NM_181531	A6NM84,Q8WVV5	205299_s_at,205298_s_at	0.538072	0.591738	0.564905	-0.10067	0.126947	0.0131384
Hs.6336	RICH2	NM_014859	A6NCP5,Q9Y4Q4,Q69Z00,A8MQB2,Q9H8D4,Q8TBK1,Q17R89	215232_at,205414_s_at	0.279382	0.779812	0.529597	0.0167862	0.305304	0.161045
Hs.21599	KLF7	NM_003709	Q96E51,O75840,Q7Z3H8	204334_at	0.953502	0.953502	0.953502	-0.120457	-0.120457	-0.120457
Hs.3416	ADFP	NM_001122	Q99541,Q5SYF5,Q5SYF4,Q6FHZ7,Q5SYF3	209122_at	-1.18394	-1.18394	-1.18394	-0.206485	-0.206485	-0.206485
Hs.900305	LRIG1	NM_015541	Q96JA1,Q5XWD3	211596_s_at	-0.624364	-0.624364	-0.624364	-0.105948	-0.105948	-0.105948
Hs.12289	CDC42EP2	NM_006779	O14613	209850_s_at	-0.58102	-0.58102	-0.58102	-0.194584	-0.194584	-0.194584
Hs.100895	MLSTD1	NM_018099	Q9NUX8,Q96K12	220615_s_at	3.36791	3.36791	3.36791	0.300271	0.300271	0.300271
Hs.7301	GPS2	NM_004489	Q3SY98,Q6FHM8,Q13227	209350_s_at	0.532845	0.532845	0.532845	-0.0745338	-0.0745338	-0.0745338
Hs.73168	ONECUT1	NM_004498	Q9UBC0	210745_at	1.58929	1.58929	1.58929	-0.106844	-0.106844	-0.106844
Hs.236030	SMARCC2	NM_003075,NM_139067	Q8TAQ2,Q59GV3,Q658P9,Q59G16	201321_s_at,201320_at	0.427365	1.02292	0.725141	-0.00522754	-0.195061	-0.100144
Hs.177574	PRKRIR	NM_004705	A8K728,Q2YDB3,O43422	209323_at	0.501557	0.501557	0.501557	-0.218337	-0.218337	-0.218337
Hs.157850	RPL9	NM_001024921,NM_000661	Q69YS1,Q53Z07,P32969	200032_s_at	-0.120239	-0.120239	-0.120239	0.077925	0.077925	0.077925
Hs.12479	STAMBP	NM_201647,NM_006463,NM_213622	O95630	202811_at	0.36759	0.36759	0.36759	-0.204461	-0.204461	-0.204461
Hs.209065	KIAA0319L	NM_024874,NM_182686	Q8IZA0,Q9H9L2	217929_s_at	0.561788	0.561788	0.561788	-0.260798	-0.260798	-0.260798
Hs.13209	ENOX1	NM_017993	Q8TC92	219501_at	0.897625	0.897625	0.897625	0.377146	0.377146	0.377146
Hs.33533	OGFOD2	NM_024623	Q8TEM4,Q6N063	219245_s_at,219246_s_at,44617_at	0.226875	0.428657	0.301616	-0.0263368	-0.195736	-0.127794
Hs.56009	OAS3	NM_006187	Q9Y6K5,A8KA84,Q2HJ14	218400_at	1.10774	1.10774	1.10774	0.275583	0.275583	0.275583
Hs.81086	SLC22A3	NM_021977	Q5SYN6,O75751,Q96KH7,Q9NQC0	205421_at	-0.464972	-0.464972	-0.464972	-0.0869255	-0.0869255	-0.0869255
Hs.101766	TGFBRAP1	NM_004257	Q8WUH2,A8K5R7,O60466	205210_at	0.39543	0.39543	0.39543	-0.0721962	-0.0721962	-0.0721962
Hs.79516	BASP1	NM_006317	P80723	202391_at	6.46589	6.46589	6.46589	-0.0172116	-0.0172116	-0.0172116
Hs.143648	IRS2	NM_003749	Q9P084,Q96RG5,Q96RG4,Q9Y4H2,Q9UP29,Q8TF73	209185_s_at,209184_s_at	1.85097	2.20136	2.02616	-0.00950985	0.371469	0.180979
Hs.50868	SLC22A18	NM_183233,NM_002555	Q96BI1,Q69YM4	204981_at	-0.521261	-0.521261	-0.521261	0.102503	0.102503	0.102503
Hs.75285	ITIH2	NM_002216	Q5T985,Q5T987,A2RTY6,Q5T986,P19823	204987_at	-0.327536	-0.327536	-0.327536	0.102836	0.102836	0.102836
Hs.155572	LOC137886	NM_001077619	Q14CS0	212934_at	0.94848	0.94848	0.94848	-0.00234933	-0.00234933	-0.00234933
Hs.169963	BTN2A1	NM_007049,NM_078476	Q9H459,Q96AV7,Q59EN4,Q7KYR7	215493_x_at,203944_x_at,211256_x_at	0.0260169	-0.25207	-0.133756	-0.0530256	-0.066112	-0.0615298
Hs.900057	GPR63	NM_030784	Q9BZJ6,Q6NWR8,Q6NWR9,Q6NWR7,Q59FW2,A8K1C4	220993_s_at	1.1011	1.1011	1.1011	-0.176493	-0.176493	-0.176493
Hs.8597	ZNF91	NM_003430	A8MYJ4,Q05481,A8K5E1	206059_at	0.646379	0.646379	0.646379	-0.182993	-0.182993	-0.182993
Hs.23200	MTMR1	NM_003828	Q96NG0,Q96FD1,Q8NEC6,Q13613,A6NCG3	216095_x_at,213511_s_at	0.815385	0.888186	0.851785	-0.103019	-0.218132	-0.160575
Hs.118354	PRR3	NM_025263,NM_001077497	Q6ZN42,A1A4H4,P79522,A6NDA2,Q96QB9,Q5STN6	204795_at	0.375595	0.375595	0.375595	-0.11331	-0.11331	-0.11331
Hs.78110	CWF19L1	NM_018294	Q69YN2	218787_x_at	0.397158	0.397158	0.397158	-0.22852	-0.22852	-0.22852
Hs.51233	TNFRSF10B	NM_003842,NM_147187	Q9BY82,O14763,Q6FH58,Q7Z360,Q7Z2I8	209295_at,209294_x_at,210405_x_at	-0.185752	-0.37547	-0.283886	-0.0412406	-0.0902596	-0.0598896
Hs.234279	MAPRE1	NM_012325	A2VCR0,Q15691	200713_s_at,200712_s_at	0.0856308	0.303087	0.194359	-0.0174364	-0.0176352	-0.0175358
Hs.107911	ABCB6	NM_005689	Q7Z3C6,Q9NP58	203192_at	0.502699	0.502699	0.502699	-0.18757	-0.18757	-0.18757
Hs.89385	NPAT	NM_002519	Q14207	211584_s_at,209798_at	0.455946	0.611294	0.53362	-0.170605	0.172913	0.00115403
Hs.32317	HMG20B	NM_006339	Q8WYT5,Q71RA9,Q9P0W2,A8K0D5,A4IF61,A6NMS5	210719_s_at,209113_s_at	0.365444	0.365615	0.365529	0.00698857	0.127711	0.0673498
Hs.200478	UBE2M	NM_003969	P61081	203109_at	0.423488	0.423488	0.423488	0.0541237	0.0541237	0.0541237
Hs.4084	MED13L	NM_015335	Q9H6Z7,Q71F56	212208_at,212207_at,212209_at	-0.155524	-0.420509	-0.279739	-0.0618048	-0.139938	-0.0977514
Hs.98806	PUS7	NM_019042	A3R6R7,Q96PZ0	218984_at	0.161514	0.161514	0.161514	-0.0296449	-0.0296449	-0.0296449
Hs.10958	PARK7	NM_007262,NM_001123377	Q99497	200006_at	0.138044	0.138044	0.138044	0.0394563	0.0394563	0.0394563
Hs.36820	BLM	NM_000057	Q3B7X0,P54132	205733_at	1.24775	1.24775	1.24775	-0.263859	-0.263859	-0.263859
Hs.306619	AKAP13	NM_006738,NM_144767,NM_007200	A8MYJ1,Q12802,A8MVN0,A8MPW5,B0AZU4,Q9HA97	222023_at,222024_s_at	-0.0910953	0.527801	0.218353	-0.0729233	-0.418313	-0.245618
Hs.170098	KIAA0372	NM_014639	Q6PGP7	203048_s_at,203049_s_at	0.314324	0.39685	0.355587	-0.0880487	-0.125881	-0.106965
Hs.289114	TNC	NM_002160	Q6MZI1,Q5T7S3,A7MBN2,P24821,Q4LE33,A9YUB8,Q15566	201645_at	2.74723	2.74723	2.74723	0.906654	0.906654	0.906654
Hs.326198	TCF4	NM_003199,NM_001083962	P15884,Q59ES0	203753_at,222146_s_at	2.60076	2.74965	2.67521	-0.0447749	0.125766	0.0404955
Hs.900133	C15orf5	XR_041829,XR_017977,XR_017877	Q08EP6,Q9H2U6	208109_s_at	1.09485	1.09485	1.09485	-0.568251	-0.568251	-0.568251
Hs.249223	GDAP1	NM_018972,NM_001040875	Q8TB36,A8K957	221279_at	0.526969	0.526969	0.526969	-0.224799	-0.224799	-0.224799
Hs.73729	VLDLR	NM_001018056,NM_003383	Q59HD7,P98155,Q5VVF5,Q5VVF8,A8K0G2,Q8NAN7,A6NKR2	209822_s_at	-1.45292	-1.45292	-1.45292	0.358699	0.358699	0.358699
Hs.108504	OTUB1	NM_017670,NR_003089	Q96FW1,Q659F9	38710_at,201246_s_at,201245_s_at	0.11754	0.383863	0.253591	0.126749	-0.183002	-0.0475904
Hs.15032	RANBP17	NM_022897	Q96M10,Q8IU74,Q9H2T7,Q8IVM9,Q658U9,Q546R4	219661_at	1.59893	1.59893	1.59893	0.385659	0.385659	0.385659
Hs.62669	DPH4	NM_181706	A8K0V0,Q4G0U3,B1ALC1,Q6P3W2	213853_at	0.605575	0.605575	0.605575	0.290094	0.290094	0.290094
Hs.30696	TCFL5	NM_006602	Q9UL49,Q86TP4	204849_at	0.357681	0.357681	0.357681	-0.212225	-0.212225	-0.212225
Hs.17585	DDX46	NM_014829	Q7L014,Q0VGL8,A8K6X3	202462_s_at	0.346333	0.346333	0.346333	-0.118677	-0.118677	-0.118677
Hs.2161	C5AR1	NM_001736	P21730	220088_at	-2.54666	-2.54666	-2.54666	-0.0612309	-0.0612309	-0.0612309
Hs.49163	RNASEN	NM_001100412,NM_013235	Q59FF9,Q9NRR4	218269_at	0.563796	0.563796	0.563796	-0.149436	-0.149436	-0.149436
Hs.102237	TULP4	NM_020245,NM_001007466	Q9NRJ4,Q5T3M3,Q5T3M2	218184_at	-0.595307	-0.595307	-0.595307	-0.0721951	-0.0721951	-0.0721951
Hs.109309	DDX60	NM_017631	Q9NT91,Q6B0F7,Q9NXV7,Q9H616,Q8IY21,Q6MZF7,Q53FU7	218986_s_at	1.37084	1.37084	1.37084	-0.0436012	-0.0436012	-0.0436012
Hs.24435	C17orf90	NM_001039842	Q5BKU9	50374_at,221797_at	0.678005	0.705187	0.691596	-0.155912	-0.247825	-0.201869
Hs.27413	APPL1	NM_012096	Q9UKG1	218158_s_at	0.540055	0.540055	0.540055	-0.138322	-0.138322	-0.138322
Hs.154336	---	---	---	213686_at	0.885456	0.885456	0.885456	-0.21007	-0.21007	-0.21007
Hs.24297	MEN1	NM_130804,NM_130801,NM_130799,NM_000244,NM_130802,NM_130800,NM_130803	Q9GZQ5,A5HBC8,Q9UE24,A5HBD0,A5HBC6,Q9BUF0,A5HBD1,O00255,A5HBC7,Q7Z5Y5	202645_s_at	-0.527713	-0.527713	-0.527713	0.00801708	0.00801708	0.00801708
Hs.154162	SNX15,ARL2	NM_013306,NM_001667,NM_147777	Q59FM1,Q9NRS6,Q53YD8,P36404,O14612	202564_x_at	1.09708	1.09708	1.09708	-0.108591	-0.108591	-0.108591
Hs.2841	NMU	NM_006681	Q1EHW1,Q86WB6,Q86WB4,Q86WB5,P48645	206023_at	4.14872	4.14872	4.14872	-0.0531233	-0.0531233	-0.0531233
Hs.267566	FLVCR2	NM_017791	Q9UPI3,Q53ZT9	219316_s_at	1.05707	1.05707	1.05707	0.25454	0.25454	0.25454
Hs.9736	PSMD3	NM_002809	Q96N86,Q6IBN0,O95325,O43242,Q8N9M2	201388_at	0.209985	0.209985	0.209985	0.121406	0.121406	0.121406
Hs.26813	ERGIC2	NM_016570	Q96RQ1,Q9HC06,Q86TD3	218135_at	-0.404163	-0.404163	-0.404163	0.114675	0.114675	0.114675
Hs.87417	CTSL2	NM_001333	O60911	210074_at	0.808754	0.808754	0.808754	-0.0350648	-0.0350648	-0.0350648
Hs.75608	TJP2	NM_201629,NM_004817	A2A3H9,Q5VXL1,Q9UDY2,Q59F31	202085_at	-0.335318	-0.335318	-0.335318	-0.215323	-0.215323	-0.215323
Hs.194662	CNN3	NM_001839	Q15417,Q9BWY6,Q6FHA7	201445_at	-0.537171	-0.537171	-0.537171	-0.0442995	-0.0442995	-0.0442995
Hs.29189	ATP11A	NM_015205,NM_032189	Q9H7W0,Q5T556,A2A3G9,P98196,Q9H6U5,Q659C3,Q6PJ25	216488_s_at,213582_at,215842_s_at	-0.888586	-1.34533	-1.18423	0.115212	0.542151	0.372829
Hs.30751	C1orf183	NM_019099,NM_198926	Q9NTI7	220476_s_at	0.78015	0.78015	0.78015	-0.54559	-0.54559	-0.54559
Hs.6349	C16orf45	NM_033201	Q96MC5	212736_at	1.09041	1.09041	1.09041	-0.0773728	-0.0773728	-0.0773728
Hs.25925	C5orf30	NM_033211	Q96GV9	221823_at	0.425825	0.425825	0.425825	-0.207979	-0.207979	-0.207979
Hs.152316	C4orf16	NM_018569	Q63HQ0	219023_at	-0.593778	-0.593778	-0.593778	-0.142449	-0.142449	-0.142449
Hs.15535	---	---	---	213685_at,213604_at	0.324661	0.562966	0.443814	0.0217657	-0.269511	-0.123873
Hs.302441	VPS16	NM_080413,NM_022575,NM_080414	A1A4H0,Q6GMQ7,Q5JUA8,Q9H269,Q5JUB0,Q5JUA9	203459_s_at	0.687736	0.687736	0.687736	0.0438593	0.0438593	0.0438593
Hs.5990	TTC4,LOC100129188	XM_001726400,NM_004623,XM_001726506,XM_001726392	Q53Y95,Q68CQ1,Q5TA96,Q5TA95,O95801,Q6ZVY2,Q5TA97	218442_at,46167_at	0.960873	1.03668	0.998776	-0.0782145	-0.0915557	-0.0848851
Hs.50421	RB1CC1	NM_014781,NM_001083617	Q8TDY2,A8K6N4,Q86YR4	202033_s_at,202034_x_at	-0.0146016	-0.425171	-0.219886	0.055098	-0.291112	-0.118007
Hs.248094	LOC649299,RPL36A	NM_021029,XM_001714884,XM_001128478,XM_001719759	A8MWY5,P83881	217256_x_at	0.347244	0.347244	0.347244	0.196186	0.196186	0.196186
Hs.181243	ATF4	NM_182810,NM_001675	Q6ICP0,Q96AQ3,P18848	200779_at	-0.499606	-0.499606	-0.499606	-0.0419383	-0.0419383	-0.0419383
Hs.6932	CLCN4	NM_001830	Q4G0X3,P51793,A1L3U1	214769_at	-1.34474	-1.34474	-1.34474	0.414599	0.414599	0.414599
Hs.19673	ECD	NM_007265	Q6I9U8,O95905	203013_at	-0.39494	-0.39494	-0.39494	0.0390145	0.0390145	0.0390145
Hs.181309	PSMA2	NM_002787	Q6MZI6,P25787,Q53GF5,Q6ICS6	201317_s_at,201316_at	0.046297	1.18448	0.615389	0.0651844	-0.187266	-0.0610408
Hs.142634	ZNF544	NM_014480	A8K6J1,O14844,Q8IVS5,Q6NX49,A8K2N2	218735_s_at	0.558257	0.558257	0.558257	-0.0160938	-0.0160938	-0.0160938
Hs.65302	PPAN	NM_020230	Q96G91,A8MV53,Q9NQ55	221649_s_at	0.297087	0.297087	0.297087	-0.0580785	-0.0580785	-0.0580785
Hs.118110	BST2	NM_004335	Q7Z5Z8,Q10589,A8K4Y4	201641_at	1.02862	1.02862	1.02862	0.0675396	0.0675396	0.0675396
Hs.6770	LYPLA3	NM_012320	Q53GZ1,Q8NCC3	204458_at	0.511314	0.511314	0.511314	-0.0063921	-0.0063921	-0.0063921
Hs.62187	PIGK	NM_005482	A6NEM5,B1AK81,Q92643	209707_at	0.470894	0.470894	0.470894	-0.160166	-0.160166	-0.160166
Hs.109798	C6orf48	NM_001040437,NM_001040438	Q9UBA7,Q9UBA6,Q9BW21	220755_s_at	-0.716967	-0.716967	-0.716967	-0.105958	-0.105958	-0.105958
Hs.6314	SEZ6L2,LOC652900	NM_012410,NM_201575,NM_001114099,XM_001724912,NM_001114100	Q9UJ47,Q9UJ46,Q9BW82,Q6UXD5,Q9UJ45,Q8NC33	218720_x_at	-0.907151	-0.907151	-0.907151	0.125584	0.125584	0.125584
Hs.18885	CCDC53	NM_016053	Q9Y3C0	218628_at	0.437161	0.437161	0.437161	-0.0250147	-0.0250147	-0.0250147
Hs.165986	TES	NM_015641,NM_152829	Q9Y423,Q9UGI8,Q53GU1,A4D0U5,A4D0U6	202720_at,202719_s_at	-0.756126	-0.994157	-0.875142	-0.0753352	-0.144315	-0.109825
Hs.326560	LOC100134018	XM_001715564	---	220354_at	-0.579152	-0.579152	-0.579152	-0.115873	-0.115873	-0.115873
Hs.78016	PNKP	NM_007254	Q9BUL2,Q96T60	218961_s_at	0.267544	0.267544	0.267544	0.00603367	0.00603367	0.00603367
Hs.72160	WDHD1	NM_001008396,NM_007086	Q5GJ66,Q05DR3,A8MRA5,O75717,A8KAE0	216228_s_at,204727_at,204728_s_at	0.410807	0.946465	0.609241	-0.472305	-0.520565	-0.496589
Hs.284176	TF	NM_001063	P02787,Q9UHS1,Q53H26,Q06AH7,Q9P1E1,Q1HBA5,A0PJA6	214063_s_at,203400_s_at,214064_at	-0.0162186	-0.3258	-0.210979	-0.0819192	-0.338314	-0.173128
Hs.192789	NFATC2IP	NM_032815	Q8NCF5	217526_at,217527_s_at	1.16063	1.32883	1.24473	0.0440999	-0.0668469	-0.0113735
Hs.89399	ATP5G2	NM_001002031,NM_005176	Q16733,Q06055	208764_s_at	0.407655	0.407655	0.407655	-0.0604642	-0.0604642	-0.0604642
Hs.54558	FLJ22222	NM_024648,NM_175902	Q96GQ8,Q6PK18	64438_at,53071_s_at,219254_at	0.0484548	0.379642	0.216242	-0.0123447	-0.147993	-0.0867276
Hs.7960	DNAJB12	NM_001002762,NM_017626	Q659G2,Q9NXW2	202865_at,214338_at,202866_at,202867_s_at	0.0978409	0.588317	0.301539	-0.0324754	-0.337367	-0.171718
Hs.154740	CAND2	NM_012298	O75155	213547_at	2.13879	2.13879	2.13879	0.107214	0.107214	0.107214
Hs.45127	CSPG5	NM_006574	O95196,Q49AA8	39966_at	2.14811	2.14811	2.14811	-0.119525	-0.119525	-0.119525
Hs.900628	EID1	NM_014335	Q9Y6B2	211698_at	3.06331	3.06331	3.06331	0.114768	0.114768	0.114768
Hs.2490	CASP1	NM_033294,NM_033292,NM_001223,NM_033293,NM_033295	Q5FBZ0,P29466,Q5XLA6,A8K257,A8K249	211366_x_at,209970_x_at,211367_s_at,211368_s_at	0.287884	1.67364	0.71049	0.00988363	-1.03145	-0.457889
Hs.178658	LOC131185,RAD23B	XR_018936,NM_002874,XR_016694,XR_039641	Q7Z5K8,Q5W0S3,Q5W0S5,P54727,Q5W0S4,Q53F10	214422_at,201222_s_at,201223_s_at	0.170475	-0.329985	-0.0278749	-0.173404	0.483893	0.136771
Hs.155956	NAT1	NM_000662	Q5C8V2,Q400J6,A8K4E7,Q09LL5,Q400I9,Q9HAQ5,Q6U7I7,P18440	214440_at	0.4084	0.4084	0.4084	0.0444576	0.0444576	0.0444576
Hs.4932	MOSC2	NM_017898	Q969Z3	219527_at	0.644992	0.644992	0.644992	0.604661	0.604661	0.604661
Hs.901141	PRPF4B	NM_003913	Q5TAY8,Q13523,Q8IVC3,Q5D0F6,Q15456,A8K5C9	211090_s_at	-0.222288	-0.222288	-0.222288	-0.113855	-0.113855	-0.113855
Hs.18368	SFRS18	NM_015491,NM_032870	Q4G0P9,Q3B7B6,A8K540,Q8TF01,Q8TEZ9,Q6PJQ9	212176_at,212179_at,212177_at	0.524587	1.63457	0.981252	0.0161339	0.295497	0.19854
Hs.6838	RND3	NM_005168	Q6FGN7,Q6FGR9,Q4ZFY0,P61587,Q53RZ3	212724_at	3.11488	3.11488	3.11488	-0.050088	-0.050088	-0.050088
Hs.12912	PRMT5	NM_001039619,NM_006109	A8MZ91,O14744,A8MTP3,Q96K27	217786_at	-0.329452	-0.329452	-0.329452	-0.147969	-0.147969	-0.147969
Hs.8015	USP21	NM_012475,NM_001014443	Q9NSS9,Q5BKT5,Q9HBS2,Q5VTW9,Q9UK80,Q59H60,Q5VTX0	218367_x_at	0.573479	0.573479	0.573479	0.0345511	0.0345511	0.0345511
Hs.181307	LOC440926,H3F3B,LOC100133109,H3F3A	XR_042155,XM_001716442,NM_005324,NM_002107,XM_001716009,NR_002315,XM_001718803,XR_042136,XR_042137	P84243,Q6TXQ4,A8K4Y7	200080_s_at,213828_x_at,208755_x_at,213826_s_at,211940_x_at,209069_s_at	0.179751	0.358656	0.284625	0.0403116	-0.121057	-0.0430892
Hs.98428	HOXB6	NM_018952	Q16124,A8K835,P17509	205366_s_at,205365_at	0.420235	3.20601	1.81312	0.0678142	-0.245337	-0.0887612
Hs.70954	HOXA7,FAM36A	NM_198076,NM_006896	Q5RI15,A4D191,P31268	206847_s_at,206848_at	-0.00736993	1.16967	0.581152	0.0678878	0.207115	0.137501
Hs.16206	TEX2	NM_018469	Q9NWL7,Q8IWB9,Q7L166,Q9NZ39,Q2YDX6,Q9NX99,Q7Z2T6,Q7Z2V2	218099_at	0.635691	0.635691	0.635691	-0.226016	-0.226016	-0.226016
Hs.125830	SLC35E3	NM_018656	Q7Z769,A8K0T0	218988_at	1.1011	1.1011	1.1011	0.168833	0.168833	0.168833
Hs.77269	GNAI2	NM_002070	Q6Q795,Q96C71,Q6LCB5,Q93020,P04899,Q6B6N3	201040_at	0.365989	0.365989	0.365989	-0.188219	-0.188219	-0.188219
Hs.167839	ZHX3	NM_015035	Q6NUJ7,Q5JZ67,A8K8Q0,Q9H4I2,Q5JZ68,Q5JZ64,Q5JZ66,Q5JZ70,Q5JZ65,Q5JZ69	217367_s_at	1.1281	1.1281	1.1281	0.169493	0.169493	0.169493
Hs.75850	WASF1	NM_001024935,NM_001024936,NM_001024934,NM_003931	Q5SZK5,Q96N29,Q5SZK4,Q92558,Q5SZK7,Q5SZK3	204165_at	0.329247	0.329247	0.329247	-0.0695005	-0.0695005	-0.0695005
Hs.119598	ORAI3,RPL3	NM_152288,NM_001033853,NM_000967	Q9BT63,Q49AJ9,Q8TBW1,Q9BRQ5,A6NHB7,P39023,Q9NY85,Q96QL0,Q7Z5Z5,Q8N4J1	201217_x_at,212039_x_at,221864_at	0.06909	-0.233828	-0.117228	0.0263649	0.0501854	0.0393067
Hs.16492	TMEM87A	NM_015497,NM_001110503	Q8NBN3,A8K369,A8K0M6,A8K285,A6NDM3	212202_s_at,212204_at	0.153597	0.194705	0.174151	0.0332158	-0.0348272	-0.000805687
Hs.131180	C11orf17	NM_020642,NM_182901	Q9NQ31	219953_s_at	0.724548	0.724548	0.724548	-0.170209	-0.170209	-0.170209
Hs.279652	MRPL4	NM_015956,NM_146387,NM_146388	Q9BYD3	218105_s_at	-0.158617	-0.158617	-0.158617	-0.0113296	-0.0113296	-0.0113296
Hs.278500	GNPDA1	NM_005471	Q9BV16,P46926,A8K3S1	202382_s_at	0.943875	0.943875	0.943875	0.00850876	0.00850876	0.00850876
Hs.6684	DENND4B	NM_014856	O75064	202860_at	0.497206	0.497206	0.497206	-0.112092	-0.112092	-0.112092
Hs.900532	RBM13	NM_032509	Q9BXY0,A0PJ56	211686_s_at	-0.436282	-0.436282	-0.436282	-0.00660486	-0.00660486	-0.00660486
Hs.46458	LEPREL2,GPR162	NM_014262,NM_019858,NM_014449	Q6ZTB4,Q8IVL6,Q13513,Q16538,Q96I00,Q59FY9	204854_at	0.462318	0.462318	0.462318	0.0257917	0.0257917	0.0257917
Hs.59523	GSPT2	NM_018094	Q8IYD1	205541_s_at	2.91982	2.91982	2.91982	0.0608511	0.0608511	0.0608511
Hs.92700	ABHD14A	NM_015407	Q9BUJ0,A6NCZ0	210006_at	0.234956	0.234956	0.234956	0.0392318	0.0392318	0.0392318
Hs.278507	HARS2	NM_012208	P49590	209252_at	0.569202	0.569202	0.569202	-0.225285	-0.225285	-0.225285
Hs.250745	POLR3C	NM_006468	Q9BT08,Q53F76,Q9BUI4	210573_s_at,209382_at	0.258073	0.295077	0.276575	-0.148548	-0.329573	-0.239061
Hs.250811	RALB	NM_002881	P11234,Q6ZS74,Q53T32	202101_s_at,202100_at	-0.958725	-1.20011	-1.07942	0.173346	0.195817	0.184581
Hs.99519	ZFAND1	NM_024699	Q05BD2,Q8TCF1	218919_at	-1.28508	-1.28508	-1.28508	-0.0807263	-0.0807263	-0.0807263
Hs.9877	IL4I1,NUP62	NM_016553,NM_153718,NM_012346,NM_172374,NM_153719,NM_152899	Q8WYU3,P37198,Q1WMJ3,A2RRH1,Q96RQ9	202153_s_at	0.441689	0.441689	0.441689	0.263756	0.263756	0.263756
Hs.5734	MGEA5	NM_012215	O60502	200898_s_at,200899_s_at	-0.184866	0.481235	0.148185	0.0451888	-0.0524285	-0.00361986
Hs.250708	FAM127A	NM_001078171	O15255,A6ZKI3	201828_x_at	0.920009	0.920009	0.920009	0.0947993	0.0947993	0.0947993
Hs.115823	RPP40	NM_006638	Q8WVK8,Q5VX97,O75818,Q5VX98	213427_at	-0.221834	-0.221834	-0.221834	-0.0975165	-0.0975165	-0.0975165
Hs.8127	UBAP2L	NM_014847	Q14157,Q5VU77,Q9UGL4,Q5VU78,Q5VU80,Q5VU85,Q5VU81,Q5VU79	201378_s_at,209947_at,214695_at,201377_at	0.223	0.650729	0.432161	-0.0539388	-0.36979	-0.168134
Hs.112356	LIPT1	NM_145198,NM_145196,NM_015929,NM_145199,NM_145197	Q9Y234,Q4ZFZ1	205571_at	0.337169	0.337169	0.337169	-0.0514241	-0.0514241	-0.0514241
Hs.183860	POMGNT1	NM_017739	Q8WZA1,Q5VST3,Q68CV6	217944_at	0.750122	0.750122	0.750122	-0.211073	-0.211073	-0.211073
Hs.47166	C3orf14	NM_020685	Q9HBI5	219288_at	3.7886	3.7886	3.7886	0.391804	0.391804	0.391804
Hs.179574	PPP2R2A	NM_002717	Q6ZP32,P63151,Q56VW8	202313_at	-0.158716	-0.158716	-0.158716	0.110495	0.110495	0.110495
Hs.14562	HMBOX1	NM_024567	A8K3R8,Q6NT76,A4K385	219269_at	-0.42587	-0.42587	-0.42587	-0.0528964	-0.0528964	-0.0528964
Hs.273397	PAN2	NM_014871	Q504Q3	203117_s_at	0.710463	0.710463	0.710463	-0.251104	-0.251104	-0.251104
Hs.36908	ATF1	NM_005171	P18846	222103_at	-0.392537	-0.392537	-0.392537	-0.0329194	-0.0329194	-0.0329194
Hs.78575	PSAP	NM_001042465,NM_001042466,NM_002778	Q59EN5,Q53Y86,Q5BJH1,P07602,Q53FJ5	200866_s_at,200871_s_at	0.265627	0.274318	0.269972	0.0800606	0.141386	0.110724
Hs.287809	HOXB9	NM_024017	P17482	216417_x_at	1.00209	1.00209	1.00209	0.0678494	0.0678494	0.0678494
Hs.314452	CABYR	NM_138644,NM_012189,NM_153769,NM_153770,NM_153768,NM_138643	O75952	219928_s_at	1.31979	1.31979	1.31979	-0.204646	-0.204646	-0.204646
Hs.274150	PIWIL2	NM_018068	A8K8S5,Q8TC59,B0AZP2,B0AZN9,A8K4S3	220686_s_at	-1.42928	-1.42928	-1.42928	-0.231935	-0.231935	-0.231935
Hs.194019	ATRN	NM_139321,NM_139322	Q9UDF5,Q96D99,O75882,A8KAE5	211852_s_at,212517_at	0.293599	0.684759	0.489179	-0.0428025	-0.154368	-0.098585
Hs.6874	RIPK5	NM_015375,NM_199462	Q6XUX3	214663_at,211515_s_at,211514_at	0.589258	1.0138	0.819078	0.079995	-0.120892	-0.0392852
Hs.143792	LRFN3	NM_024509	Q9BTN0	219346_at	0.694361	0.694361	0.694361	-0.2435	-0.2435	-0.2435
Hs.80475	POLR2J2,LOC100134053,POLR2J3,POLR2J4,POLR2J	NM_001097615,XM_001717094,XR_042182,XR_042143,NR_003655,NM_006234,NM_032959	Q6PJD2,Q8IZ67,A6NK79,Q9H1A6,P52435,A6NKA1,Q59FR2,A5D6V8,Q9H1A7,B0FP48,Q6P5R8,Q0VGM6,A6NJ25,Q86UW4,A6NFM0,Q9GZM3,Q8TDE6	212782_x_at,214740_at,216242_x_at	0.402841	0.862983	0.5848	0.120639	-0.133956	-0.0140638
Hs.7306	SFRP1	NM_003012	Q8N474,Q6ZSL4,Q9BZZ6,Q05DS5,A8KAM5	202036_s_at,202035_s_at,202037_s_at	2.14684	2.98235	2.42651	-0.0643322	0.147467	0.0107749
Hs.78865	TAF6	NM_139123,NM_005641,NM_139315,NM_139122	P49848,A4D2B3,Q6AI29,A4D2B2,A4D299	203572_s_at	0.578389	0.578389	0.578389	-0.0378734	-0.0378734	-0.0378734
Hs.111373	KIAA0423	NM_015091	Q9Y4F4,Q6P183	213304_at	0.431644	0.431644	0.431644	-0.0771565	-0.0771565	-0.0771565
Hs.123642	EPHA3	NM_182644,NM_005233	P29320,A8K5U6,Q6P4R6	206070_s_at	3.4943	3.4943	3.4943	-0.388312	-0.388312	-0.388312
Hs.76159	ATP6V0C	NM_001694	Q8NHD7,P27449,Q6FH26	36994_at	0.153008	0.153008	0.153008	0.119613	0.119613	0.119613
Hs.167130	MRPL39	NM_080794,NM_017446	Q9NYK5	218558_s_at	0.21746	0.21746	0.21746	-0.178898	-0.178898	-0.178898
Hs.75248	TOP2B	NM_001068	Q71UH4,Q6W6M6,Q02880,Q8WTY5,Q6LBI8,Q6LC06,Q59H80	211987_at	-0.290856	-0.290856	-0.290856	-0.0837732	-0.0837732	-0.0837732
Hs.900227	TMEM93	NM_001014764,NM_031298	Q9BV81	221255_s_at	0.272422	0.272422	0.272422	0.00512769	0.00512769	0.00512769
Hs.1432	PRKCSH	NM_002743,NM_001001329	P14314,A8K318,A2VCQ4	214080_x_at,200707_at	-0.634604	-0.729953	-0.682278	-0.0154232	0.024752	0.00466443
Hs.199061	PCAF	NM_003884	Q92831	203845_at	1.85649	1.85649	1.85649	-0.205403	-0.205403	-0.205403
Hs.30670	UTP6	NM_018428	Q9P1J8,Q9NYH9	218715_at	-0.279089	-0.279089	-0.279089	0.0290817	0.0290817	0.0290817
Hs.77793	CSK	NM_001127190,NM_004383	Q53EL3,A8K3B6,P41240	202329_at	0.460566	0.460566	0.460566	-0.103005	-0.103005	-0.103005
Hs.33363	AHCTF1	NM_015446	Q96M44,A6NP09,A8MSG9,A6NGM0,Q8WYP5,A8MZ86	214766_s_at	-0.980319	-0.980319	-0.980319	-0.0505387	-0.0505387	-0.0505387
Hs.118666	FLAD1	NM_025207,NM_201398	Q5T190,Q5T196,Q5T191,Q8NFF5	205661_s_at,212541_at	0.606936	0.918534	0.762735	-0.0515542	-0.0609616	-0.0562579
Hs.118821	C8orf70	NM_016010	Q96GY0	205308_at	0.51159	0.51159	0.51159	-0.0233268	-0.0233268	-0.0233268
Hs.7351	ARPP-19	NM_006628	P56211	221483_s_at,221482_s_at,214553_s_at	0.0351485	0.216471	0.140437	-0.0765073	-0.179143	-0.118156
Hs.266738	PNPLA3	NM_025225	Q9NST1	220675_s_at	-0.641486	-0.641486	-0.641486	-0.38906	-0.38906	-0.38906
Hs.93523	PPIL2	NM_148175,NM_014337,NM_148176	Q9BZH8,Q13356,A8K0I0	206063_x_at,217407_x_at,206064_s_at	0.432071	0.667727	0.551066	0.0727394	-0.423283	-0.105055
Hs.93213	BAK1	NM_001188	Q16611,Q13014,Q5HCI0,Q6I9T6,Q8NFF3,Q2YD93,A8K7S8	203728_at	0.544434	0.544434	0.544434	0.142494	0.142494	0.142494
Hs.155174	CDC5L	NM_001253	Q99459	209055_s_at,209057_x_at,209056_s_at	0.0220414	0.395192	0.195838	0.0378087	-0.0703506	-0.022063
Hs.13386	TUBGCP2	NM_006659	Q86U96,Q6ZR79,Q5VWX7,Q9BSJ2,Q53EQ3	202477_s_at,202476_s_at	0.27057	0.395075	0.332823	-0.106211	-0.195994	-0.151102
Hs.2891	PRKD1	NM_002742	A8MQU9,Q15139,A6NL64,Q1KKQ2,A8MYR5	205880_at	3.35164	3.35164	3.35164	0.083329	0.083329	0.083329
Hs.55836	SOLH	NM_005632	Q8N595,O75808	204275_at	-0.378069	-0.378069	-0.378069	0.0207232	0.0207232	0.0207232
Hs.19513	MECR	NM_016011,NM_001024732	Q9BV79,Q5SYU3	218664_at	0.495368	0.495368	0.495368	-0.268044	-0.268044	-0.268044
Hs.289056	KNG1	NM_001102416,NM_000893	Q6PAU9,Q05CF8,A8K474,Q53EQ0,P01042	217512_at	1.91797	1.91797	1.91797	-0.0579626	-0.0579626	-0.0579626
Hs.89449	MAP3K11	NM_002419	Q16584	203652_at	-0.561764	-0.561764	-0.561764	-0.044128	-0.044128	-0.044128
Hs.56542	XPNPEP1	NM_020383	Q5T6H6,Q5T6H3,Q5T6H1,Q5T6G8,Q68EA4,Q9NQW7,Q5T6H5,A8K071,Q5T6H7,Q5T6H2	209045_at	0.374407	0.374407	0.374407	-0.187091	-0.187091	-0.187091
Hs.31809	LOC284352	XM_001724714,XM_001722969,XM_001723010	O75864	213751_at	1.19765	1.19765	1.19765	-0.0228452	-0.0228452	-0.0228452
Hs.13493	ATXN10	NM_013236	Q9UBB4,A6NLC4,Q7Z524,Q9NTC6	208833_s_at,208832_at	-0.105002	0.462231	0.178614	-0.103461	-0.127365	-0.115413
Hs.293907	FAM38B	NM_022068	Q9H5I5	219602_s_at	0.547558	0.547558	0.547558	0.0963552	0.0963552	0.0963552
Hs.740	PTK2	NM_153831,NM_005607	A8MYY5,Q8IYN9,Q658W2,Q59GN8,Q59GM6,Q8N9D7,Q05397	208820_at,207821_s_at	-0.172392	-0.282483	-0.227437	-0.10663	-0.145342	-0.125986
Hs.289087	NECAP2	NM_018090	Q53FE5,Q9NVZ3	220731_s_at	0.478346	0.478346	0.478346	0.0688865	0.0688865	0.0688865
Hs.106747	SCPEP1	NM_021626	Q9HB40,Q9H2J9	218217_at	0.792984	0.792984	0.792984	-0.105691	-0.105691	-0.105691
Hs.284283	BTN3A1	NM_007048	A8K547,O00481,A2A278,A8K2C8	209770_at,207485_x_at	0.840829	0.862437	0.851633	-0.076065	-0.24165	-0.158858
Hs.111988	SETD8	NM_020382	Q9NQR1,A8K9D0	220200_s_at	-0.586371	-0.586371	-0.586371	-0.0763747	-0.0763747	-0.0763747
Hs.5636	RAB6C,RAB6A	NM_032144,NM_198896,NM_002869	Q92929,A8K133,Q9NRW1,Q9UL30,Q53ET8,Q1W5D8,Q53S08,Q9H0N0,Q6AZ91,P20340,Q9UL29,Q6FGX3	201047_x_at,210406_s_at,201048_x_at,201045_s_at	-0.294326	-0.573869	-0.43065	0.0835349	-0.196314	-0.012295
Hs.177596	MAP7D1	NM_018067	A1L1B7,Q6NX58,Q3KQU3	217943_s_at	0.650983	0.650983	0.650983	0.00788192	0.00788192	0.00788192
Hs.38069	C8B	NM_000066	A1L4K7,P07358,Q05CV3,A8K9M5	206979_at	-1.04401	-1.04401	-1.04401	0.305424	0.305424	0.305424
Hs.8906	STX7	NM_003569	O15400	212632_at,212631_at	0.0723676	0.439114	0.255741	0.00985526	0.104521	0.0571883
Hs.98593	ZNF419	NM_024691,NM_001098494,NM_001098493,NM_001098496,NM_001098495,NM_001098492,NM_001098491	Q96HQ0,Q59FT8,A6NNZ3,A6NL30	58367_s_at,219826_at	0.0880933	0.286374	0.187234	0.0963066	0.101424	0.0988655
Hs.9973	TNS1	NM_022648	Q4ZG71,Q9UFN8,Q0VG54,Q9P1L6,Q9HBL0,Q7Z2G4,Q6IPI5,Q9NV48,A1L0S7,Q59G71,Q9H757,Q86VB0,Q0VG55,Q6PJM3	221748_s_at,221747_at,218864_at	-1.04957	-1.62383	-1.25638	0.329522	0.653852	0.530162
Hs.5648	PSMD9	NM_002813	O00233	209334_s_at,207805_s_at	0.291892	0.686908	0.4894	0.0243593	-0.196194	-0.0859175
Hs.252716	OSBPL1A	NM_080597,NM_018030	A8KA30,Q8IVZ3,Q6DKJ0,Q96IZ3,Q6GSK5,Q9BXW6	209485_s_at	3.83206	3.83206	3.83206	0.0621704	0.0621704	0.0621704
Hs.78991	HDHD1A	NM_012080	Q08623	203974_at	0.553007	0.553007	0.553007	-0.189793	-0.189793	-0.189793
Hs.105461	CHD7	NM_017780	Q9P2D1,Q6ZWF9	218829_s_at	-0.77542	-0.77542	-0.77542	-0.0622367	-0.0622367	-0.0622367
Hs.19904	CTH	NM_001902,NM_153742	Q53Y79,P32929,Q53FB3	217127_at,206085_s_at	-2.17215	-2.17608	-2.17412	-0.020969	0.0615893	0.0203101
Hs.146388	MAP7	NM_003980	A8MPQ8,Q14244	202890_at	3.46295	3.46295	3.46295	0.538055	0.538055	0.538055
Hs.311755	MTMR1	NM_003828	Q96NG0,Q96FD1,Q8NEC6,Q13613,A6NCG3	214975_s_at	0.899511	0.899511	0.899511	-0.057097	-0.057097	-0.057097
Hs.100002	DYNLRB1	NM_014183	Q9UI23,Q9NP97	217918_at,217917_s_at	0.200493	0.213218	0.206855	0.012049	0.0269025	0.0194758
Hs.261134	DNAJC11	NM_018198	Q9UMU8,Q5TH61,Q9NVH1	215792_s_at	0.274303	0.274303	0.274303	-0.133335	-0.133335	-0.133335
Hs.26002	LDB1	NM_001113407,NM_003893	Q86U70	35160_at,203451_at	0.5135	0.715894	0.614697	-0.158076	-0.366421	-0.262249
Hs.77257	CYFIP1	NM_014608,NM_001033028	A8K6D9,Q7L576	208923_at	0.19627	0.19627	0.19627	0.0206934	0.0206934	0.0206934
Hs.126280	ZNF322B	NM_199005	Q6U7Q0,Q5SYY0	219376_at	0.172029	0.172029	0.172029	-0.020153	-0.020153	-0.020153
Hs.44033	DPP8	NM_197961,NM_017743,NM_197960,NM_130434	Q6V1X1,A8K4U2	220939_s_at	0.172916	0.172916	0.172916	-0.0791351	-0.0791351	-0.0791351
Hs.182979	RPL12	NM_000976	Q6PB27,Q96A83,Q59FI9,P30050	200088_x_at,214271_x_at,200809_x_at	-0.208958	-0.266385	-0.244683	0.0689435	0.124208	0.102445
Hs.54037	ENPP4	NM_014936	Q9Y6X5	204161_s_at,204160_s_at	1.99901	2.72357	2.36129	0.190853	-0.256239	-0.0326932
Hs.306779	---	---	---	216769_x_at	-0.953009	-0.953009	-0.953009	0.0289256	0.0289256	0.0289256
Hs.14846	SLC7A1	NM_003045	Q5JR49,P30825,Q96D65	212295_s_at,212290_at,212292_at	-0.475176	-0.885808	-0.714283	-0.0503969	-0.117642	-0.0745557
Hs.167496	RANBP6	NM_012416	O60518	213019_at	0.865921	0.865921	0.865921	-0.170953	-0.170953	-0.170953
Hs.8087	C9orf127	NM_016446,NM_001042589,NM_001042590	Q5TCW0,Q49AB1,Q4KMX5,Q9HBY2,A6NDV4,O75539,Q9P0U7	207839_s_at	1.09258	1.09258	1.09258	-0.421005	-0.421005	-0.421005
Hs.120565	GNB1L	NM_053004	A8K5E7,Q9BYB4,Q7L3V2	220762_s_at	-1.23001	-1.23001	-1.23001	0.0504945	0.0504945	0.0504945
Hs.24809	OGFOD1	NM_018233	Q8N543	221090_s_at	-0.248191	-0.248191	-0.248191	-0.0500842	-0.0500842	-0.0500842
Hs.20126	KIAA0317	NM_001039479	O15033,Q86TS6	202128_at	0.574725	0.574725	0.574725	-0.114386	-0.114386	-0.114386
Hs.75064	TBCC	NM_003192	Q53Y43,Q15814	202495_at	0.635405	0.635405	0.635405	-0.133061	-0.133061	-0.133061
Hs.82503	MAP1B	NM_005909	A5D6X1,Q6PJD3,Q32NB7,Q5H9P1,Q86X89,Q4VBY4,Q05BW8,A5D8X6	212233_at	-0.605716	-0.605716	-0.605716	0.247705	0.247705	0.247705
Hs.180933	CXXC1	NM_001101654,NM_014593	Q9P0U4,Q59EC8	218058_at,48580_at	0.147856	0.287221	0.217538	0.0477641	-0.0615145	-0.00687521
Hs.91773	PPP2CA	NM_002715	P67775,Q6I9T8,Q16474	208652_at	0.203618	0.203618	0.203618	0.0293924	0.0293924	0.0293924
Hs.279593	TMEM208	NM_014187	Q9BTX3	221597_s_at	0.212574	0.212574	0.212574	0.022492	0.022492	0.022492
Hs.79531	ZNF787	NM_001002836	Q6DD87	213402_at	-0.739983	-0.739983	-0.739983	0.16701	0.16701	0.16701
Hs.150926	FPGT	NM_003838	A0PJA8,Q59H18,Q53FM8,A6NG00,O14772,A6NMH3,A6NHC7	205140_at	0.959809	0.959809	0.959809	-0.191115	-0.191115	-0.191115
Hs.301011	JMJD2B	NM_015015	O94953,Q8NF74	215616_s_at,212492_s_at,212495_at,212496_s_at	-0.0343532	0.715629	0.304499	-0.201888	0.231582	-0.022307
Hs.1148	ZNF167	NM_018651,NM_025169	A8K5H0,Q9P0L1,A7MAY2,Q0VAN9,Q0VAP0,Q15918,A0PJV3,Q16524,Q9H9H9	206314_at	0.599649	0.599649	0.599649	-0.0965115	-0.0965115	-0.0965115
Hs.811	UBE2B	NM_003337	P63146	202333_s_at,202335_s_at,202334_s_at	0.00267187	0.956092	0.58512	0.184498	-0.216765	0.0389737
Hs.73987	CLK3	NM_003992,NM_001292	Q59FC5,P49761,A8K7G8	202140_s_at	-0.646479	-0.646479	-0.646479	0.295642	0.295642	0.295642
Hs.82324	KIAA0157	NM_032182	Q15018	212835_at,212837_at	-0.160749	-0.311115	-0.235932	0.0146098	0.0393998	0.0270048
Hs.179657	PLAUR	NM_001005377,NM_002659,NM_001005376	Q03405,Q9UPI5,A8K409,Q6GY32	210845_s_at,214866_at	-0.0333678	0.469494	0.218063	0.1817	-0.191741	-0.00502029
Hs.79222	GLB1	NM_000404,NM_001079811	Q6ZT21,Q53G40,P16278,A8MZ11,Q53H18	201576_s_at	-0.460637	-0.460637	-0.460637	-0.0871522	-0.0871522	-0.0871522
Hs.94292	E2F8	NM_024680	A8K9H3,A0AVK6	219990_at	1.43548	1.43548	1.43548	-0.507313	-0.507313	-0.507313
Hs.323820	ZDHHC11	NM_024786	Q9H8X9,Q6UWR9,Q9H2I9	221646_s_at	1.54788	1.54788	1.54788	0.106321	0.106321	0.106321
Hs.81412	LPIN1	NM_145693	Q14693,Q68CS2,Q53T25,A8MU38	212274_at,212276_at,212272_at	-0.0657102	-0.30035	-0.145776	0.00803355	-0.154875	-0.0815504
Hs.12210	TNS3	NM_022748	Q9H8D5,Q59GW4,Q8NDL6,Q68CZ2	217853_at	0.18196	0.18196	0.18196	0.0324129	0.0324129	0.0324129
Hs.8033	RSAD1	NM_018346	Q9HA92	218307_at	0.808438	0.808438	0.808438	-0.341825	-0.341825	-0.341825
Hs.167531	MCCC2	NM_022132	Q9HCC0	209623_at,209624_s_at	-0.209624	-0.546334	-0.377979	-0.16386	-0.169687	-0.166774
Hs.163724	OSTM1	NM_014028	Q86WC4,Q5R391	218196_at	0.256924	0.256924	0.256924	0.174723	0.174723	0.174723
Hs.171872	DHX8	NM_004941	Q86YB2,Q05CV4,Q86X36,Q14562,A8K6J9	203334_at	-0.296613	-0.296613	-0.296613	-0.0573159	-0.0573159	-0.0573159
Hs.194688	BAZ1B	NM_032408	Q86UJ6,Q6P1K4,Q9UIG0	208445_s_at,213336_at,211313_s_at	-0.356773	-0.987687	-0.62134	-0.0804178	0.259332	0.0574821
Hs.252229	MAFG	NM_002359,NM_032711	Q9BRP3,O15525	204970_s_at	-0.606634	-0.606634	-0.606634	0.0539916	0.0539916	0.0539916
Hs.172777	XIAP	NM_001167	P98170	206536_s_at,206537_at	-0.349174	-0.538785	-0.443979	0.0323782	0.195555	0.113966
Hs.900874	EPB41L3	NM_012307	Q96HL7,Q8NFG9,Q9Y2J2,A8K968	211776_s_at	2.7838	2.7838	2.7838	0.0236998	0.0236998	0.0236998
Hs.79625	C20orf149	NM_024299	Q4VXP1,Q9H3Y8	218010_x_at	0.572768	0.572768	0.572768	-0.204705	-0.204705	-0.204705
Hs.9800	C17orf75	NM_022344	Q9HAS0,Q8NI83	203830_at	0.686489	0.686489	0.686489	-0.462322	-0.462322	-0.462322
Hs.79658	CSNK1E	NM_001894,NM_152221	Q53EZ1,P49674,Q5U045	202332_at	0.50136	0.50136	0.50136	0.00860048	0.00860048	0.00860048
Hs.21807	PRDM4	NM_012406	Q6NUK0,Q9UKN5	49485_at,218329_at	0.458441	0.502435	0.480438	-0.0509012	-0.0512988	-0.0511
Hs.22129	SGSM3	NM_015705	Q9NXX9,A1L189,Q96HU1	214779_s_at,203014_x_at,215519_x_at	0.189731	0.797491	0.45424	0.0683822	0.372109	0.230224
Hs.323950	ZNF711,CD44	NM_001001392,NM_021998,NM_001001390,NM_001001389,NM_001001391,NM_000610	A6NDN4,Q9H5A4,Q9H5A5,Q9H5A7,A8K309,O95658,Q9H5A3,Q99900,Q9Y462,Q6PK66,Q9UCB0,Q9H5A6,Q9UC30,P16070,Q9P2Z2,O95370,A5YRN9,O95659,Q86UZ1	207781_s_at	1.34802	1.34802	1.34802	-0.373725	-0.373725	-0.373725
Hs.154036	PHLDA2	NM_003311	P08962,Q53GA4	209803_s_at,209802_at	-0.601397	-1.14329	-0.872344	-0.00489948	0.251394	0.123247
Hs.172458	IDS	NM_006123,NM_000202	O60597,P22304,Q9BRM3,Q3S612	202438_x_at,206342_x_at,217432_s_at,202439_s_at	0.517641	0.663839	0.609393	0.043603	0.241544	0.147569
Hs.738	RPL14L,RPL14	XR_017790,NM_003973,XR_041287,NM_001034996,XR_041286	Q6ZNX5,A2NYQ8,Q45RF0,P50914,A2NYQ7,Q6IPH7,A8K7N0,A2NYV4,Q53G20,A6NIH1,A0PJ62,A8K3Q9	219138_at,200074_s_at,213588_x_at	-0.302579	-0.679149	-0.431624	0.0772095	0.291032	0.156845
Hs.227716	DIP2C	NM_014974	Q5SS78,Q5JR17,Q5JR15,Q9Y2E4,Q86XV3	212503_s_at	0.269635	0.269635	0.269635	-0.225097	-0.225097	-0.225097
Hs.61408	DIXDC1	NM_033425,NM_001037954	Q86SR7,Q155Q3,A8K192	214724_at	1.01582	1.01582	1.01582	0.0806211	0.0806211	0.0806211
Hs.156814	HISPPD2A	NM_001024463,NM_014659,XM_001723275	A8MYH2,Q6PFW1	204578_at	0.715747	0.715747	0.715747	-0.106792	-0.106792	-0.106792
Hs.50984	TSPAN31	NM_005981	Q53X76,Q12999,Q59EW2	203227_s_at,203226_s_at	0.992482	1.76108	1.37678	-0.0377786	0.0601553	0.0111884
Hs.89519	OTUD4	NM_199324,NM_001102653,NM_017493	Q01804,A0PJA7	203479_s_at,203480_s_at	-0.0831238	-0.318504	-0.200814	-0.00945133	0.225132	0.107841
Hs.117950	PAICS	NM_001079525,NM_001079524,NM_006452	Q68CQ5,P22234	201014_s_at,214664_at,201013_s_at	-0.346017	0.56254	0.0984721	-0.0560396	-0.108363	-0.0798299
Hs.14927	THAP7	NM_001008695,NM_030573	Q9BT49,A8MZ45	218492_s_at	0.671389	0.671389	0.671389	-0.0657772	-0.0657772	-0.0657772
Hs.750	FBN1	NM_000138	Q59HB9,P35555,Q504W9,Q75N88,Q9NP01,Q75N89	202766_s_at	0.801442	0.801442	0.801442	0.355128	0.355128	0.355128
Hs.30352	RPS6KC1	NM_012424	Q96S38	218909_at	0.294511	0.294511	0.294511	-0.127469	-0.127469	-0.127469
Hs.132957	TNMD	NM_022144	Q9H2S6,Q6PIH9	220065_at	5.19921	5.19921	5.19921	0.0278687	0.0278687	0.0278687
Hs.128291	PDE10A	NM_006661	Q9HCP9,Q9Y233,Q6FHX1,Q9ULW9,Q9HCQ1	211171_s_at,205501_at	0.469731	1.25528	0.862508	0.277097	-0.396829	-0.0598663
Hs.325820	PRSS23	NM_007173	O95084	202458_at	4.51917	4.51917	4.51917	-0.15546	-0.15546	-0.15546
Hs.301065	CROCC	NM_014675	Q5TZA2,A1L0S8,A1L0S9	206274_s_at	0.865204	0.865204	0.865204	0.00814222	0.00814222	0.00814222
Hs.15432	FILIP1L	NM_182909,NM_014890,NM_001042459	Q4L180	204135_at	-1.425	-1.425	-1.425	0.345895	0.345895	0.345895
Hs.170307	RALGPS1	NM_014636	Q5JS12,Q5JUG5,Q5JS13,Q9NZ16,O15059,Q5JT60,Q5JT61,Q5JT65,Q8N4S6,Q8N5H4,Q8WUV7	204199_at,210552_s_at	0.355762	0.878029	0.616895	-0.103192	0.350318	0.123563
Hs.170129	CHML	NM_001821	P26374	206079_at	0.494099	0.494099	0.494099	-0.273303	-0.273303	-0.273303
Hs.118633	OASL	NM_003733,NM_198213	Q15646	210797_s_at,205660_at	0.546466	1.02469	0.785577	-0.144135	-0.245261	-0.194698
Hs.12379	ELAVL1	NM_001419	Q53XN6,Q15717	201726_at,201727_s_at	0.109403	-0.218181	-0.0543892	-0.098652	-0.143742	-0.121197
Hs.187579	HSD17B7	NM_016371	Q5MGS6,Q5T249,P56937,Q9NRW5,Q5T248,Q5T246,A6NH47,Q6IPC1,Q9H9C0,Q9NRW6,Q5T250	220081_x_at	-0.538795	-0.538795	-0.538795	-0.114501	-0.114501	-0.114501
Hs.3123	LLGL2	NM_001031803,NM_001015002,NM_004524	Q6P1M3,A0PJJ0	203713_s_at	0.449475	0.449475	0.449475	-0.249515	-0.249515	-0.249515
Hs.169854	GPBP1L1	NM_021639	Q9HC44	217877_s_at	-0.292799	-0.292799	-0.292799	-0.0144977	-0.0144977	-0.0144977
Hs.282977	C10orf88	NM_024942	Q9H8K7	219240_s_at	0.565148	0.565148	0.565148	-0.0161412	-0.0161412	-0.0161412
Hs.9956	QRICH1	NM_198880,NM_017730	Q9H9Z1,A1L3Z9,Q9NXG9,Q2TAL8	209174_s_at	0.239564	0.239564	0.239564	0.0253598	0.0253598	0.0253598
Hs.117176	PABPN1	NM_004643	Q86U42	201544_x_at,213046_at,201545_s_at	-0.201139	0.272715	-0.0175732	0.0475853	0.103979	0.0737655
Hs.288679	MYO19	NM_001033580,NM_025109	Q6QE18,Q59GS4,Q9H5X2,Q96H55	219320_at	-0.384749	-0.384749	-0.384749	0.0163753	0.0163753	0.0163753
Hs.184760	CEBPZ	NM_005760	Q03701	203341_at	-0.291011	-0.291011	-0.291011	-0.0398644	-0.0398644	-0.0398644
Hs.103724	PMP22	NM_153321,NM_153322,NM_000304	Q6FH25,A8MU75,Q01453	210139_s_at	1.24375	1.24375	1.24375	-0.310005	-0.310005	-0.310005
Hs.153546	CDC23	NM_004661	Q9UJX2,Q53FN2,A8K6E5	202892_at	0.76583	0.76583	0.76583	-0.0401188	-0.0401188	-0.0401188
Hs.102301	TFPI	NM_006287,NM_001032281	P10646	215447_at	0.866497	0.866497	0.866497	0.216641	0.216641	0.216641
Hs.900110	URM1	NM_030914	Q9BTM9,Q5T4A9,Q5T4B4	208101_s_at	0.622625	0.622625	0.622625	0.0781306	0.0781306	0.0781306
Hs.152738	MRPL11	NM_170739,NM_170738,NM_016050	Q53G19,A8K219,Q9Y3B7,Q32P46,A6NLT0	219162_s_at	0.175762	0.175762	0.175762	-0.143247	-0.143247	-0.143247
Hs.31082	TMEM33	NM_018126	Q96CD6,P57088,A6QKW0	218465_at	0.259238	0.259238	0.259238	0.0976339	0.0976339	0.0976339
Hs.22302	GTF3C4	NM_012204	Q5VZJ7,Q9UKN8,Q05CN7	219198_at	0.410915	0.410915	0.410915	-0.0222422	-0.0222422	-0.0222422
Hs.7395	TFB2M	NM_022366	Q9H5Q4	218605_at	-0.47866	-0.47866	-0.47866	-0.134009	-0.134009	-0.134009
Hs.169100	FLJ12529	NM_024811	Q8N684	217866_at	0.341823	0.341823	0.341823	0.136096	0.136096	0.136096
Hs.296281	FOXK2	NM_004514	Q6ZW44,Q01167	203064_s_at	-0.549718	-0.549718	-0.549718	-0.176614	-0.176614	-0.176614
Hs.224137	C9orf114	NM_016390	Q9P041,Q5T280	218565_at	0.341998	0.341998	0.341998	-0.193627	-0.193627	-0.193627
Hs.226117	H1F0	NM_005318	P07305	208886_at	-0.387201	-0.387201	-0.387201	-0.0615642	-0.0615642	-0.0615642
Hs.298351	ASPSCR1	NM_024083	A8K3K9,Q6ZT27,Q6ZSM1,Q9BZE9,Q6ZST5	218908_at	-1.08294	-1.08294	-1.08294	0.136713	0.136713	0.136713
Hs.105891	TBC1D3H,LOC729837,TBC1D3F,TBC1D3E,TBC1D3,TBC1D3C,LOC653498,TBC1D3G,LOC653380,TBC1D3B	XM_001134186,XM_927734,XM_001134201,NM_001123392,NM_001001418,XM_001134202,XM_001134185,NM_001123390,NM_001040282,XM_001714094,XM_001134128,NM_001001417,XM_934334,XM_001134131,NM_001123391,NM_032258,XM_930096,XM_001125995,XM_001125979	Q6DHY5,A6NI40,A8MTM7,Q8IZP1,A8K007,A6NDL0,Q6IPX1,A6NER0,A6NGX2,Q6DCB4,A8MTI5,A8K8H9,A8K8E3,A8MXQ6,A6NG99,A8K892,A6NH17	209403_at	0.95468	0.95468	0.95468	0.584903	0.584903	0.584903
Hs.18724	KLHL23	NM_144711	Q8NBE8,Q8TCD6,Q96AM2	213610_s_at	-0.553683	-0.553683	-0.553683	0.120565	0.120565	0.120565
Hs.239120	WDR48	NM_020839	Q8TAF3	65591_at	0.279875	0.279875	0.279875	-0.0655825	-0.0655825	-0.0655825
Hs.300642	AKT3	NM_005465,NM_181690	Q9Y243,Q56A86	212609_s_at,212607_at	1.78394	2.09368	1.93881	0.122493	0.161397	0.141945
Hs.154879	DGCR14	NM_022719	Q96DF8,Q96PF2	204383_at,32032_at	0.241567	0.416748	0.329157	-0.0141447	0.0579206	0.0218879
Hs.108332	UBE2D2	NM_181838,NM_003339	Q96RP6,Q3MN78,P62837	201345_s_at,201344_at,201343_at	-0.0977739	0.97438	0.286193	-0.084324	0.0850265	-0.00573558
Hs.133089	DFFB	NM_004402	Q96P72,O76075,Q96P74,Q5SR22,Q5SR21,Q96P73	206752_s_at	0.493501	0.493501	0.493501	-0.12096	-0.12096	-0.12096
Hs.75586	CCND2	NM_001759	P30279,A8K531,Q53ER2	200951_s_at,200952_s_at,200953_s_at	1.9601	3.6389	2.90108	-0.053264	0.897851	0.417699
Hs.26285	NISCH	NM_007184	Q9Y2I1,Q7Z2X6,Q6PIB4,Q9UEU4,Q9UES6,Q6PGP3,Q7L8M3	201591_s_at	0.616416	0.616416	0.616416	-0.186193	-0.186193	-0.186193
Hs.296776	RFXANK	NM_134440,NM_003721	Q24JQ1,Q6IB23,Q6FGA8,O14593	202758_s_at	0.507553	0.507553	0.507553	-0.0982816	-0.0982816	-0.0982816
Hs.182626	TMEM184B	NM_012264	Q6AHY5,Q9P0C5,A8K9D7,Q9Y519	202027_at	0.663119	0.663119	0.663119	0.16113	0.16113	0.16113
Hs.114366	ALDH18A1	NM_002860,NM_001017423	Q5T567,P54886,Q6ZTQ0,Q3KQU2	217791_s_at	-0.620413	-0.620413	-0.620413	-0.292084	-0.292084	-0.292084
Hs.168732	MGC5370	---	---	217542_at	0.478022	0.478022	0.478022	0.211941	0.211941	0.211941
Hs.75151	RAP1GAP	NM_002885	Q5T3T4,Q5T3S7,Q5T3T0,Q7Z5S8,O75062,Q9UQ51,Q5T3T1,A8MPS8,P47736,Q5T3S9,Q49AP2,Q5T3S6	203911_at	-0.248445	-0.248445	-0.248445	-0.0984981	-0.0984981	-0.0984981
Hs.90786	ABCC3	NM_003786	Q86X85,Q86VN9,Q2M3C9,Q59H05,O15438	208161_s_at	0.479134	0.479134	0.479134	0.0714183	0.0714183	0.0714183
Hs.288354	HSD17B8	NM_014234	Q92506,Q5STP7	213540_at	1.30742	1.30742	1.30742	-0.0718685	-0.0718685	-0.0718685
Hs.284275	PAK2	NM_002577	Q9Y6B5,Q13177,Q59FN2,A8K5M4	208878_s_at,208875_s_at,208877_at,208876_s_at	0.0780461	0.221291	0.126802	0.0706758	-0.0880986	0.00921377
Hs.131255	UQCRB	NM_006294	Q6FGD1,Q49AB7,P14927	205849_s_at,209066_x_at,209065_at	0.219914	0.276473	0.24312	-0.0513908	0.124051	0.030071
Hs.388	NUDT1	NM_198953,NM_198950,NM_198948,NM_002452,NM_198952,NM_198954,NM_198949	Q7Z7N6,P36639,A4D205,Q8IV95	204766_s_at	0.802393	0.802393	0.802393	-0.498102	-0.498102	-0.498102
Hs.44197	GPR126	NM_001032394,NM_198569,NM_020455,NM_001032395	Q6F3F8,Q86SQ4,Q6F3F6,Q6F3F7,Q5TGN7,Q6F3F5,Q6DHZ4,Q8IXA4	213094_at	-1.49504	-1.49504	-1.49504	-0.141121	-0.141121	-0.141121
Hs.9615	ZNF227,MYL9	NM_006097,NM_182490,NM_181526	Q86WZ6,Q6IBG1,Q9BUF9,P24844,Q71U02,Q658S5,Q6RFS3,Q86WM4,Q9NS43	217403_s_at	0.740767	0.740767	0.740767	0.0313538	0.0313538	0.0313538
Hs.7527	REXO2	NM_015523	Q9BTR4,Q9Y3B8	218194_at	0.279673	0.279673	0.279673	0.119468	0.119468	0.119468
Hs.221040	HBS1L	NM_006620	Q5T7G1,A8K9E1,Q9P0A5,Q9NSX9,Q9Y450,Q4VX90,Q4VX89	209314_s_at,209316_s_at	0.281965	0.565431	0.423698	-0.0784605	-0.129465	-0.103963
Hs.80712	SEPT8	NM_001098813,NM_001098811,NM_001098812,NM_015146	A6NKP6,A6NC65,Q92599,A6NMH6,A6NFQ9	208999_at,209000_s_at	0.661986	0.703075	0.682531	-0.0304029	-0.0546371	-0.04252
Hs.296380	POMZP3,ZP3	NM_012230,NM_152992,NM_007155,NM_001110354	Q2XN66,P21754,Q6PJE2,Q29RW0	204148_s_at,210910_s_at	1.1284	1.37646	1.25243	-0.0698727	-0.354747	-0.21231
Hs.24557	RAB11FIP5	NM_015470	Q2Z1P3,Q9UFM0,Q9BXF6,Q53T28	210879_s_at	0.423556	0.423556	0.423556	-0.103658	-0.103658	-0.103658
Hs.283631	DKFZp547G183	---	---	220572_at	0.742284	0.742284	0.742284	0.442393	0.442393	0.442393
Hs.168289	SDHD	NM_003002	O14521	202026_at	0.281035	0.281035	0.281035	0.155797	0.155797	0.155797
Hs.2281	CHGB	NM_001819	Q9UC25,Q59EU9,Q6IBS6,P05060,A8K021	204260_at	1.2599	1.2599	1.2599	-0.186501	-0.186501	-0.186501
Hs.45231	LDOC1	NM_012317	O95751	204454_at	3.4879	3.4879	3.4879	0.214247	0.214247	0.214247
Hs.5518	YTHDF3	NM_152758	Q8NA80,Q7Z739,Q658Z6,Q96MZ5,Q8N3V9	221749_at	-1.98128	-1.98128	-1.98128	-0.0263896	-0.0263896	-0.0263896
Hs.82238	POP4	NM_006627	Q6FHW9,O95707,A8MYC1	202868_s_at	0.8637	0.8637	0.8637	-0.148464	-0.148464	-0.148464
Hs.247954	THBS1	NM_003246	P07996,A8K6H4,Q59E99,A0PJG0	215775_at	0.841198	0.841198	0.841198	0.114195	0.114195	0.114195
Hs.149098	SMTN	NM_134269,NM_134270,NM_006932	Q59F18,P53814	209427_at,207390_s_at	0.917178	0.96627	0.941724	0.240555	0.294574	0.267564
Hs.30464	CCNE2	NM_057749	Q8WUE3,O96020,Q7Z774	205034_at,211814_s_at	0.746021	0.990505	0.868263	0.180998	-0.400125	-0.109564
Hs.26510	VPS33B	NM_018668	Q9H267	44111_at,218415_at	0.540379	0.660406	0.600392	-0.0125263	-0.0400578	-0.026292
Hs.114218	FZD6	NM_003506	O60353,Q8TDT9,Q59ES7,Q8WXR9,Q6N0A5	203987_at	-1.61106	-1.61106	-1.61106	0.320043	0.320043	0.320043
Hs.279009	CALM1,MGP,CALM3,CALM2	NM_000900,NM_005184,NM_006888,NM_001743	P08493,P62158,A8K1M2,Q96HY3,Q9BRL5	213710_s_at,211985_s_at,211984_at	0.222065	0.383637	0.329774	-0.000192218	-0.17487	-0.0801225
Hs.94653	NCDN	NM_001014839,NM_001014841,NM_014284	Q9UBB6	209556_at	0.601377	0.601377	0.601377	-0.215928	-0.215928	-0.215928
Hs.96063	IRS1	NM_005544	P35568	204686_at	0.340185	0.340185	0.340185	-0.0601431	-0.0601431	-0.0601431
Hs.180513	ABCA5	NM_018672,NM_172232	A8K977,Q6N017,Q8WWZ7,Q05C38	213353_at	0.646318	0.646318	0.646318	0.299969	0.299969	0.299969
Hs.194720	ABCG2	NM_004827	Q9UNQ0,A8K1T5,Q8WZ76,Q4W5I3	209735_at	-0.836838	-0.836838	-0.836838	-0.142995	-0.142995	-0.142995
Hs.118552	TMEM132A	NM_178031,NM_017870	Q24JP5	218834_s_at	1.07333	1.07333	1.07333	0.322798	0.322798	0.322798
Hs.31575	SEC63	NM_007214	Q9P164,Q9UGP8	201915_at,201916_s_at,201914_s_at	0.281678	-0.399891	-0.0707108	0.00435744	-0.164248	-0.0602106
Hs.223241	EEF1D	NM_032378,NM_001960	Q4VBZ6,Q71RH4,P29692,Q9BW34,Q9H7G6,Q96I38	213087_s_at,214394_x_at,203113_s_at,214395_x_at	0.164788	-0.266324	-0.124548	0.115555	0.185342	0.154165
Hs.67397	HOXA1	NM_153620,NM_005522	Q16125,A4D184,P49639,A4D185	214639_s_at	2.20397	2.20397	2.20397	-0.0970193	-0.0970193	-0.0970193
Hs.288697	ZXDC	NM_001040653,NM_025112	Q597H2,Q2QGD7,Q9H891,Q6DKI8,Q69YU0	218639_s_at	0.441606	0.441606	0.441606	-0.159992	-0.159992	-0.159992
Hs.285529	LGR5	NM_003667	Q4VAM2,O75473,Q4VAM0	210393_at,213880_at	-1.15081	-1.18884	-1.16983	0.0791453	0.135794	0.10747
Hs.82201	CSNK2A2	NM_001896	Q8NBD3,P19784	203575_at	-0.475009	-0.475009	-0.475009	-0.0226871	-0.0226871	-0.0226871
Hs.75257	SLBP	NM_006527	Q53XR2,Q14493	206052_s_at	0.363702	0.363702	0.363702	-0.095343	-0.095343	-0.095343
Hs.11238	CLASP1	NM_015282	Q07A21,Q68D09,Q7Z460,Q6TAR3,A2RU21	212752_at	0.483752	0.483752	0.483752	-0.176113	-0.176113	-0.176113
Hs.279915	TIMM8B	NM_012459	Q9Y5J9	218357_s_at	0.712774	0.712774	0.712774	-0.046974	-0.046974	-0.046974
Hs.119014	ZNF175	NM_007147	A8K9H2,Q9Y473	205497_at	1.1177	1.1177	1.1177	-0.100164	-0.100164	-0.100164
Hs.131840	SEC61A2	NM_018144	A6NIF9,Q9NVQ7,A6NK38,Q8TC24,Q9H9S3,A8K8D0,A6NGV2	219499_at	0.412507	0.412507	0.412507	0.110563	0.110563	0.110563
Hs.288617	IFT74	NM_025103,NM_001099223,NM_001099224,NM_001099222	Q96LB3,Q5VY34,Q3B789,A0PJM7,Q8IUV3	219174_at	0.365208	0.365208	0.365208	-0.214586	-0.214586	-0.214586
Hs.159456	ZBTB20	NM_015642	Q9HC78,A8K251	205383_s_at	0.263191	0.263191	0.263191	-0.206439	-0.206439	-0.206439
Hs.87220	ACCN2	NM_001095,NM_020039	A8K1U5,P78348,A3KN86	37953_s_at	1.84963	1.84963	1.84963	-0.27142	-0.27142	-0.27142
Hs.7236	NOSIP	NM_015953	Q9Y314,A8K670	217950_at	0.399301	0.399301	0.399301	-0.0484173	-0.0484173	-0.0484173
Hs.89709	GCLM	NM_002061	A8K334,P48507	203925_at	-0.2252	-0.2252	-0.2252	0.101623	0.101623	0.101623
Hs.297782	SLC25A21	NM_030631	Q9BQT8,A8K0L0	220474_at	0.773184	0.773184	0.773184	-0.175351	-0.175351	-0.175351
Hs.202949	LIMCH1	NM_014988,NM_001112719,NM_001112720,NM_001112717,NM_001112718	A8MXC3,Q6NVB9,Q6N054,Q9UPQ0	212325_at,212327_at,212328_at	1.53206	3.54461	2.83698	0.0956744	0.246418	0.155498
Hs.100890	RPRM	NM_019845	Q9NS64	219370_at	3.10044	3.10044	3.10044	0.816301	0.816301	0.816301
Hs.96757	SUPT3H	NM_181356,NM_003599	Q5TAV9,O75486,A8MQ57,Q86VN7,A6NMK5,Q5VWT9,Q5U608	206506_s_at	-0.388389	-0.388389	-0.388389	-0.05957	-0.05957	-0.05957
Hs.248010	TOP3B	NM_003935	A8K4N2,O95985	215781_s_at	0.973763	0.973763	0.973763	0.0117955	0.0117955	0.0117955
Hs.153591	ALG3	NM_005787	A8JZZ6,Q92685	207396_s_at	-0.294353	-0.294353	-0.294353	-0.100653	-0.100653	-0.100653
Hs.901099	DBI	NM_001079862,NM_020548,NM_001079863	P07108,Q4VWZ6	211070_x_at	-0.22139	-0.22139	-0.22139	0.0673673	0.0673673	0.0673673
Hs.6179	DDX17	NM_001098505,NM_030881,NM_001098504,NM_006386	Q59F66,Q92841,Q9UQL5	213998_s_at,208719_s_at,208718_at	-0.0221027	0.341949	0.137165	0.0824298	-0.272975	-0.124841
Hs.250547	ZNF767	NM_024910	Q6UVX0,Q75MW2	219627_at	0.558683	0.558683	0.558683	-0.0430541	-0.0430541	-0.0430541
Hs.152944	LOH11CR2A	NM_198315,NM_014622	O00534,A8K6N3	210102_at	1.85464	1.85464	1.85464	0.227493	0.227493	0.227493
Hs.237506	DNAJB5	NM_012266	Q5T657,O75953,Q5T659	212817_at	0.932722	0.932722	0.932722	0.329181	0.329181	0.329181
Hs.1066	SNRPE	NM_003094	A6NHK2,P62304	203316_s_at	0.357186	0.357186	0.357186	0.0367399	0.0367399	0.0367399
Hs.3727	STRAP	NM_007178	B0AZV0,Q9Y3F4	200870_at	0.10392	0.10392	0.10392	-0.0195388	-0.0195388	-0.0195388
Hs.110915	IL22RA1	NM_021258	Q8N6P7	220056_at	-0.681985	-0.681985	-0.681985	-0.386989	-0.386989	-0.386989
Hs.293381	SFRS12IP1	NM_173829	Q8N9Q2	217608_at	0.681905	0.681905	0.681905	-0.128538	-0.128538	-0.128538
Hs.306689	---	---	---	216730_at	-0.775252	-0.775252	-0.775252	0.436036	0.436036	0.436036
Hs.171835	DHX32	NM_018180	A8MSV2,Q7L7V1	218198_at	0.560999	0.560999	0.560999	0.10994	0.10994	0.10994
Hs.25431	KIAA1219	NM_020336	Q86X10,Q6MZJ2,A2A2F0,A2A2E9	221738_at,221736_at	-0.173105	0.360542	0.0937188	-0.0298614	-0.0628664	-0.0463639
Hs.75878	PHC2	NM_198040,NM_004427	P78365,A8KA40,Q8IXK0	200919_at	-0.517517	-0.517517	-0.517517	-0.269478	-0.269478	-0.269478
Hs.198246	GC	NM_000583	P02774,Q6GTG1,Q53F31	204965_at	2.8963	2.8963	2.8963	1.56944	1.56944	1.56944
Hs.274369	ACTR10	NM_018477	Q9NZ32,Q86TY2,Q05DQ7,Q86SY7,Q53HF6,Q53H79	222230_s_at	0.722012	0.722012	0.722012	-0.0236457	-0.0236457	-0.0236457
Hs.12303	SUPT6H	NM_003170	Q7KZ85,A7E2B4	208830_s_at,208420_x_at,208831_x_at	0.190239	0.326025	0.245803	0.077087	-0.106335	-0.0342654
Hs.173438	FAIM	NM_001033031,NM_001033032,NM_018147,NM_001033030	Q9NVQ4,Q6IAN2	220643_s_at	0.367734	0.367734	0.367734	-0.0529571	-0.0529571	-0.0529571
Hs.169378	MPDZ	NM_003829	O75970,Q4LE30,A6NLC2	205079_s_at,213306_at	0.27932	0.431116	0.355218	-0.0297852	-0.294429	-0.162107
Hs.325321	WDR18	NM_024100	Q9BV38	209461_x_at	0.309724	0.309724	0.309724	-0.123574	-0.123574	-0.123574
Hs.110803	C14orf166	NM_016039	Q5RLJ0,Q9Y224,Q549M8	217768_at	0.136715	0.136715	0.136715	-0.0504037	-0.0504037	-0.0504037
Hs.77183	ARAF	NM_001654	Q5H9B2,P10398,Q96II5,Q59HC8	201895_at	0.421005	0.421005	0.421005	0.128426	0.128426	0.128426
Hs.42676	SNF1LK2	NM_015191	Q9H0K1,A8K5B8	213221_s_at	0.661389	0.661389	0.661389	0.0313303	0.0313303	0.0313303
Hs.264482	ATG12	NM_004707	O94817	213026_at,204833_at	-0.375257	-0.510238	-0.442747	-0.0483141	0.130776	0.0412308
Hs.180139	LOC728825,SUMO2,SUMO4,LOC100127918,LOC100127922	XR_038410,NM_001002255,NM_001005849,XR_039548,XR_038517,XR_038502,XR_038672,XR_038872,NM_006937	Q6EEV6,A1L3W5,P61956,A6NMC5	208739_x_at,213881_x_at,213879_at,208738_x_at	0.0190379	0.186413	0.0945132	-0.0274607	0.0470156	0.0175001
Hs.83532	CD46	NM_172354,NM_153826,NM_002389,NM_172357,NM_172350,NM_172353,NM_172358,NM_172361,NM_172359,NM_172360,NM_172351,NM_172356,NM_172355,NM_172352	Q92494,Q06C42,A0T1T0,A0T1T1,P15529,A0T1T2	208783_s_at,211574_s_at,207549_x_at	-0.247864	-0.487751	-0.379968	-0.0113008	-0.109999	-0.0442074
Hs.211563	BCL7A	NM_020993,NM_001024808	Q4VC05,Q14CT7	203795_s_at,203796_s_at	0.323144	0.425186	0.374165	0.0970478	-0.1663	-0.0346262
Hs.272897	TUBA1B,TUBA1A,TUBA1C	NM_006009,NM_006082,NM_032704	Q8WU19,Q71U36,P68363,A8JZY9,Q9BUX9,Q53GA7,Q6QMJ5,Q8N532,A8K0B8,Q9UQM3,Q9BQE3	209118_s_at,212639_x_at,209251_x_at	0.126988	2.22138	0.83444	-0.0758606	-0.172472	-0.127381
Hs.11955	B9D1	NM_015681	Q9UPM9,A8MYG7,A8MTX4	210534_s_at,205662_at	1.02553	1.29652	1.16102	-0.00964306	-0.133988	-0.0718155
Hs.5152	NUP37	NM_024057	Q8NFH4	218622_at	-0.393176	-0.393176	-0.393176	-0.176442	-0.176442	-0.176442
Hs.6459	GPR172A	NM_024531	A8K6B6,Q9HAB3	222155_s_at,218151_x_at	-0.187137	-0.366576	-0.276856	0.129757	0.148	0.138879
Hs.2043	SLC25A4	NM_001151	A8K787,Q59EP7,P12235	202825_at	0.225003	0.225003	0.225003	-0.0675714	-0.0675714	-0.0675714
Hs.792	TRIM23	NM_033227,NM_001656,NM_033228	P36406,A8K9U9	204732_s_at,210995_s_at,210994_x_at	-0.738366	-1.00217	-0.878666	-0.00619982	0.215499	0.0799398
Hs.177516	HDLBP	NM_203346,NM_005336	Q00341,Q96CF6,Q6ZS03,Q5HYC5,Q9P1C0,Q53QU2,Q2HJC8	200643_at	-0.446065	-0.446065	-0.446065	0.0955829	0.0955829	0.0955829
Hs.222707	JHDM1D	NM_030647	A4D1S9,A0JNV9,Q6ZMT4	221778_at	-1.29699	-1.29699	-1.29699	-0.0155331	-0.0155331	-0.0155331
Hs.107362	CAMTA2	NM_015099	Q8N5H1,A5PL10,O94983	212948_at	-0.353183	-0.353183	-0.353183	-0.220156	-0.220156	-0.220156
Hs.900124	C1orf25	NM_030934	Q7Z2T5	220992_s_at	0.679228	0.679228	0.679228	-0.283997	-0.283997	-0.283997
Hs.127828	GNG7	NM_052847	O60262,Q9H7L4,Q96FS9	206896_s_at	0.531061	0.531061	0.531061	-0.289255	-0.289255	-0.289255
Hs.125819	DIMT1L	NM_014473	A8K9K8,Q9UNQ2	210801_at,204405_x_at,213598_at,217106_x_at,210802_s_at	-0.108713	0.811127	0.162288	-0.134393	0.280536	0.0207973
Hs.94769	RAB23	NM_183227,NM_016277	Q9ULC3,Q68DJ6	220955_x_at	0.536457	0.536457	0.536457	-0.209922	-0.209922	-0.209922
Hs.27445	TRAPPC2L	NM_016209	Q9UL33,Q8TBU3	218354_at	0.547151	0.547151	0.547151	-0.126206	-0.126206	-0.126206
Hs.37682	RARRES2	NM_002889	Q99969,Q7LE02	209496_at	1.36092	1.36092	1.36092	-0.0702492	-0.0702492	-0.0702492
Hs.155165	LOC399904,ZFPL1	XR_017776,NM_006782	Q6ZVS6,O95159,A8K7E9	209428_s_at,214310_s_at,214311_at	-0.32052	0.392079	0.128086	-0.0821034	-0.145645	-0.108597
Hs.28914	APRT	NM_001030018,NM_000485	P07741,Q12898	203219_s_at,213892_s_at	0.612786	0.688751	0.650769	0.0331747	0.120215	0.0766946
Hs.119007	RAB4A	NM_004578	Q53GC2,Q5T7P7,P20338	203581_at,203582_s_at	-0.713966	-0.831267	-0.772617	0.00237272	-0.0697321	-0.0336797
Hs.181696	ZNF224	NM_013398	Q9HCA8,A8K8Y5,A6NFW9,Q9NZL3	220019_s_at	1.04601	1.04601	1.04601	0.124593	0.124593	0.124593
Hs.9061	C11orf48	NM_024099	A6NGJ9,Q9BQE6	221637_s_at	0.478301	0.478301	0.478301	-0.0492636	-0.0492636	-0.0492636
Hs.1390	PSMB2	NM_002794	Q59FJ0,Q32P28,P49721	200039_s_at,201404_x_at	0.193768	0.23244	0.213104	-0.0423844	0.109722	0.0336686
Hs.84264	ANP32B,CSNK1A1	NM_001892,NM_001025105,NM_006401	Q5U047,Q6FGA2,Q5U046,Q5T6W8,Q71TU5,Q53F35,Q4JJA0,Q92688,P48729,A4UCT8,Q8WXF2,Q6PJ06,Q05DL3	201306_s_at,201305_x_at,213086_s_at,213860_x_at	-0.242066	-0.44735	-0.375591	-0.0508042	-0.102191	-0.0799552
Hs.163629	NUP62CL	NM_017681	Q5JSN6,Q5JSN5,Q9H1M0	220520_s_at	1.18492	1.18492	1.18492	-0.46073	-0.46073	-0.46073
Hs.78979	GLG1	NM_012201	Q6ZMT0,Q6ZMF1,Q6P9D1,Q92896	207966_s_at,214730_s_at,212045_at	-0.00977773	-0.174093	-0.0993326	-0.0122978	0.228844	0.0887963
Hs.19368	MATN2	NM_030583,NM_002380	A8K106,Q8N2G3,Q96AA0,O00339	202350_s_at	1.58097	1.58097	1.58097	-0.304642	-0.304642	-0.304642
Hs.278712	EIF4EBP2	NM_004096	Q6FG68,Q13542	208770_s_at,208769_at	-0.0447656	0.447789	0.201512	0.0269298	-0.0563741	-0.0147222
Hs.1119	NR4A1	NM_002135,NM_173157	Q8N3V2,Q6IBU8,Q6ZMM6,Q15627,P22736,Q53Y00	202340_x_at	-2.94122	-2.94122	-2.94122	0.466691	0.466691	0.466691
Hs.322903	MOBKL1B	NM_018221	Q9H8S9,Q14689	214812_s_at	-1.32857	-1.32857	-1.32857	-0.0117535	-0.0117535	-0.0117535
Hs.8198	ZNF204	NR_002722	Q5DTE4	214823_at	2.95464	2.95464	2.95464	-0.0240716	-0.0240716	-0.0240716
Hs.285753	STMN3	NM_015894	Q8NCA8,Q6ZN89,Q9NZ72	218207_s_at	0.999306	0.999306	0.999306	-0.608643	-0.608643	-0.608643
Hs.4291	GORASP1	NM_031899	Q9BQQ3	215749_s_at	0.410803	0.410803	0.410803	-0.145177	-0.145177	-0.145177
Hs.285318	MFAP3L	NM_001009554,NM_021647	Q4W5N7,Q4W5N9,A8K1X6,O75121	210493_s_at	0.817743	0.817743	0.817743	0.232144	0.232144	0.232144
Hs.42409	FAM152A	NM_016076	Q8WUE8,Q9BSY9,B1APK6,A8MSW3,A6NE81	219875_s_at,222158_s_at	-1.47983	-1.72229	-1.60106	-0.0730687	-0.0915478	-0.0823082
Hs.255416	C7orf58	NM_001105533,NM_024913	Q5MJQ4,A4D0V7,Q9H6Q5,Q86SV3	220032_at	-1.92118	-1.92118	-1.92118	0.157983	0.157983	0.157983
Hs.3439	STOML2	NM_013442	Q9UJZ1,Q6ZNW0	215416_s_at	-0.262315	-0.262315	-0.262315	0.0123334	0.0123334	0.0123334
Hs.159492	SACS	NM_014363	Q9NZJ4	213262_at	0.483566	0.483566	0.483566	0.124117	0.124117	0.124117
Hs.154797	KIAA0090	NM_015047	Q8N766,Q5TG59,Q5TG62,Q5TG60,A8K6F3	212396_s_at,212394_at,215991_s_at,212395_s_at	-0.130449	-0.296103	-0.228021	-0.0678277	0.0690732	-0.00759483
Hs.22505	SOBP	NM_018013	Q24K27,A7XYQ1,Q32LX5,Q9NWB3	218974_at	-0.391521	-0.391521	-0.391521	0.122654	0.122654	0.122654
Hs.248073	HOXA6	NM_024014	P31267,A4D192	208557_at	0.516627	0.516627	0.516627	-0.185986	-0.185986	-0.185986
Hs.12246	RELN	NM_173054,NM_005045	Q75MM8,A4D0Q0,P78509,A4D0P9	205923_at	0.215757	0.215757	0.215757	0.01582	0.01582	0.01582
Hs.50748	SETD4	NM_017438,NM_001007259	Q9NVD3,A8MTS1	219482_at,213989_x_at	-0.174819	0.647387	0.236284	0.00759906	0.167599	0.0875989
Hs.55777	FKTN	NM_001079802,NM_006731	Q149M7,O75072	205283_at	0.732742	0.732742	0.732742	-0.0435795	-0.0435795	-0.0435795
Hs.21122	PJA1	NM_001032396,NM_022368,NM_145119	Q5JUT8,A2A322,Q8NG27,A8K3C8,A4FUA0	218667_at	0.841285	0.841285	0.841285	0.0459114	0.0459114	0.0459114
Hs.72531	PPCS	NM_001077447,NM_024664	Q9HAB8,Q5VVM2,Q5VVM3,Q5VVM0	218341_at	0.613533	0.613533	0.613533	-0.337402	-0.337402	-0.337402
Hs.606	ATP7A	NM_000052	Q762B6,Q59HD1,B1AT72,A6NC82,Q04656	205198_s_at,205197_s_at	0.544496	0.946828	0.745662	-0.102725	-0.709508	-0.406116
Hs.125037	ASB6	NM_177999,NM_017873	Q9NWX5,Q5SZB7,Q6AW82,A8K9U2,Q9BV15	221657_s_at	0.535823	0.535823	0.535823	-0.0249521	-0.0249521	-0.0249521
Hs.92033	ILKAP	NM_030768	Q9H0C8	221548_s_at	0.240771	0.240771	0.240771	-0.0151678	-0.0151678	-0.0151678
Hs.330208	CRYZL1	NM_145858	A8MZ10,A6NJS9,A6NMA8,A6NHJ8,Q8TBV9,O95825,A6NND8	219767_s_at	0.619755	0.619755	0.619755	-0.162446	-0.162446	-0.162446
Hs.307051	BCL11A	NM_018014,NM_138559,NM_022893	Q9H165,Q66LN6,Q53TS1,Q53TE8	210347_s_at	1.5122	1.5122	1.5122	-0.0108797	-0.0108797	-0.0108797
Hs.82141	TIAM1	NM_003253	Q59GK8,Q13009	213135_at	2.68833	2.68833	2.68833	0.101959	0.101959	0.101959
Hs.239114	MAN1A2	NM_006699	Q5T9E2,Q5T9E4,Q5T9E3,A6NLR2,O60476	217920_at,217921_at,217922_at,217282_at	-0.273888	0.277202	-0.0240129	-0.116467	0.354307	0.052465
Hs.16411	THOC2	NM_001081550,NM_020449	Q8NI27,Q6IN92,Q5JZ12,Q6P441	222122_s_at,212994_at	-0.36557	-0.437654	-0.401612	-0.0529892	-0.0875548	-0.070272
Hs.153	RPL7	NM_000971	A8MY04,P18124,A8K504,A8MVV7,Q3KQU0,A8MUD9	200717_x_at,212042_x_at	-0.0823102	-0.141169	-0.11174	-0.0349897	0.0836076	0.0243089
Hs.77805	ATP6V1E1	NM_001696,NM_001039367,NM_001039366	Q53Y06,A8MUN4,P36543,A8MUE4	208678_at	0.252208	0.252208	0.252208	0.0624849	0.0624849	0.0624849
Hs.6353	MORF4L1	NM_206839,NM_006791	A5D8W6,Q9Y690,Q9UBU8,Q0VAE4	217982_s_at	0.320641	0.320641	0.320641	-0.0138298	-0.0138298	-0.0138298
Hs.96334	RNF11	NM_014372	Q9Y3C5,A8KAI2,Q5T7R8	208924_at	0.655492	0.655492	0.655492	0.132343	0.132343	0.132343
Hs.155573	POLH	NM_006502	Q9Y253,Q5JTF2	219380_x_at	1.74278	1.74278	1.74278	0.280389	0.280389	0.280389
Hs.106674	BAP1	NM_004656	A8K993,Q96TC6,Q92560	201419_at	0.496075	0.496075	0.496075	-0.24467	-0.24467	-0.24467
Hs.80343	MMP15	NM_002428	Q7KZY0,P51511	203365_s_at	-0.940557	-0.940557	-0.940557	-0.0621919	-0.0621919	-0.0621919
Hs.5198	PSMG1	NM_003720,NM_203433	O95456	203405_at	-0.308892	-0.308892	-0.308892	-0.0744459	-0.0744459	-0.0744459
Hs.184523	STK38L	NM_015000	Q9Y2H1,A8K4U0	212572_at,212565_at	0.0137438	0.668438	0.341091	-0.223979	-0.341538	-0.282759
Hs.24724	MFHAS1	NM_004225	Q9Y4C4	213457_at	-0.370202	-0.370202	-0.370202	0.271283	0.271283	0.271283
Hs.265018	FAM118A	NM_017911,NM_001104595	Q9NWS6	219629_at	-0.88808	-0.88808	-0.88808	-0.237185	-0.237185	-0.237185
Hs.172182	PABPC1	NM_002568	P11940	215157_x_at	-0.164683	-0.164683	-0.164683	0.122208	0.122208	0.122208
Hs.75180	PPP5C	NM_006247	P53041,Q59F46,A8MU39,Q53FR0,Q9BPW0,Q53XV2	201979_s_at,215705_at	0.225569	0.503373	0.364471	-0.143007	0.290495	0.0737439
Hs.152251	FZD5	NM_003468	A8K2X1,Q9H0C6,Q13467	206136_at	-0.496668	-0.496668	-0.496668	-0.0535347	-0.0535347	-0.0535347
Hs.5181	APOOL,PA2G4	NM_006191,NM_198450	A8K6Y1,Q6PIN5,Q13548,Q05D08,Q9UQ80	213289_at,214794_at,208676_s_at,213282_at	-0.0814385	0.916892	0.528916	0.0631947	-0.12398	-0.0289869
Hs.266933	HERC2P2,LOC440248,HERC2P3,HERC2	NM_004667,XR_042157,NR_002824	Q68DG8,Q8ND39,A8KAQ8,Q86WU1,A6NLQ0,O95714,A1A5B3	217317_s_at,217902_s_at	0.637534	0.637893	0.637714	0.123015	-0.161183	-0.0190841
Hs.75124	CDR2	NM_001802	A8K8A8,Q01850	209501_at	-1.29686	-1.29686	-1.29686	-0.495418	-0.495418	-0.495418
Hs.1252	APOH	NM_000042	P02749	205216_s_at	-0.348624	-0.348624	-0.348624	-0.0585969	-0.0585969	-0.0585969
Hs.111076	MDH2	NM_005918	Q6FHZ0,A8K414,Q75MT9,P40926,Q0QF37	209036_s_at,213333_at	0.038919	0.865951	0.452435	-0.0194123	-0.0296951	-0.0245537
Hs.278238	GABPB2	NM_016655,NM_181427,NM_005254,NM_002041,NM_016654	A8IE52,Q06547	206173_x_at	-0.984334	-0.984334	-0.984334	-0.0419001	-0.0419001	-0.0419001
Hs.66180	NAP1L2	NM_021963	Q9ULW6,A8MRR4,A8K5I2	219368_at	3.8229	3.8229	3.8229	0.0825211	0.0825211	0.0825211
Hs.17296	KCTD14	NM_023930	Q9BQ13	219545_at,58916_at	-0.398736	-0.420357	-0.409547	-0.0207386	-0.133042	-0.0768901
Hs.8121	NOTCH2	NM_024408	Q5T3X7,Q13560,Q6IQ50,Q04721,Q9UFD5,Q96JU8	210756_s_at,212377_s_at,202443_x_at,202445_s_at	0.479552	1.103	0.77765	0.0637113	-0.119559	-0.0378879
Hs.5372	CLDN4	NM_001305	O14493,Q75L80	201428_at	-1.27175	-1.27175	-1.27175	-0.12364	-0.12364	-0.12364
Hs.125180	GHR	NM_000163	Q9HCW9,Q32ZL1,Q9NRZ8,P10912	205498_at	2.58603	2.58603	2.58603	0.516871	0.516871	0.516871
Hs.4788	NCSTN	NM_015331	Q5T210,Q5T209,Q92542,Q5T207,Q5T204,Q5T208	208759_at	-0.294686	-0.294686	-0.294686	0.000357808	0.000357808	0.000357808
Hs.137260	ZMYM1	NM_024772	Q5SVZ7,Q8N3X8,Q5SVZ6,Q9H5R2,Q5SW02	220206_at	1.05871	1.05871	1.05871	-0.00827874	-0.00827874	-0.00827874
Hs.900862	ZKSCAN3	NM_024493	A6NKV3,Q9BRR0	211773_s_at	1.20684	1.20684	1.20684	-0.0504328	-0.0504328	-0.0504328
Hs.61418	MFAP1	NM_005926	Q86TG6,P55081	203406_at	0.415687	0.415687	0.415687	-0.135088	-0.135088	-0.135088
Hs.113823	CLPX	NM_006660	A8K8F1,O76031,Q9H072,A1L428	204809_at	-0.41395	-0.41395	-0.41395	0.105712	0.105712	0.105712
Hs.74335	HSP90AB1	NM_007355	Q6PK50,Q9H6X9,Q5T9W4,O14942,P08238,A8K3W9,Q5T9W6,Q5T9W5	214359_s_at,200064_at	-0.149769	-0.156066	-0.152918	-0.0212525	0.0286565	0.003702
Hs.20766	CYP39A1	NM_016593	Q9NYL5,Q5VTT0	220432_s_at	1.35488	1.35488	1.35488	-0.107114	-0.107114	-0.107114
Hs.44563	COQ2	NM_015697	Q96H96	213379_at	0.247149	0.247149	0.247149	0.0431414	0.0431414	0.0431414
Hs.312781	NUP205	NM_015135	Q92621,Q4VBX7,Q6P486,Q6DKH1,A6H8X3	222382_x_at	0.430221	0.430221	0.430221	-0.254622	-0.254622	-0.254622
Hs.104879	SERPINB9	NM_004155	P50453,Q6N0A8	209722_s_at,209723_at	-0.851989	-1.09581	-0.973901	-0.149698	0.274403	0.0623523
Hs.76932	CDC34	NM_004359	P49427,A8K689	212540_at	-0.30558	-0.30558	-0.30558	-0.0730934	-0.0730934	-0.0730934
Hs.30250	MAF	NM_005360,NM_001031804	O75444,Q8IX32,Q66I47,Q71A33	209348_s_at	2.77168	2.77168	2.77168	-0.300309	-0.300309	-0.300309
Hs.153998	CKMT1B,LOC100133623,CKMT1A	NM_001015001,NM_020990,XM_001720241	P12532	202712_s_at	2.41877	2.41877	2.41877	0.0962612	0.0962612	0.0962612
Hs.30251	G6PC3	NM_138387	Q9BUM1	44654_at	0.377025	0.377025	0.377025	-0.146053	-0.146053	-0.146053
Hs.99603	ASB13	NM_024701	A6NCL0,Q9HAK1,Q8WXK3,A8K7Q6	218862_at	0.587195	0.587195	0.587195	-0.26214	-0.26214	-0.26214
Hs.263216	CXorf34	NM_024917	Q96GJ1	205238_at	0.379951	0.379951	0.379951	-0.158744	-0.158744	-0.158744
Hs.15467	FBXO34	NM_017943	Q9NWN3,Q4VBP5	218539_at	0.286098	0.286098	0.286098	-0.201571	-0.201571	-0.201571
Hs.7744	NDUFV1	NM_007103	Q96ID4,Q6IBR3,Q53G70,P49821	208714_at	0.294643	0.294643	0.294643	0.00643739	0.00643739	0.00643739
Hs.52644	SKAP2	NM_003930	O75563,A4D173	216899_s_at,204362_at,204361_s_at	0.487437	0.663277	0.567329	-0.0568166	0.0901058	0.0127262
Hs.30303	ZNF226	NM_001032373,NM_001032372,NM_015919,NM_001032375,NM_001032374	Q8WWE6,Q9NYT6,Q9NR94,O14859,Q9Y2R1	219603_s_at	1.34689	1.34689	1.34689	0.146151	0.146151	0.146151
Hs.155939	INPP5D	NM_001017915,NM_005541	Q92835	203331_s_at,203332_s_at	-0.581755	-0.743134	-0.662444	0.00674886	-0.513514	-0.253383
Hs.301756	MED8	NM_052877,NM_201542	Q5JUY8,Q96G25	213126_at,213127_s_at,213696_s_at	0.25631	-0.275526	0.0541328	-0.0167834	-0.12777	-0.0801861
Hs.306184	SETD2	NM_014159	Q9BYW2	215038_s_at	-0.299084	-0.299084	-0.299084	-0.235025	-0.235025	-0.235025
Hs.302499	KPNA4	NM_002268	A8K4S6,O00629,Q96IJ5,Q96KW7	209653_at	-0.610162	-0.610162	-0.610162	-0.129489	-0.129489	-0.129489
Hs.226795	GSTP1	NM_000852	P09211,A8MX94,Q5D6A5	200824_at	3.04068	3.04068	3.04068	0.27902	0.27902	0.27902
Hs.49391	C21orf91	NM_001100420,NM_001100421,NM_017447	Q68DA1,Q96BK9,Q9NYK6,Q6IA38	220941_s_at	-0.714773	-0.714773	-0.714773	0.199868	0.199868	0.199868
Hs.92261	PDK2	NM_002611	A8K3A7,Q6P515,Q15119	213724_s_at,202590_s_at	0.337648	0.622371	0.48001	-0.201101	-0.581239	-0.39117
Hs.79037	HSPD1	NM_002156,NM_199440	Q53SE2,Q96RI4,Q9UCR6,Q96RI3,Q53QD5,P10809	200806_s_at,200807_s_at	-0.151073	-0.179651	-0.165362	0.00369538	0.0185002	0.0110978
Hs.26613	LARP4	NM_199190,NM_052879,NM_199188	Q71RC2,Q8WVX5,Q6ZV14,Q6P4E2,A8K6T1,Q96J85,Q8TBL5	214155_s_at,212714_at	-0.0710915	-0.261098	-0.166095	0.0586421	0.0852517	0.0719469
Hs.296922	TPMT	NM_000367	P51580,Q9BS45	203672_x_at,203671_at	0.0300217	0.608281	0.319151	-0.155782	-0.288833	-0.222307
Hs.81665	KIT	NM_000222,NM_001093772	Q14708,Q99662,P10721,Q8TCG9,Q14709,Q6IQ28	205051_s_at	2.28377	2.28377	2.28377	0.349746	0.349746	0.349746
Hs.200600	SCAMP3	NM_052837,NM_005698	A9Z1W6,O14828,Q6FHJ5,B1AVS6	201771_at	0.283857	0.283857	0.283857	0.065279	0.065279	0.065279
Hs.326035	EGR1	NM_001964	P18146,Q546S1	201694_s_at,201693_s_at	-0.535875	-1.22258	-0.879229	-0.0830672	-0.225931	-0.154499
Hs.170318	IFT57	NM_018010	Q9NWB7	218100_s_at	1.01737	1.01737	1.01737	-0.0107161	-0.0107161	-0.0107161
Hs.77221	CHKA	NM_001277,NM_212469	P35790	204233_s_at,204266_s_at	-0.948571	-1.18219	-1.06538	-0.15791	-0.162467	-0.160188
Hs.53940	TRIM68	NM_018073	A8K551,Q96LE5,Q6AZZ1	219405_at	1.41342	1.41342	1.41342	0.319849	0.319849	0.319849
Hs.115325	RAB7L1	NM_003929	Q6FGU7,O14966,Q53EX5	218700_s_at,218699_at	0.556077	0.829593	0.692835	0.0535596	-0.0703297	-0.00838505
Hs.178518	USP48	NM_032236,NM_001032730	Q86UV5	220078_at,220079_s_at	0.443416	1.06296	0.753189	-0.0606797	0.24858	0.0939499
Hs.93564	HOMER2	NM_199330,NM_199331,NM_199332,NM_004839	A8K9Q7,Q9NSB8	217080_s_at	1.65219	1.65219	1.65219	-0.0681618	-0.0681618	-0.0681618
Hs.2631	DSG2	NM_001943	Q14126	217901_at	-0.726338	-0.726338	-0.726338	0.0492896	0.0492896	0.0492896
Hs.39384	FJX1	NM_014344	Q9UGK6,Q86VR8	219522_at	1.64026	1.64026	1.64026	0.0346933	0.0346933	0.0346933
Hs.12450	PCDH9	NM_203487,NM_020403	Q7Z3U0,Q5VT82,A7E2D9,A2A6U1,Q8N3K7,Q9HC56	219737_s_at	3.31332	3.31332	3.31332	0.124955	0.124955	0.124955
Hs.75589	ACP2	NM_001610	P11117	202767_at	0.845013	0.845013	0.845013	0.167024	0.167024	0.167024
Hs.13801	ASXL2	NM_018263	Q76L83,Q92794	218659_at	-0.278406	-0.278406	-0.278406	0.0620866	0.0620866	0.0620866
Hs.36508	LYST	NM_000081	Q99698	210943_s_at,203518_at	0.685934	1.39273	1.03933	0.0766298	-0.195501	-0.0594356
Hs.85567	SUV39H2	NM_024670	Q5JSS2,Q5JSS4,Q5JSS3,Q9H5I1	219262_at	0.881622	0.881622	0.881622	-0.0662533	-0.0662533	-0.0662533
Hs.112193	MSH5,C6orf26	NM_172166,NM_001039651,NM_172165,NM_025259,NM_002441	Q5SSQ6,A2BEX2,A3KGN1,A3KGM7,Q59EC5,O43196,A3KGM6,Q9UFG2,A2BF01,A3KGM4,A2ABS9,Q5SSR2,A2BEX1,Q5SSQ8,A2BEX4,A3KGM9,A2BEX3,A3KGN2,A2ABE9,Q9UMP2,A2ABF0,A3KGM5,A3KGN0	210410_s_at,212913_at	0.167271	1.07073	0.618999	-0.28351	-0.366269	-0.32489
Hs.75648	PLCG2	NM_002661	A6NHV0,P16885	204613_at	1.00534	1.00534	1.00534	-0.0551869	-0.0551869	-0.0551869
Hs.288880	RDH14,NT5C1B	NM_033253,NM_020905,NM_001002006	Q96P26,Q53RX2,Q9HBH5,Q53RX3	222203_s_at	-0.444862	-0.444862	-0.444862	-0.15086	-0.15086	-0.15086
Hs.167738	MED6	NM_005466	O75586,A8K3N2	207079_s_at,207078_at,210104_at	0.16386	0.368274	0.261694	0.023876	0.195616	0.101151
Hs.34054	FAM110B	NM_147189	Q8TC76	221959_at	0.723657	0.723657	0.723657	0.0770549	0.0770549	0.0770549
Hs.5548	FBXL5	NM_012161,NM_033535	Q4W5A8,A8MSK4,Q9UKA1	209005_at,209004_s_at	0.469676	0.628596	0.549136	-0.128956	-0.258622	-0.193789
Hs.130683	ZNF180	NM_013256	Q9UJW8,Q58F03	219495_s_at	0.62943	0.62943	0.62943	-0.257765	-0.257765	-0.257765
Hs.285976	LASS2	NM_181746,NM_022075	Q5SZE1,Q5SZE4,A8K4M4,Q5SZE6,Q5SZE2,Q96G23,Q5SZE5,Q5SZE3	222212_s_at	-0.543438	-0.543438	-0.543438	0.119257	0.119257	0.119257
Hs.26815	THAP10	NM_020147	Q9P2Z0	219596_at	0.5136	0.5136	0.5136	-0.0113881	-0.0113881	-0.0113881
Hs.78948	RABGGTB	NM_004582	A8KAJ2,Q5T4U8,Q59GT6,Q6ZVL2,Q6IB63,P53611	209181_s_at,209180_at,213704_at	-0.136747	-1.02768	-0.679279	0.00316533	-0.1335	-0.0455579
Hs.103315	ZNF384	NM_133476,NM_001039919,NM_001039916,NM_001039918,NM_001039920,NM_001039917	A9X424,Q7Z722,Q8TF68,B1NY96,A8MQD1,A9X425	212369_at	0.380039	0.380039	0.380039	0.0760551	0.0760551	0.0760551
Hs.111222	RPL30	NM_000989	P62888,A8MYX5,A8MTA6,Q9H5X1	200062_s_at	-0.217755	-0.217755	-0.217755	0.0961734	0.0961734	0.0961734
Hs.104119	RAGE	NM_014226	Q9UQ07,A8MXP4,Q49A77	205130_at	0.414702	0.414702	0.414702	-0.138844	-0.138844	-0.138844
Hs.30085	C3orf52	NM_024616	Q49AB3,Q5BVD1	219474_at	0.850184	0.850184	0.850184	0.172815	0.172815	0.172815
Hs.177507	UFC1	NM_016406	Q5VTX1,A8K9R1,Q9Y3C8	217797_at	0.200689	0.200689	0.200689	0.031694	0.031694	0.031694
Hs.3187	NFX1	NM_147133,NM_002504,NM_147134	Q9BXI1,A0JLR2,Q96EL5,Q12986,Q5VXW6,O43831,A8K6H8	202585_s_at,202584_at,210268_at	0.299503	0.652077	0.449885	-0.167719	0.181198	-0.0138204
Hs.59838	UBA6	NM_018227	A0AVT1	218340_s_at	-0.317916	-0.317916	-0.317916	0.0573255	0.0573255	0.0573255
Hs.58570	INTS6	NM_001039937,NM_012141,NM_001039938	A8MV98,Q9UL03	222239_s_at,218819_at	-0.715296	-0.879428	-0.797362	-0.167643	-0.176554	-0.172099
Hs.129727	XRCC2	NM_005431	Q68DV8,O43543	207598_x_at	0.58921	0.58921	0.58921	-0.398944	-0.398944	-0.398944
Hs.93207	NF1	NM_000267,NM_001042492	Q7Z3J5,Q59FX3,P21359,Q14931,Q9UMU3,Q4W6X4,A8K1M1	204325_s_at,211095_at,211094_s_at,204323_x_at,210631_at	-0.383608	1.26591	0.204025	-0.284756	0.325498	-0.0269141
Hs.119129	COL4A1	NM_001845	A8MQ68,A7E2W4,P02462,A5PKV2,A9LSU1,Q59F15,A6NK82	211980_at	2.84195	2.84195	2.84195	0.465961	0.465961	0.465961
Hs.10711	RNF219	NM_024546	Q5W0B1	219303_at	0.724708	0.724708	0.724708	-0.207282	-0.207282	-0.207282
Hs.189829	EIF2C3	NM_024852,NM_177422	Q5TA56,Q9H9G7,Q6NXU1,Q96JZ0,A8KA05	219426_at	-0.29242	-0.29242	-0.29242	0.0748794	0.0748794	0.0748794
Hs.179770	PTPRH	NM_002842	Q9HD43	208300_at	-1.52554	-1.52554	-1.52554	0.304272	0.304272	0.304272
Hs.47504	EXO1	NM_003686,NM_130398,NM_006027	Q9UQ84,Q5T399,A8K5H6,Q5T397,Q5T398	204603_at	1.94251	1.94251	1.94251	-0.303031	-0.303031	-0.303031
Hs.192742	ACTR5	NM_024855	Q9H9F9	219623_at	0.350406	0.350406	0.350406	-0.0569476	-0.0569476	-0.0569476
Hs.134015	UST	NM_005715	A8KA57,Q9Y2C2	205139_s_at	0.839723	0.839723	0.839723	0.11511	0.11511	0.11511
Hs.274440	KLC1	NM_005552,NM_182923	Q7RTQ2,Q07866,A6NF62,Q7Z5D5,Q7RTQ4,Q7RTQ3,Q7RTP8,Q7RTQ9,Q8NAC7,Q7RTQ8,Q7RTQ1,Q7RTQ7,Q7RTQ0	213656_s_at	-0.271752	-0.271752	-0.271752	0.274314	0.274314	0.274314
Hs.31714	WDR8	NM_017818	Q5TBW1,Q5T0D5,Q9P2S5	219322_s_at	0.261639	0.261639	0.261639	-0.0515234	-0.0515234	-0.0515234
Hs.7884	SLCO2B1	NM_007256	A8K2G9,O94956,Q658P4	211557_x_at,203473_at	-0.668987	-1.70242	-1.1857	-1.01817	-1.12402	-1.0711
Hs.75516	TYK2	NM_003331	Q53HA9,P29597	205546_s_at	0.63954	0.63954	0.63954	0.239946	0.239946	0.239946
Hs.170482	MFSD7,MYL5,LOC649851	NM_032219,XR_038355,NM_002477	A8K7J5,Q6ZVX1,Q6UXD7,Q02045	205145_s_at	1.0943	1.0943	1.0943	-0.319408	-0.319408	-0.319408
Hs.31638	CLIP1	NM_198240,NM_002956	A0AVD3,P30622,Q6P5Z9,Q6Q318,O43666,Q29RG0,Q17RS4,Q86WU4,Q6PIA3,O43667,Q59GJ4	210716_s_at,201975_at	0.220772	0.293779	0.257276	-0.201334	-0.3621	-0.281717
Hs.75081	APC	NM_000038	A5HB97,Q9P119,Q16098,A5HB96,Q9HAW6,A5HB94,Q4LE70,A1YR11,A8K0K2,Q9UM98,A1YIQ7,Q16097,P25054,Q7Z2Q8,A5JUM8,A5HB95	203526_s_at,203525_s_at,216933_x_at	0.393506	0.641483	0.525278	0.0987535	-0.298108	-0.126785
Hs.105460	DKFZP564O0823	NM_015393	Q6UWI2	204687_at	1.12392	1.12392	1.12392	0.240721	0.240721	0.240721
Hs.10903	GPATCH3	NM_022078	Q5JYG5,Q5JYG6,Q96I76	218895_at	0.435042	0.435042	0.435042	-0.200721	-0.200721	-0.200721
Hs.247112	TMEM39A	NM_018266	Q9NV64	218615_s_at	-0.444092	-0.444092	-0.444092	0.0509964	0.0509964	0.0509964
Hs.330570	RPL28	NM_000991	P46779,O60251,Q59F34	213223_at	-0.464774	-0.464774	-0.464774	0.113781	0.113781	0.113781
Hs.236361	RBM38	NM_183425,NM_017495	A6NMU6,A6NDK1,Q9H0Z9,A6NG75	212430_at	0.283268	0.283268	0.283268	-0.0262213	-0.0262213	-0.0262213
Hs.76918	NPC1	NM_000271	Q59GR1,O15118	202679_at	-1.12076	-1.12076	-1.12076	0.0280338	0.0280338	0.0280338
Hs.46700	ING1	NM_005537,NM_198219,NM_198217,NM_198218	Q5T9H0,Q5T9G9,Q5T9G8,Q5T9H1,Q9UK53	210350_x_at,209808_x_at,208415_x_at	-0.43059	-0.643178	-0.549788	-0.0292307	-0.23228	-0.158289
Hs.321579	SLC5A6	NM_021095	Q9HD19,Q969Y5,Q9Y289,Q659F8,Q8NC18	204087_s_at	-0.519168	-0.519168	-0.519168	0.13181	0.13181	0.13181
Hs.19500	MRPL40	NM_003776	Q9NQ50	203152_at	0.324536	0.324536	0.324536	-0.0860343	-0.0860343	-0.0860343
Hs.79432	FBN2	NM_001999	Q8WYH1,Q59ES6,P35556	203184_at,215717_s_at	0.98613	1.39878	1.19245	0.236546	-0.459825	-0.11164
Hs.124915	METRN	NM_024042	Q9UJH8	219051_x_at	0.518556	0.518556	0.518556	-0.197623	-0.197623	-0.197623
Hs.220255	POLR2J4	XR_042182,XR_042143,NR_003655	Q6PJD2,Q0VGM6,Q8IZ67,Q6P5R8	222207_x_at,222208_s_at,60815_at	0.131889	0.653977	0.348652	-0.0668309	-0.365896	-0.258595
Hs.183858	TRIM24	NM_015905,NM_003852	Q6ZSA6,A4D1R8,O15164	204391_x_at,213301_x_at	-0.18309	-0.19496	-0.189025	-0.0613453	0.0704268	0.00454078
Hs.833	ISG15	NM_005101	P05161,Q5SVA4	205483_s_at	1.00796	1.00796	1.00796	-0.226617	-0.226617	-0.226617
Hs.5957	PTPLB	NM_198402	Q6Y1H2	212640_at	-0.334156	-0.334156	-0.334156	-0.156639	-0.156639	-0.156639
Hs.279039	PITRM1	NM_014889	Q68DT6,Q5JRX3	205273_s_at	0.501671	0.501671	0.501671	0.0951637	0.0951637	0.0951637
Hs.82389	MRPL48	NM_016055	Q96GC5	218281_at	-0.327995	-0.327995	-0.327995	0.044536	0.044536	0.044536
Hs.169441	MAGI1	NM_004742,NM_015520,NM_001033057	A8K188,Q6ZSD8,Q96QZ7	206144_at	-0.571227	-0.571227	-0.571227	0.106422	0.106422	0.106422
Hs.61490	SCHIP1	NM_014575	Q9P0W5	204030_s_at	2.1314	2.1314	2.1314	-0.663456	-0.663456	-0.663456
Hs.154151	PTPRM	NM_002845,NM_001105244	P28827,A7MBN1,Q86V60,Q49AC9	203329_at	0.784699	0.784699	0.784699	-0.290956	-0.290956	-0.290956
Hs.900752	POLR2L	NM_021128	P62875,Q6FHX3	211730_s_at	0.535513	0.535513	0.535513	0.0382472	0.0382472	0.0382472
Hs.118893	PXDN	NM_012293	Q96GF5,Q92626	212012_at	1.11439	1.11439	1.11439	0.304012	0.304012	0.304012
Hs.291904	SLC6A8,BCAP31	NM_005629,NM_005745	Q53HT6,Q59EV7,P48029,Q53G72,Q13032,P51572	213843_x_at,200837_at	-0.18795	-0.262491	-0.225221	0.025663	-0.185646	-0.0799916
Hs.272927	SEC23A	NM_006364	Q15436	204344_s_at	-0.666995	-0.666995	-0.666995	0.0132287	0.0132287	0.0132287
Hs.171625	PI4KAP1,PI4KAP2,PI4KA	NM_058004,XR_042172,XR_042152,NM_002650,XM_001721947,NR_003563,NR_003700	P42356,A4QPH2,Q4LE69,Q8N8J0,A8MTF1	213408_s_at,207081_s_at	0.0768697	0.163929	0.120399	-0.0206709	0.117207	0.0482681
Hs.93391	SHQ1	NM_018130	Q6PI26	219083_at,63009_at	0.210111	0.414847	0.312479	0.0191008	0.0519773	0.0355391
Hs.226372	WIPI2	NM_016003,NM_001033520,NM_001033519,NM_015610,NM_001033518	Q9Y4P8,Q63Z38,Q6ZV51	214699_x_at,202031_s_at	0.0614523	0.313928	0.18769	0.0772785	-0.277206	-0.0999637
Hs.91797	ARID4A	NM_023001,NM_023000,NM_002892	P29374,A8MYU0,Q05CG0	205062_x_at	-0.459168	-0.459168	-0.459168	-0.34386	-0.34386	-0.34386
Hs.128646	CDC37L1	NM_017913	A6NFT3,Q7L3B6	219343_at	0.480129	0.480129	0.480129	-0.137603	-0.137603	-0.137603
Hs.900944	C19orf62	NM_001033549,NM_014173	A8MQT0,Q9NWV8	221711_s_at	0.520739	0.520739	0.520739	0.0903008	0.0903008	0.0903008
Hs.85570	NLE1	NM_001014445,NM_018096	Q9NVX2,Q59GJ8	203867_s_at,203866_at	0.150819	-0.254454	-0.0518174	-0.135306	-0.163041	-0.149174
Hs.43628	DLEU2	NR_002612	Q05CF6,O43262,Q7Z2U1	216870_x_at	0.953869	0.953869	0.953869	-0.437938	-0.437938	-0.437938
Hs.55097	MRPS28	NM_014018	Q53G62,Q9Y2Q9,A5Y5A3	219819_s_at	0.269497	0.269497	0.269497	-0.0330234	-0.0330234	-0.0330234
Hs.286236	EIF5	NM_001969,NM_183004	Q6IBU0,Q32Q19,Q05DF3,Q53XB3,P55010	208290_s_at,208708_x_at,208705_s_at,208706_s_at	-0.405632	-0.894467	-0.690442	-0.0471199	-0.117917	-0.0868809
Hs.900069	WBSCR16	NM_030798	Q96I51,Q8IW88,Q8N572	221247_s_at	0.25536	0.25536	0.25536	-0.168374	-0.168374	-0.168374
Hs.8021	DOCK9	NM_015296	Q6ZSL5,A6H8Z6,A8MWZ5,Q9BZ29,Q5JUD7,Q68CY0,Q5JUD3,Q5JUD8,Q7Z6H4,Q5JUD2	215237_at,215238_s_at,212538_at	-0.142757	0.838382	0.293943	0.295757	-0.301913	0.0628151
Hs.41793	ODZ3	NM_001080477	Q9P273	219523_s_at	2.4874	2.4874	2.4874	-0.290957	-0.290957	-0.290957
Hs.38750	SAP30L	NM_024632	Q9HAJ7	219129_s_at	-0.379394	-0.379394	-0.379394	0.0090831	0.0090831	0.0090831
Hs.102397	ZNF12	NM_006956,NM_016265	Q6N016,A8WFQ8,Q9H9P0,Q6RFS4,Q8NHZ0,P17014	219571_s_at	-0.177424	-0.177424	-0.177424	0.000688493	0.000688493	0.000688493
Hs.182740	RPS11	NM_001015	P62280	213350_at,200031_s_at	-0.193789	-0.293161	-0.243475	0.0413419	0.108799	0.0750704
Hs.71119	TUSC3	NM_178234,NM_006765	Q6Q320,Q6QQE4,Q6Q319,Q13454,A8MSM0	213423_x_at,209228_x_at,209227_at	2.09333	3.72301	3.02462	-0.100382	0.171026	0.0298732
Hs.279854	MAN2B1	NM_000528	Q93093,Q59E90,O00754,A8K6A7	209166_s_at	0.564013	0.564013	0.564013	0.14017	0.14017	0.14017
Hs.900265	NPM1	NM_199185,NM_002520,NM_001037738	A8K3N7,A4ZU86,Q9BTI9,P06748,Q9NX34,Q9BYG9	221691_x_at	-0.385676	-0.385676	-0.385676	0.0839003	0.0839003	0.0839003
Hs.261215	PDPR	NM_017990	Q8NCN5,Q6AWD0,Q9NWE6	220236_at	0.649886	0.649886	0.649886	-0.392197	-0.392197	-0.392197
Hs.164280	SLC25A6	NM_001636	P12236,Q59EI9,O75961,Q6I9V5	212085_at,212826_s_at	-0.563504	-0.564862	-0.564183	0.0306714	0.0477992	0.0392353
Hs.301240	MC1R	NM_002386	Q01726,Q66K38	205458_at	0.44243	0.44243	0.44243	0.243751	0.243751	0.243751
Hs.900091	TXNDC1	NM_030755	Q9H3N1	208097_s_at	-0.316166	-0.316166	-0.316166	0.0130062	0.0130062	0.0130062
Hs.302092	ACTR5	NM_024855	Q9H9F9	222147_s_at	0.303469	0.303469	0.303469	0.0131329	0.0131329	0.0131329
Hs.125244	RAD51L3	NM_133629,NM_002878	O75771,Q7Z790	37793_r_at,209965_s_at	0.395342	0.805789	0.600565	-0.186988	-0.48611	-0.336549
Hs.99364	ABHD2	NM_007011,NM_152924	Q8WWD1,P08910,A8K2S5	205566_at	-0.618266	-0.618266	-0.618266	-0.19822	-0.19822	-0.19822
Hs.182793	GOLM1	NM_016548,NM_177937	Q8TED8,Q8NBJ4,Q5VZE3	217771_at	4.54733	4.54733	4.54733	0.527928	0.527928	0.527928
Hs.279497	INHBE	NM_031479	P58166	210587_at	-1.53343	-1.53343	-1.53343	0.121177	0.121177	0.121177
Hs.99910	PFKP	NM_002627	Q5VSR7,O14943,Q49A78,Q5VSR8,Q5VSR6,Q01813,Q8WTZ9,Q5VSR5	201037_at	0.511107	0.511107	0.511107	0.353611	0.353611	0.353611
Hs.306208	ARL6IP4,OGFOD2	NM_016638,NM_001002251,NM_024623,NM_018694,NM_001002252	Q8TEM4,Q6N063,Q66PJ3	220597_s_at	0.280294	0.280294	0.280294	-0.167747	-0.167747	-0.167747
Hs.95907	MINPP1	NM_004897	Q9UNW1	209585_s_at	0.407597	0.407597	0.407597	-0.0956824	-0.0956824	-0.0956824
Hs.159448	SURF2	NM_017503	Q6IBP9,Q15527	205224_at	0.876393	0.876393	0.876393	0.013042	0.013042	0.013042
Hs.153639	RNF41	NM_194359,NM_005785,NM_194358	Q9H4P4,A6NFW0	201961_s_at,201962_s_at	-0.42622	-0.731887	-0.579053	-0.0140064	-0.125221	-0.0696138
Hs.89657	TAF10	NM_006284	Q12962,Q6FH13	200055_at	0.801314	0.801314	0.801314	0.0542774	0.0542774	0.0542774
Hs.64239	RNF19B	NM_153341	Q6ZMZ0	36564_at,213038_at	-0.657943	-0.719357	-0.68865	-0.0441288	-0.0452039	-0.0446664
Hs.60679	TAF9	NM_016283,NM_003187,NM_001015892,NM_001015891	Q16594,Q9Y3D8,Q5F2S9	202168_at	-0.195261	-0.195261	-0.195261	-0.00648019	-0.00648019	-0.00648019
Hs.168073	TRPC4AP	NM_015638,NM_199368	Q8TEL6	212059_s_at	-0.15531	-0.15531	-0.15531	-0.0883505	-0.0883505	-0.0883505
Hs.233694	METTL2B,METTL2A	NM_181725,NM_001005372,NM_018396	Q6UXR5,Q96IZ6,Q9P0B4,Q6P1Q9	221079_s_at	0.907231	0.907231	0.907231	-0.383563	-0.383563	-0.383563
Hs.227327	NLGN4Y	NM_014893	Q8NFZ3,Q8N5B6,A6NMU8	207703_at	-1.09912	-1.09912	-1.09912	-0.439328	-0.439328	-0.439328
Hs.998	PPARA	NM_005036,NM_001001928	Q07869,Q6IPG1,Q6I9S0,Q6ZSY3,O75780,Q86SF0,B0G0X3,Q9BWQ7	206870_at,210771_at	-0.404186	-0.576238	-0.490212	0.0534686	-0.0564493	-0.00149036
Hs.129691	ZNF552	NM_024762	Q9H707	219741_x_at	0.691393	0.691393	0.691393	-0.0364394	-0.0364394	-0.0364394
Hs.159410	MOCS3	NM_014484	O95396	206141_at	0.514751	0.514751	0.514751	-0.141117	-0.141117	-0.141117
Hs.57079	PIP4K2A	NM_005028	P48426	212829_at	0.374135	0.374135	0.374135	-0.059715	-0.059715	-0.059715
Hs.112188	FASTKD5	NM_021826	Q7L8L6	219016_at	-0.277039	-0.277039	-0.277039	0.147431	0.147431	0.147431
Hs.816	SOX2	NM_003106	P48431,Q9UD89	213721_at	1.2968	1.2968	1.2968	0.127357	0.127357	0.127357
Hs.62601	C12orf29	NM_001009894	Q8N999	213701_at	1.21126	1.21126	1.21126	0.00665951	0.00665951	0.00665951
Hs.250154	WDR76	NM_024908	Q05CI4,Q9H967,Q6ZVR9,A0MNP5	205519_at	1.21064	1.21064	1.21064	-0.273518	-0.273518	-0.273518
Hs.75893	ANK3	NM_001149,NM_020987	Q6ZT73,Q8NAK2,Q13484,Q12955,Q59G01,Q9H0P5,Q7Z3G4,Q5CZH9,A8KA62,Q5JSX5,Q5VXD5	206385_s_at,207950_s_at,209442_x_at	0.488554	4.01539	2.02182	0.0873048	-0.661553	-0.204846
Hs.75576	LPA,PLG	NM_005577,NM_000301	Q5VTD7,P00747,Q9UKJ7,Q9UIR8,Q8N696,Q5TEH5,P08519,Q9UD88,Q1HP67,Q9UIR6,Q68DS2,Q9UMI2,Q9UIR7,Q9UIR5	209977_at,209978_s_at	-2.92028	-3.34098	-3.13063	-1.14194	-1.44478	-1.29336
Hs.90458	SPTLC1	NM_178324,NM_006415	A8K681,O15269,Q96IX6,Q6NUL7,Q59EQ4	202277_at,202278_s_at	-0.316025	-0.411202	-0.363614	0.0429799	0.0823479	0.0626639
Hs.70983	ARHGAP29	NM_004815	Q52LW3	203910_at	-0.678368	-0.678368	-0.678368	0.0622361	0.0622361	0.0622361
Hs.17481	TMEM183B,TMEM183A,TCEAL2	NM_001079809,NM_080390,NM_138391	A8K5W1,Q1AE95,A6NC96,Q9H3H9,Q8IXX5	212165_at,212164_at	0.00929993	0.801476	0.405388	0.0298236	-0.036834	-0.00350522
Hs.268700	CES3	NM_024922	Q9H6X7,Q8N7Y3,Q6UWW8	220335_x_at	0.646551	0.646551	0.646551	-0.285186	-0.285186	-0.285186
Hs.185807	COG7	NM_153603	Q6ZNT4,P83436	213190_at	-0.315304	-0.315304	-0.315304	-0.183415	-0.183415	-0.183415
Hs.30991	ANKRD6	NM_014942	Q9Y2G4,Q9BVM3	204671_s_at,204672_s_at	1.27147	2.65329	1.96238	-0.086853	0.433683	0.173415
Hs.278064	LOC100129482,ZNF37B	XR_040510,XR_040512,XR_037028,XR_040511,XR_040509,XR_040508,XR_039227,XR_040507,XR_037227	---	215358_x_at	0.549859	0.549859	0.549859	0.216128	0.216128	0.216128
Hs.84072	TSPAN8	NM_004616	Q53GA9,P19075	203824_at	-2.31928	-2.31928	-2.31928	-0.512369	-0.512369	-0.512369
Hs.900676	PLAUR	NM_001005377,NM_002659,NM_001005376	Q03405,Q9UPI5,A8K409,Q6GY32	211924_s_at	0.902756	0.902756	0.902756	0.411567	0.411567	0.411567
Hs.324178	MAPKAP1	NM_001006620,NM_001006618,NM_024117,NM_001006619,NM_001006621,NM_001006617	Q9BPZ7,Q6TAR2	217808_s_at	0.513972	0.513972	0.513972	-0.186995	-0.186995	-0.186995
Hs.247945	RPE,hCG_2024410	XM_001725597,NM_199229,XM_001723111,NM_006916,XM_001133007	Q96AT9,Q4G1Y9,Q2QD12,A8K4S0,Q53TV9	216574_s_at	-0.456704	-0.456704	-0.456704	0.0556022	0.0556022	0.0556022
Hs.23060	FAM98A	NM_015475	Q05CT2,Q9Y3Y6,Q8NCA5,Q96T08	212333_at	0.842958	0.842958	0.842958	-0.102976	-0.102976	-0.102976
Hs.26719	PRDM2	NM_001007257,NM_012231,NM_015866	Q13029,A8MW16,Q6ZW47,Q5THJ1,Q5THJ0,Q6ZVR0,A8MWY4,Q59H82	203057_s_at,203056_s_at	0.720272	0.791746	0.756009	-0.0196352	-0.059614	-0.0396246
Hs.75379	SLC1A3	NM_004172	Q8N169,Q7Z5T0,Q4JCQ8,P43003	202800_at	2.25653	2.25653	2.25653	0.141791	0.141791	0.141791
Hs.900234	PUS3	NM_031307	Q9BZE2	221277_s_at	0.244584	0.244584	0.244584	0.0686615	0.0686615	0.0686615
Hs.211973	EXOSC2	NM_014285	A3KFL2,Q13868,A3KFL4,A3KFL3,A2VCR1,A3KFL1,A3KFL5	209527_at,214507_s_at	0.15876	0.450668	0.304714	-0.124146	-0.153216	-0.138681
Hs.109778	WDR48	NM_020839	Q8TAF3	222157_s_at,221735_at,56919_at	-0.0369066	0.378687	0.122454	-0.078396	0.111519	-0.00338771
Hs.7174	DHX35	NM_021931	Q5THQ9,Q9H5Z1,Q5THQ7,Q5THR1,A2RTX3	218579_s_at	-0.568136	-0.568136	-0.568136	-0.226156	-0.226156	-0.226156
Hs.128824	OPHN1	NM_002547	Q7Z2H1,Q6PCC1,O60890	206323_x_at	0.392675	0.392675	0.392675	-0.114078	-0.114078	-0.114078
Hs.228096	---	---	---	215128_at	0.688588	0.688588	0.688588	-0.114193	-0.114193	-0.114193
Hs.46735	SERGEF	NM_012139	Q9UGK8,A8K8C1	220482_s_at	-0.577311	-0.577311	-0.577311	0.205812	0.205812	0.205812
Hs.131885	EHBP1L1	NM_001099409	Q9NQ27,Q8N3D4	91703_at	0.517653	0.517653	0.517653	0.0144329	0.0144329	0.0144329
Hs.154655	MRPS31	NM_005830	Q92665	212604_at,212603_at	0.316754	0.382566	0.34966	-0.0397954	-0.0668707	-0.0533331
Hs.286145	MED21	NM_004264	Q13503	209363_s_at,209362_at	-0.212351	-0.337621	-0.274986	0.0261808	-0.0694097	-0.0216145
Hs.80315	SH3GL3	NM_003027	Q9UMB8,Q99963,Q8IVP1	211565_at,205637_s_at,205636_at	0.255556	1.5228	0.700563	0.113568	-0.735963	-0.183844
Hs.78961	PPP1R8	NM_002713,NM_014110,NM_138558	Q6ICT4,Q561W4,Q12972,Q9UHS2,Q5TEJ4,Q5TEJ2,Q38J66	207830_s_at	-1.13732	-1.13732	-1.13732	-0.0836821	-0.0836821	-0.0836821
Hs.100641	CASP9	NM_032996,NM_001229	Q53Y70,A8K7R5,P55211,A8K7U6,Q5JRU8,Q5JRU9,Q5UGI1,Q5JRU2,Q6EV95,Q59GG2,Q5JRU3	203984_s_at,210775_x_at	0.259548	0.29681	0.278179	0.00668722	0.0130115	0.00984933
Hs.115285	DLAT	NM_001931	Q16791,Q86YI5,Q53EP3,Q01991,P10515,Q9HAN0	213149_at,212568_s_at,211150_s_at	-0.0423439	0.308837	0.16903	-0.0485412	-0.217076	-0.108042
Hs.77978	ZMIZ2	NM_174929,NM_031449	Q8NF64,A3KMG8,Q6ZRB4,A4D2K7	54970_at,221924_at	0.534791	1.11416	0.824478	0.16699	0.456603	0.311797
Hs.90315	WDR43	NM_015131	Q8TB67,Q15061	214662_at	-0.337859	-0.337859	-0.337859	-0.0936695	-0.0936695	-0.0936695
Hs.30213	CLN5	NM_006493	O75503	214252_s_at,204085_s_at,204084_s_at	0.282792	0.632395	0.505777	0.000604918	0.291186	0.169951
Hs.322149	TncRNA	NR_002802	Q15810	214657_s_at	2.14218	2.14218	2.14218	0.31975	0.31975	0.31975
Hs.103042	MAP1B	NM_005909	A5D6X1,P46821,A2BDK5,Q4VBY4,Q05BW8,A5D8X6,A2BDK6,Q6PJD3,Q32NB7,Q5H9P1,Q86X89	214577_at	-0.798357	-0.798357	-0.798357	0.0876284	0.0876284	0.0876284
Hs.268562	RGS17	NM_012419	Q9UGC6	220334_at	1.57756	1.57756	1.57756	0.45076	0.45076	0.45076
Hs.24563	NXT1	NM_013248	Q9UKK6	218708_at	-0.351504	-0.351504	-0.351504	0.087801	0.087801	0.087801
Hs.29282	MAP3K3	NM_002401,NM_203351	Q8N3I9,Q96HN9,Q1PBM3,Q99759,Q96FS8,Q7Z4E6	203514_at	0.486643	0.486643	0.486643	-0.0629177	-0.0629177	-0.0629177
Hs.17757	PLEKHA1	NM_001001974,NM_021622	Q5RGS4,Q9HB21,Q5RGS6,Q59FQ3	219024_at	0.700805	0.700805	0.700805	0.0154919	0.0154919	0.0154919
Hs.25035	CLIC4	NM_013943	Q9Y696,Q9NVF8,Q6FIC5	201560_at,201559_s_at,221881_s_at	-0.0600331	-0.605764	-0.255305	0.00259016	0.19584	0.073256
Hs.172089	TMEM123	NM_052932	Q8N131	211967_at	-0.858866	-0.858866	-0.858866	0.072465	0.072465	0.072465
Hs.26994	PIGV	NM_017837	Q9NUD9	219238_at,51146_at	0.456013	0.585756	0.520885	0.11197	-0.122623	-0.00532657
Hs.900461	TTLL3,ARPC4	NM_005718,NM_001025930,NM_001024960,NM_015644,NM_001024959	Q9Y4R7,Q9H7Z5,P59998	211672_s_at	0.458596	0.458596	0.458596	-0.0798932	-0.0798932	-0.0798932
Hs.131067	LOC646808	XR_018782,XR_037491,XR_017339	---	222338_x_at	0.750019	0.750019	0.750019	-0.213871	-0.213871	-0.213871
Hs.576	FUCA1	NM_000147	P04066	202838_at	0.499633	0.499633	0.499633	-0.108714	-0.108714	-0.108714
Hs.60377	SSH1	NM_018984	Q8WYL5	221752_at,221753_at	-0.166451	-0.409581	-0.288016	0.0783297	0.0908266	0.0845781
Hs.102910	GTF2H4,VARS2	NM_020442,NM_001517	A2ABL5,Q92759,Q9H6R2,Q6ZV24,Q5SQ96,Q59FI1,Q76KU4,Q53HH3,A2ABL6,Q96Q02,A2ABL7,Q96H77,Q2M2A0,Q96GN2,Q6DKJ5,Q9UFH7,Q9H6B7	203577_at	0.529885	0.529885	0.529885	-0.0701966	-0.0701966	-0.0701966
Hs.173694	USP33	NM_015017,NM_201626,NM_201624	Q9Y417,Q8TEY7	214843_s_at,217441_at,212513_s_at	0.344691	-0.417569	0.0144827	-0.143519	-0.217327	-0.176753
Hs.7782	PNMA2	NM_007257	Q9UL42,Q5U5Z3	209598_at	4.21399	4.21399	4.21399	0.17652	0.17652	0.17652
Hs.180015	DDT	NM_001084392,NM_001355	Q53Y51,P30046	202929_s_at	0.468761	0.468761	0.468761	0.118317	0.118317	0.118317
Hs.238246	PHF17	NM_199320,NM_024900	Q6IE81	218517_at	-0.690133	-0.690133	-0.690133	-0.263065	-0.263065	-0.263065
Hs.234149	CCDC109B	NM_017918	Q9NWR8,A8K4Y3	218802_at	2.62473	2.62473	2.62473	0.140339	0.140339	0.140339
Hs.154332	EDEM1	NM_014674	A8K9C8,Q92611	203279_at	-0.933783	-0.933783	-0.933783	0.0266966	0.0266966	0.0266966
Hs.14896	ZDHHC3	NM_016598	Q9NYG2,Q6ZRZ9	218078_s_at,218077_s_at,213675_at	0.317191	0.70682	0.523263	-0.00593431	0.0645423	0.0273021
Hs.44235	C13orf1	NM_020456	Q5W111,A8K3G1	214668_at	1.49209	1.49209	1.49209	-0.401006	-0.401006	-0.401006
Hs.10267	BCL2L13	NM_015367	Q9BXK5,A8K5Y4,Q8IZP5,A8MUN1,A6NM21,Q86T62	217955_at	0.337844	0.337844	0.337844	-0.11286	-0.11286	-0.11286
Hs.81217	FZD2	NM_001466	Q14332,Q86UZ8	210220_at	4.50098	4.50098	4.50098	-0.310655	-0.310655	-0.310655
Hs.31121	SNTA1	NM_003098	Q29RY0,A8K7H9,Q13424	203516_at	0.529645	0.529645	0.529645	-0.0389203	-0.0389203	-0.0389203
Hs.19196	UBE2D4	NM_015983	Q9UQL0,Q9Y2X8,A4D1V0	65521_at,218837_s_at	0.254022	0.466079	0.360051	0.0305459	0.337017	0.183782
Hs.38178	MLF1IP	NM_024629	A2RRD9,Q71F23,Q09GN1,A8K8D2,A5D8X7,Q09GN2	218883_s_at	1.32264	1.32264	1.32264	-0.262458	-0.262458	-0.262458
Hs.3273	TSFM	NM_005726	P43897,Q561V7	212656_at	0.248464	0.248464	0.248464	0.109346	0.109346	0.109346
Hs.180877	H3F3B,H3F3A	NM_002107,NM_005324	P84243,Q6TXQ4,A8K4Y7	211999_at,211998_at,211997_x_at	0.0785722	1.40778	0.599752	0.0755033	-0.232233	-0.0677838
Hs.278526	USP6NL	NM_001080491	A8KA79,Q5VV10,Q96FW8,Q92738	204761_at	-0.619128	-0.619128	-0.619128	-0.285669	-0.285669	-0.285669
Hs.323712	N4BP1	NM_153029	O75113,Q6ZVB6,Q96MV5,A7MD49	204601_at	-0.284908	-0.284908	-0.284908	-0.132278	-0.132278	-0.132278
Hs.13880	BOLA1	NM_016074	Q9Y3E2	219345_at	1.35696	1.35696	1.35696	-0.243656	-0.243656	-0.243656
Hs.59236	ANKRD27	NM_032139	A6NCX5,Q96NW4	221522_at	-0.74213	-0.74213	-0.74213	0.115095	0.115095	0.115095
Hs.5978	LMO7	NM_005358	Q8WWI1,Q5TBK5,Q5TBK6	202674_s_at	0.855852	0.855852	0.855852	-0.677383	-0.677383	-0.677383
Hs.12862	RFNG	NM_002917	Q9Y644,Q8N9R1,A6H8Z0	212968_at	0.55596	0.55596	0.55596	-0.221345	-0.221345	-0.221345
Hs.105749	GPATCH8	NM_001002909	Q8TB99,Q9UKJ3	212487_at,212485_at	0.225479	0.237425	0.231452	-0.0857863	-0.0953392	-0.0905628
Hs.48924	ARMCX2	NM_177949,NM_014782	Q7L311,Q5H9E1,Q5H9D8,A8K5M7,Q5H9D7,Q5H9E0	203404_at	1.61453	1.61453	1.61453	0.334591	0.334591	0.334591
Hs.289015	GDPD3	NM_024307	Q7L5L3	219722_s_at	0.472878	0.472878	0.472878	-0.0799809	-0.0799809	-0.0799809
Hs.30898	ASTN2	NM_198187,NM_014010,NM_198188,NM_198186	A2A2T8,O75129	209693_at,215407_s_at	0.204741	0.880621	0.542681	-0.37243	-0.601239	-0.486834
Hs.4992	TSSC1	NM_003310	Q53HC9	217968_at	-0.238035	-0.238035	-0.238035	-0.179236	-0.179236	-0.179236
Hs.83114	CRYZ	NM_001889	A8MU94,Q08257,A6NP24,A6NN60,Q5HYE7	202950_at	0.298797	0.298797	0.298797	0.153007	0.153007	0.153007
Hs.404	MLLT3	NM_004529	Q6MZE2,P42568,Q8IVB0,Q6LEQ8,B1APT6,B1AMQ2	204917_s_at,204918_s_at	0.501707	0.537718	0.519712	-0.0335396	-0.316669	-0.175104
Hs.66521	ATXN3	NM_030660,NM_004993	Q4VBR4,A7LFZ5,Q59G00,Q16861,P54252	205415_s_at,205416_s_at	-0.15342	0.470909	0.158744	0.0819003	0.126666	0.104283
Hs.7953	GOLGA7	NM_016099,NM_001002296	Q7Z5G4	217819_at	0.365697	0.365697	0.365697	0.0222775	0.0222775	0.0222775
Hs.23111	FARSA	NM_004461	Q9Y285,Q6IBR2	216602_s_at,202159_at	0.131204	0.242219	0.186712	-0.0177312	-0.12109	-0.0694107
Hs.30002	NUP188,SH3GLB2	NM_015354,NM_020145	Q9NR46,Q5SRE5,Q71RB2,A8MPS4,Q9BS12,Q71RA6	218813_s_at,212691_at,214675_at	0.118196	0.612223	0.3284	-0.0932331	0.0994358	-0.0229569
Hs.303091	PSCD2	NM_004228,NM_017457	A8K8P0,Q59F87,Q15795,Q8WYS2,Q99418	209158_s_at	-0.574719	-0.574719	-0.574719	-0.130433	-0.130433	-0.130433
Hs.92918	FAM49B	NM_016623	Q68D08,Q9NUQ9,Q9NW21,Q3ZTR9	217916_s_at	0.324165	0.324165	0.324165	-0.0804554	-0.0804554	-0.0804554
Hs.4742	GPAA1	NM_003801	O43292	215690_x_at,201618_x_at	0.987848	1.08918	1.03851	-0.152647	-0.153867	-0.153257
Hs.181406	ZNF672	NM_024836	Q499Z4	218068_s_at	0.30716	0.30716	0.30716	-0.0848395	-0.0848395	-0.0848395
Hs.98324	CCDC93	NM_019044	Q567U6,Q9BSF2,A8K3V7,A8MQC0	219774_at	-0.829025	-0.829025	-0.829025	0.129904	0.129904	0.129904
Hs.268149	METTL3	NM_019852	Q86U44	209265_s_at,213653_at	0.170125	-0.28114	-0.0555074	-0.12324	-0.203629	-0.163435
Hs.75932	NAPA	NM_003827	Q6ZTL0,A8K879,P54920	208751_at,206491_s_at	0.425662	0.559516	0.492589	0.0124492	0.098324	0.0553866
Hs.306205	UNC45A	NM_018671,NM_001039675	Q9NWG3,A8K6F7,Q9H3U1	207499_x_at	0.417013	0.417013	0.417013	-0.0153981	-0.0153981	-0.0153981
Hs.288936	MRPL9,OAZ3	NM_016178,NM_031420	Q9UMX2,Q5SZR1,Q9BYD2,Q6GMR0	209609_s_at,213863_s_at	-0.0343311	0.295752	0.13071	-0.0806787	-0.348411	-0.214545
Hs.25253	MAN1A1	NM_005907	P33908,Q6P052	208116_s_at,221760_at	-0.184723	-0.426604	-0.305663	-0.0282759	-0.100751	-0.0645133
Hs.106469	SUPV3L1	NM_003171	Q8IYB8,A8K301	212894_at	-0.396274	-0.396274	-0.396274	0.0621207	0.0621207	0.0621207
Hs.23744	PANK3	NM_024594	Q9H999	218433_at	0.547574	0.547574	0.547574	-0.0421784	-0.0421784	-0.0421784
Hs.57672	LRRFIP2	NM_006309,NM_017724	A8MXR0,A8K649,Q9Y608	220610_s_at,218364_at	0.161263	-0.291382	-0.0650599	-0.189028	-0.236308	-0.212668
Hs.86896	BRD3	NM_007371	Q15059,B1APD9,Q4G5Y3	203825_at	0.288627	0.288627	0.288627	-0.00359046	-0.00359046	-0.00359046
Hs.99120	LOC100130220,DDX3Y	NM_004660,XM_001713697,NM_001122665	O15523	205001_s_at,205000_at	0.00531485	-0.616593	-0.305639	0.00601189	0.188727	0.0973695
Hs.54960	PSENEN	NM_172341	Q9NZ42,Q96GY3	218302_at	0.550831	0.550831	0.550831	0.251044	0.251044	0.251044
Hs.61053	SH3TC1	NM_018986	Q8TE82,Q53GR6,Q4W5G5,Q9NXA4,Q6NVH2,Q8TEM9,Q6ZRF3,A2RRQ8	219256_s_at	-1.14141	-1.14141	-1.14141	-0.0111784	-0.0111784	-0.0111784
Hs.9408	PILRB	NM_178238,NM_175047,NM_013440	Q9UKJ0	220954_s_at	0.369851	0.369851	0.369851	-0.116014	-0.116014	-0.116014
Hs.661	NDUFB7	NM_004146	Q6ICN9,P17568	202839_s_at	0.80187	0.80187	0.80187	-0.0536387	-0.0536387	-0.0536387
Hs.14453	IRF8	NM_002163	Q02556	204057_at	2.32768	2.32768	2.32768	0.601724	0.601724	0.601724
Hs.292707	S100A1	NM_006271	Q5T7Y4,Q5T7Y5,P23297,Q5T7Y6	205334_at	-1.76674	-1.76674	-1.76674	-0.396663	-0.396663	-0.396663
Hs.31472	MAP3K7IP1	NM_153497,NM_006116	A8K6K3,Q8IZW2,A4UCR7,Q15750	203901_at	0.647876	0.647876	0.647876	-0.218424	-0.218424	-0.218424
Hs.58324	ADAMTS5	NM_007038	Q9UNA0	219935_at	3.72264	3.72264	3.72264	-0.297619	-0.297619	-0.297619
Hs.81170	PIM1	NM_002648	P11309	209193_at	-1.79222	-1.79222	-1.79222	0.074876	0.074876	0.074876
Hs.201671	SOX13	NM_005686	Q3KQV7,Q49AC0,Q9UN79,Q5SXX1,Q5SXX2	38918_at,209736_at	-0.441639	-0.524859	-0.483249	-0.226395	-0.378538	-0.302466
Hs.152936	AP2M1	NM_004068,NM_001025205	Q96CW1,A6NE12	200613_at	0.567277	0.567277	0.567277	-0.107757	-0.107757	-0.107757
Hs.321567	CPLX2	NM_006650,NM_001008220	Q8N9L3,Q96NN7,Q6PUV4	206368_at	-0.774599	-0.774599	-0.774599	-0.509901	-0.509901	-0.509901
Hs.169946	GATA3	NM_001002295,NM_002051	Q5VWG8,Q5VWG7,Q96J04,P23771	209604_s_at	3.29522	3.29522	3.29522	0.0316776	0.0316776	0.0316776
Hs.122547	C1orf114	NM_021179	Q5TID7	206721_at	1.60438	1.60438	1.60438	0.369699	0.369699	0.369699
Hs.239631	COG5	NM_006348,NM_181733	Q9UP83,Q6ZW24,A8MUI4	203629_s_at,203630_s_at	-0.6581	-0.725679	-0.691889	-0.0587591	-0.137335	-0.098047
Hs.306211	SERF1A,SERF1B	NM_022978,XM_001720851,XM_001713905,XM_001720856,NM_021967	O75920	219982_s_at	0.493051	0.493051	0.493051	-0.00907989	-0.00907989	-0.00907989
Hs.111783	LSM1	NM_014462	O15116	203534_at	0.456621	0.456621	0.456621	-0.0586435	-0.0586435	-0.0586435
Hs.6354	NPTN	NM_012428,NM_017455	Q9Y499,Q9Y639,Q9UFM8	202228_s_at	0.558341	0.558341	0.558341	-0.160128	-0.160128	-0.160128
Hs.294100	C19orf2	NM_134447,NM_003796	Q6NX55,Q8TC23,Q96C15,O94763	222266_at	0.332322	0.332322	0.332322	-0.185545	-0.185545	-0.185545
Hs.1592	CDC16	NM_001078645,NM_003903	Q13042,Q7Z651,Q5T8C8,Q5T8C6,A2A365,Q59EG1	209659_s_at,209658_at,202717_s_at	0.052231	0.258892	0.142438	0.0157802	-0.0182428	-0.00358684
Hs.76913	PSMA5	NM_002790	P28066,Q5U0A0	201274_at	-0.206441	-0.206441	-0.206441	0.0712927	0.0712927	0.0712927
Hs.74420	ORC3L	NM_181837,NM_012381	Q6IBJ0,Q9UBD5	210028_s_at	0.737417	0.737417	0.737417	-0.288962	-0.288962	-0.288962
Hs.34956	PTBP2	NM_021190	Q9UKA9,Q59G43,A8MYV9,O95652	218683_at	0.700927	0.700927	0.700927	0.0654259	0.0654259	0.0654259
Hs.22549	C14orf135,LOC100130173	XM_001719623,XM_001723734,NM_022495	Q63HM2	219972_s_at	-0.803916	-0.803916	-0.803916	-0.140478	-0.140478	-0.140478
Hs.106823	STX12	NM_177424	B1AJQ7,Q86Y82,B0AZT9,Q6LEU0	212112_s_at,212111_at	0.381643	0.508517	0.44508	-0.00194271	0.130679	0.0643679
Hs.284208	KANK2	NM_015493	B0I1P4,Q63ZY3,Q9UFS0,Q9NXX5	218418_s_at	1.00999	1.00999	1.00999	-0.328082	-0.328082	-0.328082
Hs.9265	MRPL24	NM_145729,NM_024540	Q96A35	218270_at	0.671792	0.671792	0.671792	0.0376425	0.0376425	0.0376425
Hs.69855	CSDE1	NM_001007553,NM_007158	Q68DF1,Q8WU01,O75534,A8K281,Q9GZV0,Q96L66,Q6ZMT6,Q9UG93,Q9UG12	219939_s_at	0.477846	0.477846	0.477846	0.0380791	0.0380791	0.0380791
Hs.69009	B3GNT3	NM_014256	Q9Y2A9	204856_at	-0.934569	-0.934569	-0.934569	-0.0549379	-0.0549379	-0.0549379
Hs.82733	NID2	NM_007361	Q5CZI2,Q14112,Q8IV28,A8K6I7	204114_at	3.15558	3.15558	3.15558	0.13572	0.13572	0.13572
Hs.194362	LOC441453	XR_041342,XR_041343,XR_041341	Q6PK25	217551_at	-0.323525	-0.323525	-0.323525	-0.228903	-0.228903	-0.228903
Hs.119403	HEXA	NM_000520	Q6PJ76,Q6AI32,Q9BVJ8,Q53HS8,P06865	201765_s_at	0.123987	0.123987	0.123987	0.0105743	0.0105743	0.0105743
Hs.183006	GLCE	NM_015554	O94923	213552_at	1.2488	1.2488	1.2488	0.299371	0.299371	0.299371
Hs.77225	PARP4	NM_006437	Q9UKK3,A0PJ82,Q5QNZ9	202239_at	-0.550255	-0.550255	-0.550255	0.0839346	0.0839346	0.0839346
Hs.67619	SNX27	NM_030918	Q96L92	221498_at	0.701375	0.701375	0.701375	-0.33491	-0.33491	-0.33491
Hs.48950	DACT1	NM_001079520,NM_016651	Q5DM88,Q9NYF0,A8MYJ2	219179_at	2.21745	2.21745	2.21745	-0.188823	-0.188823	-0.188823
Hs.85838	SLC16A3	NM_001042422,NM_004207,NM_001042423	Q53G91,O15427	202855_s_at,202856_s_at	-0.791909	-0.885801	-0.838855	-0.00810255	0.0917416	0.0418195
Hs.153293	UHRF1BP1L	NM_001006947,NM_015054	Q63HQ7,A0JNW5	213118_at,213120_at	0.536674	-0.655176	-0.0592511	-0.0134331	-0.0405416	-0.0269873
Hs.900070	YIPF5	NM_001024947,NM_030799	Q969M3	221423_s_at	0.211609	0.211609	0.211609	-0.0417433	-0.0417433	-0.0417433
Hs.85302	ADARB1	NM_015834,NM_001112,NM_001033049,NM_015833	Q6P0M9,Q8NFA1,P78563,Q4AE79,Q4AE77,O43263,Q4AE81,Q8TCX7	203865_s_at,207999_s_at	0.260784	0.989009	0.624897	0.0631027	0.253715	0.158409
Hs.90797	MBOAT2	NM_138799	---	213288_at	0.928979	0.928979	0.928979	0.11926	0.11926	0.11926
Hs.8102	RPS20	NM_001023	P60866	216247_at,200949_x_at,214003_x_at	-0.147686	1.0262	0.261022	0.123349	-0.342948	-0.0497735
Hs.19066	ZDHHC18	NM_032283	Q9NUE0	212860_at	0.473562	0.473562	0.473562	0.0443966	0.0443966	0.0443966
Hs.31945	FBXW7	NM_018315,NM_001013415,NM_033632	Q59ET6,Q53F40,Q969H0,Q6ZN41	218751_s_at	0.581017	0.581017	0.581017	-0.0374321	-0.0374321	-0.0374321
Hs.9482	TOM1	NM_005488	Q86X74,Q6UW50,O60784,O43601	202807_s_at	0.522855	0.522855	0.522855	-0.0832338	-0.0832338	-0.0832338
Hs.323317	GIGYF2	NM_001103146,NM_015575,NM_001103147,NM_001103148	Q6Y7W6,A6H8W4,Q8N2Z7,Q7Z6I7	212260_at,212261_at	0.148837	0.236667	0.192752	-0.0356205	-0.0711413	-0.0533809
Hs.274136	BRF2	NM_018310	Q9H3B3,Q9NUY6,Q9HAW0,Q9H2Y3	218955_at,218954_s_at	0.373821	0.773989	0.573905	-0.0971255	-0.136963	-0.117044
Hs.84087	EFR3A	NM_015137	A6NJG4,A7MD19,A0PJL1,Q14156,A2VDI4	212149_at,212150_at	0.459354	0.550922	0.505138	-0.113987	-0.206039	-0.160013
Hs.297641	UBR4	NM_020765	Q96HY5,Q5T4S7,A8MQB1,A8MQ33,Q5TBN9,Q6ZUC7,A8MPT2	211950_at	-0.195681	-0.195681	-0.195681	0.111006	0.111006	0.111006
Hs.8836	PARVB	NM_001003828,NM_013327	Q96PN1,Q9HBI1,A6NG58	216253_s_at,37966_at,37965_at,216254_at	-0.0469814	1.0297	0.643373	0.0501534	0.60973	0.307955
Hs.7416	SGSM2	NM_014853,NM_001098509	Q6ZV84,O43147	212319_at,36129_at	0.389546	0.448214	0.41888	-0.0647164	0.352701	0.143992
Hs.306533	NEK9	NM_033116	Q8TD19,Q6PKF2	214738_s_at	0.599986	0.599986	0.599986	-0.0628782	-0.0628782	-0.0628782
Hs.103000	KIAA0831	NM_014924	Q32MK8,A8K9U5,Q6ZNE5	204568_at	0.301873	0.301873	0.301873	0.0198011	0.0198011	0.0198011
Hs.174905	TMEM41B	NM_015012	Q5BJD5	212623_at,212622_at	-0.449114	-0.617087	-0.533101	0.0178621	0.053044	0.0354531
Hs.7811	EIF3F	NM_003754	A8K0S2,O00303	200023_s_at	-0.179509	-0.179509	-0.179509	-0.033702	-0.033702	-0.033702
Hs.78614	TRIP6,C1QBP,RPAIN	NM_001033002,NM_003302,NM_001212	Q68D94,Q07021,A4D2E7,Q9NQ45,A8K651,Q86UA6,Q15654,Q71V88,Q8N1H0	214214_s_at,216961_s_at,216962_at,208910_s_at	-0.194865	-0.261607	-0.240777	0.0727988	-0.286062	-0.0685334
Hs.92137	MYCL1	NM_001033082,NM_005376,NM_001033081	Q86YL9,P12524,A2A2C9	214058_at	0.964298	0.964298	0.964298	-0.272466	-0.272466	-0.272466
Hs.19114	HMGB3	NM_005342	Q16466,Q7Z684,O15347	203744_at	0.549295	0.549295	0.549295	-0.31662	-0.31662	-0.31662
Hs.315417	ARHGEF2	NM_004723	Q9H023,Q8WUG4,Q5VY92,Q92974,Q5VY93,Q8TDA3	209435_s_at	-0.950057	-0.950057	-0.950057	-0.0343251	-0.0343251	-0.0343251
Hs.278721	SLC39A7	NM_006979,NM_001077516	Q29984,Q92504	202667_s_at	-0.451906	-0.451906	-0.451906	0.0379766	0.0379766	0.0379766
Hs.151791	CEP57	NM_014679	Q5JB46,A8K5D0,Q86XR8,A0PJH1	203491_s_at,203492_x_at,203493_s_at,203494_s_at	-0.609478	-0.937648	-0.757319	-0.105207	-0.270431	-0.181219
Hs.89576	AP1B1	NM_145730,NM_001127	Q86X54,Q7Z3M8,Q20WL3,Q10567	205423_at	0.518178	0.518178	0.518178	-0.0124429	-0.0124429	-0.0124429
Hs.300208	SEC23IP	NM_007190	Q9Y6Y8	209175_at,216392_s_at,209176_at	-0.0224122	0.722709	0.30239	-0.130735	-0.236272	-0.172206
Hs.4997	RBM23	NM_001077352,NM_018107,NM_001077351	Q6IA98,Q86U06	219816_s_at	2.13047	2.13047	2.13047	0.21248	0.21248	0.21248
Hs.155894	PTPN1	NM_002827	A8K3M3,P18031	202716_at	0.229102	0.229102	0.229102	-0.164538	-0.164538	-0.164538
Hs.164371	C1orf163	NM_023077	Q96BR5	219420_s_at	0.258704	0.258704	0.258704	-0.0355875	-0.0355875	-0.0355875
Hs.48291	PDE6D	NM_002601	Q6PKG8,Q6IB24,O43924,A8MWU0	204091_at,216883_x_at	0.772963	1.42895	1.10096	-0.145932	-0.170524	-0.158228
Hs.901048	MGAT2	NM_002408	Q10469	211061_s_at	0.376418	0.376418	0.376418	0.0255293	0.0255293	0.0255293
Hs.17987	CCDC28B	NM_024296	Q9BUN5,A8K789	221912_s_at	1.87184	1.87184	1.87184	0.0720132	0.0720132	0.0720132
Hs.128434	---	---	O75941	215287_at	0.956038	0.956038	0.956038	-0.112266	-0.112266	-0.112266
Hs.168212	KIF3B	NM_004798	O15066	203943_at	0.546036	0.546036	0.546036	-0.00684792	-0.00684792	-0.00684792
Hs.279617	HSD17B12	NM_016142	Q96EA9,A8K9B0,Q53GQ0	217869_at	-0.45296	-0.45296	-0.45296	-0.20219	-0.20219	-0.20219
Hs.81875	GRB10	NM_001001549,NM_001001555,NM_005311,NM_001001550	Q75MT1,O00428,A8MY80,A7VJ95,Q13322,A8K0E6,Q75M93,A4D258	209410_s_at,209409_at,210999_s_at	-0.455561	-0.848007	-0.603763	0.00323791	0.114991	0.0670198
Hs.119018	NKRF	NM_017544	A2I832,A2I829,A1Z1A7,A2I828,A2I827,A3F768,A2I830,O15226,Q6NUN2,A2I831,A3F769	205004_at	0.628355	0.628355	0.628355	-0.308906	-0.308906	-0.308906
Hs.92374	SMOX	NM_175841,NM_175840,NM_175839,NM_175842	Q9NWM0,A2A2P6,A8BE87,A2A2P5	210357_s_at	-0.628337	-0.628337	-0.628337	0.435688	0.435688	0.435688
Hs.28853	CDC7	NM_003503	Q6JSD6,Q59FX2,O00311	204510_at	2.2255	2.2255	2.2255	-0.0366037	-0.0366037	-0.0366037
Hs.246885	PLEKHB2,FAM114A1	NM_017958,NM_001100623,NM_138389	Q8IWE2,Q96CS7,Q53TH7,Q6MZV4,Q53FF1,A8K9W6	213455_at,201410_at,201411_s_at	0.300928	0.415761	0.343413	0.0241371	0.0657481	0.0499265
Hs.9003	C16orf58	NM_022744	Q96GQ5,Q8TDV0	222190_s_at,217891_at	0.716524	0.882152	0.799338	-0.158436	-0.178214	-0.168325
Hs.16959	LOC388969	NM_001013649	Q2NKX9	65472_at,221878_at	0.91584	0.983607	0.949723	-0.0311786	-0.297025	-0.164102
Hs.127842	HDGFRP3	NM_016073	Q9UMB4,Q9Y3E1	216693_x_at,209525_at,209524_at,209526_s_at	1.54773	5.28923	3.44937	-0.0937144	0.358624	0.178514
Hs.22116	CDC14C,CDC14B	NR_003595,NM_003671,NM_033331,NM_001077181	B1AL32,Q5JU07,A4D256,O60729,B1AL31,A8MQ20	211348_s_at,211347_at,221556_at,221555_x_at	-0.434738	-0.748775	-0.599331	0.0426724	-0.306337	-0.0526466
Hs.326249	RPL22	NM_000983	P35268,Q8WYP0,Q8N5K3,Q7Z4W8	221726_at,214042_s_at	0.266364	0.298206	0.282285	-0.0760551	-0.159848	-0.117951
Hs.20225	SRRD,TFIP11	NM_012143,NM_001013694,NM_001008697	Q8N523,Q9UBB9,Q9UH36,Q20WL0	202750_s_at,213608_s_at,202751_at	0.146092	1.07398	0.479793	-0.0654904	0.168247	0.04503
Hs.235980	FLJ14154	NM_001083601,NM_024845,NM_001083600	Q9H7X0	45526_g_at	-0.849783	-0.849783	-0.849783	0.0258344	0.0258344	0.0258344
Hs.100469	LOC729439,MLLT4,C6orf124,HGC6.3,LOC730031	XM_001132155,NM_005936,XM_001720159,XM_001715171,NM_001042508,NM_001040000,XM_001720008,NM_001040001,XM_001723745	Q5TIG7,A8MSW6,Q9Y6Z5,Q1WD23,Q9UM08,Q5JPV5,Q5TIG5,P55196,Q96C95,A8MQ02,Q59FP0	210409_at,215904_at,214939_x_at,208512_s_at	-0.27582	-0.939302	-0.657166	-0.0565509	0.392463	0.152772
Hs.127416	SYNJ1	NM_003895,NM_203446	Q1ZYQ4,Q05CZ1,Q4KMR1,O43426	212990_at,207594_s_at	0.934817	1.0506	0.992707	-0.0352512	0.0803769	0.0225629
Hs.99034	RND2	NM_005440	A8K2D4,Q59EN3,P52198	213467_at	1.44632	1.44632	1.44632	-0.199218	-0.199218	-0.199218
Hs.144914	GNMT	NM_018960	Q14749,Q5T8W2	210328_at	1.22795	1.22795	1.22795	-0.956021	-0.956021	-0.956021
Hs.75871	ZMYND8	NM_183048,NM_012408,NM_183047	A6H8Y8,Q2HXV4,Q5TH07,Q5JV90,Q2HXV1,Q2HXV9,Q9ULU4,Q5TH12,Q2HXW0,Q2HXV2,Q5TH11,Q2HXW1,Q2HXV5,Q2HXV3,Q2HXW2,Q2HXV8,Q569J9,Q2HXV7,Q5TH08	209048_s_at,209049_s_at	-0.323212	-0.324765	-0.323988	-0.0105168	-0.0613737	-0.0359453
Hs.120824	ALG9	NM_001077691,NM_024740,NM_001077690,NM_001077692	Q9H6U8	219374_s_at	-0.18133	-0.18133	-0.18133	-0.0123969	-0.0123969	-0.0123969
Hs.296200	MOSPD3	NM_001040098,NM_001040099,NM_023948,NM_001040097	O75425,A4D2D1	219070_s_at	0.549585	0.549585	0.549585	-0.184255	-0.184255	-0.184255
Hs.901134	MAP3K13	NM_004721	A8MYN9,O43283	211083_s_at	1.18455	1.18455	1.18455	-0.510822	-0.510822	-0.510822
Hs.284243	TSPAN13	NM_014399	Q6FGK0,O95857	217979_at	1.08711	1.08711	1.08711	0.081364	0.081364	0.081364
Hs.9729	PHF15	NM_015288	Q9NQC1,Q9BT87,A8K9C0,A8K356	212660_at	0.523391	0.523391	0.523391	-0.0258224	-0.0258224	-0.0258224
Hs.1602	DPYD	NM_000110	Q32NB0,A8MQU0,Q96HL6,Q12882	204646_at	1.13578	1.13578	1.13578	0.70196	0.70196	0.70196
Hs.157113	COQ7	NM_016138	Q9H0T5,Q99807,Q9BTT7,Q49A71,Q8NI45	209745_at,209746_s_at,210820_x_at	-0.0220418	-0.274729	-0.174573	-0.00598896	-0.116342	-0.0782532
Hs.25597	ELOVL1	NM_022821	Q502X7,Q9BW60	57163_at,218028_at	0.480329	0.497687	0.489008	0.0709913	0.234302	0.152647
Hs.149609	ITGA5	NM_002205	A8K6A5,P08648	201389_at	0.985317	0.985317	0.985317	0.17083	0.17083	0.17083
Hs.289112	LOC100133775,C7orf28B,C7orf28A	XM_001719961,NM_015622,XM_001720226,NM_198097,XM_001719869	Q7L8P3,O95766	201974_s_at,201973_s_at	0.0307566	0.204142	0.117449	0.0992587	0.111478	0.105368
Hs.27633	COBRA1	NM_015456	Q8WX92,A2BFA3	202757_at	0.239537	0.239537	0.239537	-0.124221	-0.124221	-0.124221
Hs.197803	SUZ12,SUZ12P	NM_015355	Q86WX1,Q15022,A8K1U9	212287_at,213971_s_at	0.267195	0.548509	0.407852	-0.139931	-0.152658	-0.146295
Hs.124386	ZMYM5	NM_001039650,NM_001039649	Q9UJ78,Q5T6E1,Q5T6E4	206744_s_at,215948_x_at	-0.335554	-0.472455	-0.404004	-0.0740006	-0.186135	-0.130068
Hs.127792	DLL3	NM_203486,NM_016941	Q9NYJ7,Q8NBS4	219537_x_at	0.965099	0.965099	0.965099	0.158407	0.158407	0.158407
Hs.18616	NCAPG2	NM_017760	A4D228,Q9NXD3,Q86XI2	219588_s_at	0.44146	0.44146	0.44146	-0.334396	-0.334396	-0.334396
Hs.183583	SERPINB1	NM_030666	P30740,A8K5L2	213572_s_at,212268_at	-0.538823	-0.710364	-0.624594	-0.105555	-0.183979	-0.144767
Hs.81964	SEC24C	NM_004922,NM_198597	P53992,Q6ZTF3	202361_at	0.255524	0.255524	0.255524	0.000669437	0.000669437	0.000669437
Hs.154762	KRR1,GLIPR1	NM_007043,NM_006851	A0JLP0,A0FIK6,Q13601,P48060,A7YET6	214085_x_at,203203_s_at,203202_at	0.195345	0.77652	0.496629	0.179022	-0.180479	-0.0371251
Hs.181060	OCRL	NM_001587,NM_000276	Q4VY09,Q01968,Q8WWC2,Q4VY10,A8KAP2,Q504W7,A6NNH7,Q6PJ10	208316_s_at,203446_s_at	0.44482	0.484442	0.464631	-0.112989	-0.167123	-0.140056
Hs.3838	PLK2	NM_006622	Q9NYY3,Q8N7M6	201939_at	0.424785	0.424785	0.424785	0.13149	0.13149	0.13149
Hs.287694	MIA2	NM_054024	A1L4H0,Q6PIE7,Q96PC5,A8MW40	221177_at	-0.531739	-0.531739	-0.531739	-0.155874	-0.155874	-0.155874
Hs.5457	EXDL2	NM_018199	Q9NVH0,Q6AWB6,Q86TX3,A8K948	218363_at	0.39113	0.39113	0.39113	-0.0486717	-0.0486717	-0.0486717
Hs.125565	TIMM8A	NM_004085	O60220	210800_at,205217_at	-0.0168176	1.08058	0.531882	-0.193966	-1.00721	-0.60059
Hs.900375	FTHP1	---	---	211628_x_at	0.195616	0.195616	0.195616	0.145694	0.145694	0.145694
Hs.43133	ZNF623	NM_001082480,NM_014789	A4FU80,O75123	206188_at	0.635943	0.635943	0.635943	-0.206866	-0.206866	-0.206866
Hs.110707	WDR42A	NM_015726	Q5TAQ8,Q5TAQ7,Q5TAQ5,Q5TAQ9,Q5TAQ6	216885_s_at,202249_s_at,202250_s_at	0.124536	0.569211	0.296286	-0.0489763	0.10019	0.00832194
Hs.165948	ZNF562	NM_017656	Q6ZSI1,Q32MN2,Q6V9R5	219163_at	0.550755	0.550755	0.550755	0.165841	0.165841	0.165841
Hs.97996	MTERF	NM_006980	Q53H51,Q99551,A4D1E3	204871_at	0.600079	0.600079	0.600079	-0.0502805	-0.0502805	-0.0502805
Hs.170079	ZNF529	NM_020951	Q6P280	215307_at	0.656732	0.656732	0.656732	-0.281393	-0.281393	-0.281393
Hs.127675	CLN8	NM_018941	Q9UBY8,Q8N8I7	219340_s_at,219341_at	0.124513	0.587679	0.356096	0.111806	0.289231	0.200518
Hs.20814	MEMO1	NM_015955	Q5R2V8,A8K3Y8,Q2VIM3,Q9Y316	219065_s_at	-0.211853	-0.211853	-0.211853	-0.0478062	-0.0478062	-0.0478062
Hs.182828	ZNF136	NM_003437	Q6RFS2,A8K5C7,P52737,A8MWY6	206240_s_at	0.268122	0.268122	0.268122	-0.224339	-0.224339	-0.224339
Hs.70811	TIPIN	NM_017858	Q9BVW5	219258_at	0.77853	0.77853	0.77853	0.00964131	0.00964131	0.00964131
Hs.70333	WAC	NM_100264,NM_016628,NM_100486	Q9BTA9,A8K2A9,Q9NZE0,Q5JU77,Q5JU75	217742_s_at	-0.481669	-0.481669	-0.481669	0.0979094	0.0979094	0.0979094
Hs.267819	PPP1R2	NM_006241	Q6NXS1,P41236,Q6NXS2	202165_at,202166_s_at	-0.581302	-1.11579	-0.848545	0.0950944	0.0990898	0.0970921
Hs.177664	FAM13A1	NM_001015045,NM_014883	Q6P521,Q5PR21,Q24JP0,O94988	202973_x_at,202972_s_at,217047_s_at	0.862215	1.69215	1.31724	-0.1699	-0.503376	-0.334623
Hs.214646	SLC35E2,RP11-345P4.4	NM_182838,NM_001110781,XM_001717735	Q5QPR8,Q6ZTL7,Q5CZA4	215169_at,217122_s_at	0.201536	0.655743	0.428639	0.0133152	-0.113238	-0.0499614
Hs.900804	TBCB	NM_001281	A8MVD5,Q99426,Q6FGY5	211759_x_at	-0.283783	-0.283783	-0.283783	-0.000493145	-0.000493145	-0.000493145
Hs.78788	LZTR1	NM_006767	Q20WK0,Q8N653,Q6ZSY0	203412_at	0.558157	0.558157	0.558157	-0.0769964	-0.0769964	-0.0769964
Hs.37034	HOXA5	NM_019102	Q6FG31,A4D179,P20719	213844_at	1.68468	1.68468	1.68468	-0.177371	-0.177371	-0.177371
Hs.182971	KPNA5	NM_002269	Q5TD90,Q5TD89,O15131	206241_at	0.29718	0.29718	0.29718	0.204247	0.204247	0.204247
Hs.44566	ANKRD36B	NM_025190	Q96N30,Q6PI49,Q08AK5,Q8TDH6,Q15694,A6QL64,Q8TDH5,Q8IZM7,Q6UX02,A1A5B0,Q9HCD1,Q9H759,Q658V2,Q8N2N9,A2VCN4	220940_at,214723_x_at	0.416293	0.727437	0.571865	-0.109139	-0.114596	-0.111867
Hs.279849	PJA2	NM_014819	O43164,A8K6U4	201133_s_at	-0.584575	-0.584575	-0.584575	0.118472	0.118472	0.118472
Hs.7370	PITPNB	NM_012399	P48739	202522_at	0.166508	0.166508	0.166508	0.0932264	0.0932264	0.0932264
Hs.296244	YKT6	NM_006555	O15498,Q9UES0,A4D2J0,Q71RC1	217785_s_at,217784_at	0.195298	0.265598	0.230448	0.0931908	0.117834	0.105513
Hs.105658	DFFA	NM_213566,NM_004401	Q53HN4,Q5T6G5,Q5T6G6,O00273	203277_at	0.421659	0.421659	0.421659	0.0258293	0.0258293	0.0258293
Hs.194369	RERE	NM_001042682,NM_001042681,NM_012102	Q9P2R6,B1AKN3	221643_s_at,200939_s_at,200940_s_at	-0.340667	-1.19119	-0.625215	-0.172023	-0.431705	-0.31129
Hs.99995	ICAM3	NM_002162	P32942,Q5NKU1,Q6PD68	204949_at	-1.04743	-1.04743	-1.04743	-0.206282	-0.206282	-0.206282
Hs.75722	RPN2	NM_002951	Q5JYR3,Q5JYR6,P04844,A6NKT1,Q5JYR2,Q5JYR7,Q5JYR4	208689_s_at,213491_x_at,213399_x_at	-0.204183	-0.227887	-0.216297	0.0493945	0.103877	0.0791768
Hs.70337	CADM1	NM_014333,NM_001098517	Q6MZK6,A0A4Z1,A4FVB5,Q9BY67	209031_at,209032_s_at,209030_s_at	-0.383474	-1.0053	-0.720701	0.0322443	-0.108164	-0.0400156
Hs.9788	NDFIP1	NM_030571	Q9BT67	217800_s_at	0.85162	0.85162	0.85162	0.0337269	0.0337269	0.0337269
Hs.26009	UBOX5	NM_199415,NM_014948	Q86X87,Q6IAR5,A2A2Q6,Q53HL0,O94941,Q53GQ5,Q7L8L6	215544_s_at	-0.944451	-0.944451	-0.944451	-0.164687	-0.164687	-0.164687
Hs.113293	SUMO2,SUMO4	NM_001005849,NM_001002255,NM_006937	Q6EEV6,P61956,A1L3W5	215452_x_at	0.357226	0.357226	0.357226	0.0529181	0.0529181	0.0529181
Hs.283749	RNASE4	NM_194431,NM_002937	P34096,Q53XB4	205158_at	-0.740378	-0.740378	-0.740378	0.104726	0.104726	0.104726
Hs.106673	EIF3E	NM_001568	P60228,Q8WVK4,Q6FG33,Q6IAX5	208697_s_at	-0.257862	-0.257862	-0.257862	0.0834964	0.0834964	0.0834964
Hs.89232	CBX5	NM_012117	P45973,Q6I9T7	209715_at	0.23798	0.23798	0.23798	-0.215519	-0.215519	-0.215519
Hs.129061	LOC400506	NM_001012991	Q1ED39	213235_at,213237_at	0.290507	0.485861	0.388184	-0.0380748	-0.177435	-0.107755
Hs.57600	AP1S1	NM_057089,NM_001283	Q53YA7,P61966	205195_at,205196_s_at,209635_at	0.291673	0.438616	0.352468	-0.0444609	-0.30888	-0.196708
Hs.151513	MGAT1	NM_001114619,NM_001114620,NM_001114618,NM_002406,NM_001114617	Q8NBL8,Q6IBE3,A8K404,P26572,Q59G70,Q8WZ34	201126_s_at	-0.391798	-0.391798	-0.391798	0.0726994	0.0726994	0.0726994
Hs.128501	RAD54B	NM_012415	O95073,A8K322,Q9Y620,Q9UF71	219494_at	0.547984	0.547984	0.547984	-0.334867	-0.334867	-0.334867
Hs.234961	FICD	NM_007076	Q9BVA6	219910_at	-0.657288	-0.657288	-0.657288	0.187095	0.187095	0.187095
Hs.32017	NRIP3	NM_020645	Q9NQ35,A8MXW2	219557_s_at	1.28293	1.28293	1.28293	0.091857	0.091857	0.091857
Hs.20242	TTC31	NM_022492	Q49AM3,Q86XF2,Q49A28,Q4KMS4	218838_s_at	0.521505	0.521505	0.521505	-0.200973	-0.200973	-0.200973
Hs.7844	GOLGB1	NM_004487	Q6PG47,Q14789	201057_s_at,201056_at	0.227269	-0.279753	-0.0262418	-0.00370677	0.00566762	0.000980425
Hs.279902	MED7	NM_004270,NM_001100816	O43513,Q6IAZ5	204349_at,204350_s_at	0.80531	0.917833	0.861572	0.0169146	-0.164228	-0.0736569
Hs.23412	FLJ20160	NM_017694	Q6ZSS7	219858_s_at	1.26205	1.26205	1.26205	0.0801703	0.0801703	0.0801703
Hs.301637	LOC100130633,ZMYM6	XM_001725169,XM_001724926,XM_001723998,NM_007167	Q9P2J4,Q69YL4,O95789,Q32Q23,Q7L9K1,Q05D85,Q5SVZ9,Q5SW00,Q8NCS4,A4Z946,Q4G108	213698_at,219925_at,219924_s_at	0.329244	1.13033	0.860767	0.0207016	-0.187583	-0.0647827
Hs.151469	CASK	NM_003688,NM_001126055,NM_001126054	Q5JS74,A6NES1,O14936,A6NFC6,Q5JS72,Q5JS79	207620_s_at,211208_s_at	0.258277	0.452036	0.355156	0.069754	0.102893	0.0863237
Hs.75133	TFAM	NM_003201	A9QXC6,Q3SX57,Q05D31,Q00059,Q6LES8,A8MRB2	203177_x_at,203176_s_at	-0.0170056	0.229167	0.106081	-0.0613507	-0.0925427	-0.0769467
Hs.272384	ZNF571	NM_016536	Q7Z3V5,Q24JS6,A8K5U8	206648_at	0.971643	0.971643	0.971643	-0.179324	-0.179324	-0.179324
Hs.101842	ZFHX3	NM_006885	Q6TCJ2,Q8N2Y6,Q15911,Q15912	208033_s_at	-0.680271	-0.680271	-0.680271	0.0678384	0.0678384	0.0678384
Hs.149443	CYB561D2	NM_007022	A8K552,O14569	209665_at	0.525618	0.525618	0.525618	0.0313748	0.0313748	0.0313748
Hs.7731	EAPP	NM_018453	Q56P03	202623_at	-0.189588	-0.189588	-0.189588	0.034255	0.034255	0.034255
Hs.117102	XPO4	NM_022459	A6NL32,Q8N3V6,Q86VC1,Q0VG75,Q9C0E2,Q8IVQ8	218479_s_at	-0.398806	-0.398806	-0.398806	-0.00461991	-0.00461991	-0.00461991
Hs.123178	TIMM44	NM_006351	Q6AI07,A8K0R9,Q9UPE4,Q53G69,O43615	203092_at,203093_s_at	-0.455041	-0.558666	-0.506854	-0.046626	-0.15145	-0.099038
Hs.62112	ZNF207	NM_001098507,NM_001032293,NM_003457	A8MTG3,Q8N395,Q59G94,Q53XS9,O43670,A8K6Y6	200829_x_at,200828_s_at	-0.079834	-0.195314	-0.137574	0.0354522	-0.076675	-0.0206114
Hs.198365	BPGM	NM_001724,NM_199186	A4D1N9,P07738,Q59GR5	203502_at	1.52944	1.52944	1.52944	-0.228794	-0.228794	-0.228794
Hs.285519	---	---	---	212534_at	0.669932	0.669932	0.669932	-0.00905492	-0.00905492	-0.00905492
Hs.93659	PDIA4	NM_004911	A8K4K6,P13667,Q549T6	208658_at	-0.337106	-0.337106	-0.337106	0.296364	0.296364	0.296364
Hs.35660	COMMD3	NM_012071	Q5T8Y9,Q5T8Y7,Q5T8Z0,Q5T8Y8,Q9UBI1	218048_at	0.368976	0.368976	0.368976	0.0866075	0.0866075	0.0866075
Hs.79348	RGS7	NM_002924	Q45FE0,P49802,Q5T3H5,Q5T3H4,Q45FD9,Q8WW09	206290_s_at	1.1657	1.1657	1.1657	0.0643906	0.0643906	0.0643906
Hs.288940	TMEM8	NM_021259	Q4TT36,Q9HCN3	221882_s_at	0.363957	0.363957	0.363957	-0.0219709	-0.0219709	-0.0219709
Hs.103915	JMJD3	NM_001080424	O15054	41386_i_at,41387_r_at,213146_at	-0.762424	-1.063	-0.887371	-0.0693201	0.095539	0.0227211
Hs.25732	EIF4G3	NM_003760	A8MZE8,Q5SWD1,Q5SWD0,O43432,Q504Z1,Q59GJ0,Q5SWC3,A6NI77	201935_s_at,201936_s_at	0.339805	0.357834	0.348819	0.0531564	-0.123089	-0.0349664
Hs.166154	JAG2	NM_002226,NM_145159	Q9Y219,Q59FT9	209784_s_at,32137_at	0.0887821	0.72778	0.408281	0.22326	0.822733	0.522996
Hs.82110	PSIP1	NM_033222,NM_021144	O75475,Q8N4N4,Q05CM9	209337_at,210758_at	-0.266193	0.634152	0.18398	0.0506322	-0.205955	-0.0776615
Hs.7579	IPO9	NM_018085	Q96P70,B1ASV5	217885_at	0.7395	0.7395	0.7395	-0.243451	-0.243451	-0.243451
Hs.83450	LAMA3,LPXN	NM_004811,NM_000227,NM_198129	Q6FI07,Q53FW6,Q14732,A0PJJ8,Q76E14,Q6VU68,A8MVU0,Q566Q1,O14637,Q99533,Q59HA6,Q6VU69,Q16787,O60711,Q6VU67	216250_s_at	-0.405147	-0.405147	-0.405147	0.0746552	0.0746552	0.0746552
Hs.31218	SCAMP1	NM_004866	A8K2G0,Q6FG23,Q96AZ4,O15126	212425_at,206668_s_at,212416_at,206667_s_at,212417_at	0.102128	0.762344	0.3686	-0.08348	0.121529	0.0294788
Hs.82609	HMBS	NM_001024382,NM_000190	A8K2L0,Q68Y91,P08397,Q0G847	203040_s_at	0.333394	0.333394	0.333394	0.00439743	0.00439743	0.00439743
Hs.166072	ANXA2P3	NR_001446	---	211241_at	-1.41118	-1.41118	-1.41118	0.303198	0.303198	0.303198
Hs.900114	ANP32E	NM_030920	Q5TB25,Q5TB20,Q9BTT0,Q5TB19,Q53F20,Q5TB18	208103_s_at	-0.668403	-0.668403	-0.668403	-0.0291588	-0.0291588	-0.0291588
Hs.28264	C10orf56	NM_153367	Q8N2G6,A6NFU7,Q5W133	212419_at,212423_at	0.0662178	0.316466	0.191342	-0.0608001	0.110551	0.0248757
Hs.170737	UBA5	NM_024818,NM_198329	Q9GZZ9,A6NJL3	218289_s_at	0.412701	0.412701	0.412701	-0.160962	-0.160962	-0.160962
Hs.11765	ZNF764	NM_033410	Q96H86,A8MZF4	57516_at	0.633982	0.633982	0.633982	-0.0695357	-0.0695357	-0.0695357
Hs.203910	SGTA	NM_003021	O43765,Q6FIA9	201396_s_at	0.275547	0.275547	0.275547	-0.0471022	-0.0471022	-0.0471022
Hs.74614	TJP1	NM_003257,NM_175610	Q9H317,Q6MZU1,A9CQZ8,Q68DX9,Q07157	214168_s_at,202011_at	-0.207778	-0.64242	-0.425099	-0.021566	-0.0584591	-0.0400126
Hs.74047	ETFB	NM_001985,NM_001014763	P38117,A8K766	202942_at	-0.921155	-0.921155	-0.921155	0.18689	0.18689	0.18689
Hs.90691	NPM3	NM_006993	O75607	205129_at	-0.308169	-0.308169	-0.308169	0.13683	0.13683	0.13683
Hs.22564	MYO6	NM_004999	Q14784,A6H8V4,Q9UM54,Q5JVM0	203215_s_at,210480_s_at,203216_s_at	0.636159	1.07835	0.837078	-0.0606919	-0.244881	-0.146393
Hs.85195	MLF1	NM_022443	P58340,Q2TLE3,Q5HYH4,Q2TLE5,Q8N8F8,Q2TLE4,Q96MH1	204783_at,204784_s_at	1.72138	2.23376	1.97757	0.0602328	-0.0683187	-0.0040429
Hs.900012	ADD1	NM_014189,NM_176801,NM_001119,NM_014190	Q96D30,Q4TT76,Q86XM2,P35611,A2A3N8,Q16155,A2A3P0	208030_s_at	0.377813	0.377813	0.377813	-0.153282	-0.153282	-0.153282
Hs.300876	CEP63	NM_001042384,NM_001042400,NM_025180,NM_001042383	Q96MT8	219242_at,222151_s_at	-0.0259051	-0.306515	-0.16621	0.0203581	-0.319116	-0.149379
Hs.6139	SYNGR1	NM_004711,NM_145738,NM_145731	A6NP69,O43759,A8K0E2,A2A283	204287_at,210613_s_at	0.413339	2.73513	1.57423	-0.212413	0.244743	0.0161654
Hs.151411	MYCBP2	NM_015057	Q9UG08,Q9NWD4,O75592	201960_s_at,201959_s_at	0.349222	0.401833	0.375528	0.0156683	0.0221197	0.018894
Hs.25040	ZNF239	NM_001099283,NM_001099284,NM_001099282,NM_005674	Q16600,A8K7J8	206261_at	2.12991	2.12991	2.12991	-0.221353	-0.221353	-0.221353
Hs.7212	NLRP1	NM_033004,NM_001033053,NM_033006,NM_033007,NM_014922	Q9HBT3,Q96AM0,Q86UB5	218380_at	0.773897	0.773897	0.773897	-0.408277	-0.408277	-0.408277
Hs.116771	C4orf15	NM_024511	Q8TAZ5,Q68CZ6	210054_at	0.519683	0.519683	0.519683	-0.223915	-0.223915	-0.223915
Hs.3844	LMO4	NM_006769	A8MVB5,A8K963,P61968	209204_at,209205_s_at	-0.196632	-0.588361	-0.392497	-0.0223633	0.0345466	0.00609166
Hs.5472	TMEM164,LOC100130886	NM_032227,XM_001714477	Q9H617,Q9NXL7,Q5U3C3	220486_x_at	0.843784	0.843784	0.843784	0.0268535	0.0268535	0.0268535
Hs.1166	THPO	NM_000460	Q5FBX8,O94785,O94783,P40225,O94784,A1L3Y0,Q5FBX4,Q5FBX6	211831_s_at,211154_at,211155_s_at	0.542301	0.603446	0.564597	-0.107879	0.319148	0.0651178
Hs.34073	PCDH7	NM_032456,NM_032457,NM_002589	Q4W5C4,O60245	205534_at,205535_s_at,210273_at,210941_at	0.239399	3.67205	2.07395	0.0322695	-0.194079	-0.088917
Hs.3196	SURF1	NM_003172	Q9UE08,Q5T8T3,Q15526	204295_at	0.622732	0.622732	0.622732	-0.099995	-0.099995	-0.099995
Hs.233617	SH3BP2	NM_001122681,NM_003023	Q6ZTK4,P78314,Q6ZVU3	217257_at,217253_at	-1.10309	-1.52811	-1.3156	-0.113543	0.173561	0.0300092
Hs.250693	ZNF117	NM_015852	Q03924	207117_at	-1.67909	-1.67909	-1.67909	0.37449	0.37449	0.37449
Hs.95821	OSTF1	NM_012383	Q92882,A8K646	204479_at	-0.518546	-0.518546	-0.518546	-0.212184	-0.212184	-0.212184
Hs.28081	EIF3G	NM_003755	O75821,Q6IAM0,A8K5K5,B0AZV5	208887_at	0.250066	0.250066	0.250066	0.0803562	0.0803562	0.0803562
---	TRADD	NM_003789	Q15628	1729_at	0.39058	0.39058	0.39058	0.377731	0.377731	0.377731
Hs.279884	DNAJC15	NM_013238	Q9Y5T4	218435_at	-0.956304	-0.956304	-0.956304	-0.219029	-0.219029	-0.219029
Hs.307099	ATP5H	NM_001003785,NM_006356	O75947,A0PJH2	210149_s_at	0.244595	0.244595	0.244595	-0.033506	-0.033506	-0.033506
Hs.75160	PFKM	NM_000289	P78457,Q6ZTT1,Q96I60,Q7Z683,Q7KYX9,Q16184,P08237	210976_s_at	2.37707	2.37707	2.37707	-0.0999446	-0.0999446	-0.0999446
Hs.127436	CACNA2D2	NM_006030,NM_001005505	Q9NY47,A7MD15	204811_s_at	1.17708	1.17708	1.17708	-0.11065	-0.11065	-0.11065
Hs.3821	NBEA	NM_015678	Q8NFP9,Q5T320,Q6N008,Q5T321	221207_s_at	0.639121	0.639121	0.639121	0.126442	0.126442	0.126442
Hs.75835	PMM1	NM_002676	A8K003,Q92871	203467_at	-0.347895	-0.347895	-0.347895	-0.27948	-0.27948	-0.27948
Hs.133546	DLC1	NM_182643,NM_024767,NM_006094	Q9H7A2,Q96QB1,Q86UC6,Q45XF9,A8K119,Q7Z5R8,A8K6L7	220512_at	-0.681261	-0.681261	-0.681261	-0.327015	-0.327015	-0.327015
Hs.900244	DDX11	NM_004399,NM_152438,NM_030653	Q96FC9,Q93000,Q2NKM7,Q92771,Q7KYX3	208149_x_at	0.734476	0.734476	0.734476	-0.00536742	-0.00536742	-0.00536742
Hs.288600	TMUB2	NM_001076674,NM_024107,NM_177441	Q8WZ28,Q71RG4	218419_s_at	0.418522	0.418522	0.418522	-0.0755645	-0.0755645	-0.0755645
Hs.79381	GCA	NM_012198	P28676	203765_at	-0.612711	-0.612711	-0.612711	-0.313838	-0.313838	-0.313838
Hs.46967	C1orf41	NM_016126	Q9Y547,A6NIR2,A6NG08	203960_s_at,215691_x_at,214163_at	0.856107	1.3694	1.03958	-0.00965369	0.0731069	0.0192676
Hs.5364	ZZZ3	NM_015534	Q8IYH5	212893_at	-0.465122	-0.465122	-0.465122	-0.081998	-0.081998	-0.081998
Hs.285818	ERLIN1	NM_006459,NM_001100626	O75477,Q6ZT08	202441_at,202444_s_at	-0.468165	-0.846086	-0.657125	0.0043668	-0.281357	-0.138495
Hs.75280	GARS	NM_002047	Q75MN1,P41250	208693_s_at	-0.986802	-0.986802	-0.986802	-0.00265313	-0.00265313	-0.00265313
Hs.49105	GLMN	NM_053274	Q5VVC3,Q92990	207153_s_at	0.489125	0.489125	0.489125	-0.0388704	-0.0388704	-0.0388704
Hs.111676	HSPB8	NM_014365	Q9UJY1	221667_s_at	2.37671	2.37671	2.37671	0.350573	0.350573	0.350573
Hs.284186	FOXC1	NM_001453	A3KPE3,Q8WXT4,Q12948	213260_at	2.21485	2.21485	2.21485	0.0657466	0.0657466	0.0657466
Hs.166351	PPM1E	NM_014906	A7E2X1,Q8WY54	205938_at	1.6616	1.6616	1.6616	0.241399	0.241399	0.241399
Hs.194637	RUNDC2B,LOC348162,LOC339047,LOC729602,LOC642778,BANP	NM_017869,XR_016512,XM_001720910,XM_001717235,XM_001134445,NM_079837,XM_001718410,XM_001720909,NM_001012391,XM_001720898,XM_001714307	Q8IUI4,Q92617,Q9NSS6,Q9NRE7,Q0P618,A8MU25,Q9H8C5,Q6ZNL0,Q86VD5,A8MX25,Q8N9N5	215123_at,219966_x_at	-0.256355	-0.526612	-0.391484	0.0252021	0.0262399	0.025721
Hs.288800	FUZ	NM_025129	Q9BT04	221187_s_at	1.97948	1.97948	1.97948	0.375457	0.375457	0.375457
Hs.76297	GRK6	NM_001004105,NM_002082,NM_001004106	Q96AD6,P43250	202848_s_at,211543_s_at,210981_s_at	0.430192	0.672443	0.557751	0.152161	-0.264045	-0.0275429
Hs.256697	HINT1	NM_005340	P49773	207721_x_at,208826_x_at,200093_s_at	-0.357813	-0.39238	-0.372817	0.065677	0.172775	0.117873
Hs.181028	COX5A	NM_004255	Q8TB65,P20674,Q71UP1	203663_s_at	0.158249	0.158249	0.158249	-0.0584942	-0.0584942	-0.0584942
Hs.85339	GPR39,LYPD1	NM_001077427,NM_001508,NM_144586	A6QR72,A4FVA5,Q53RU6,Q8N2G4,Q8IXM0,O43194,Q53T92,Q53RU7	212909_at	5.14612	5.14612	5.14612	-0.474166	-0.474166	-0.474166
Hs.7886	PELI1	NM_020651	Q53T26,Q96FA3	218319_at	-0.758864	-0.758864	-0.758864	-0.000892423	-0.000892423	-0.000892423
Hs.118796	ANXA6	NM_004033,NM_001155	Q6ZP35,A6NN80,P08133,A8K3Q7	200982_s_at	-0.824242	-0.824242	-0.824242	-0.262796	-0.262796	-0.262796
Hs.321707	JMJD1A	NM_018433	A6NKG0,Q9Y4C1,Q9P0K0	212689_s_at	-0.671389	-0.671389	-0.671389	0.142926	0.142926	0.142926
Hs.161166	DOLK	NM_014908	Q9UPQ8	204488_at	0.612863	0.612863	0.612863	-0.15828	-0.15828	-0.15828
Hs.102950	COPG	NM_016128	A8K6M8,Q54AC4,Q8WUI6,Q9Y678	217749_at	-0.326624	-0.326624	-0.326624	0.0785862	0.0785862	0.0785862
Hs.76362	GTF2A2	NM_004492	A8MYR4,A8MYQ7,Q6FGB5,P52657	202678_at	0.718265	0.718265	0.718265	0.0584772	0.0584772	0.0584772
Hs.22983	UGCGL2	NM_020121	Q8N5K0,Q08AD0,Q6NVZ4,Q2TAA6,Q08AC9,A6NKL4,A6NP03,Q9NV86,Q05D90,Q9NYU1,Q9HAK3	218801_at	0.340136	0.340136	0.340136	0.196018	0.196018	0.196018
Hs.14070	CCNJL	NM_024565	Q8IV13	219227_at	-1.03934	-1.03934	-1.03934	-0.150859	-0.150859	-0.150859
Hs.62863	SGK2	NM_016276,NM_170693	A8K0N1,Q9HBY8	220357_s_at	0.814243	0.814243	0.814243	-0.266886	-0.266886	-0.266886
Hs.54985	LOC100128443,MAST4	XM_001722488,NM_015183,XM_001720479,XM_001720470,NM_198828	Q6T2V4,Q8N4X4,O15021,A6NL49	40016_g_at	0.642939	0.642939	0.642939	-0.0764843	-0.0764843	-0.0764843
Hs.85539	ATP5I	NM_007100	P56385,Q9Y6W4	207335_x_at,209492_x_at	0.362761	0.381034	0.371898	0.0368562	-0.121536	-0.0423397
Hs.171734	LOC100132532,PPP2R5C	NM_178587,XM_001725096,NM_178588,NM_002719,XM_001726536,NM_178586	Q96L51,Q96L52,Q6ZN33,Q96B13,Q86U13,Q7L7W2,Q13362	213305_s_at,214083_at,201877_s_at	-0.144161	0.773163	0.391145	0.0257466	-0.600263	-0.26603
Hs.284247	UBAP2	NM_018449	Q59EA0,Q6UWR4,A2A306,A6NCA8,Q5H9Q2,Q5T6F2,Q5JV08,Q9P0H6,Q5JV03	221839_s_at	0.291619	0.291619	0.291619	-0.151482	-0.151482	-0.151482
Hs.83916	NDUFA5	NM_005000	Q16718,Q9HA70,Q5H9R2	201304_at	0.640007	0.640007	0.640007	-0.279417	-0.279417	-0.279417
Hs.8088	EXOC3	NM_007277	Q6ZNJ2,Q69YP2,Q6P2E8,O60645	212630_at	0.770735	0.770735	0.770735	-0.0375583	-0.0375583	-0.0375583
Hs.31532	LOC92249	NR_015353	---	212957_s_at	0.909464	0.909464	0.909464	-0.0248476	-0.0248476	-0.0248476
Hs.9534	SEC11A	NM_014300	P67812,Q7Z4Z6,Q6IAM7,Q59FM3	201290_at,216274_s_at	-0.040514	0.150228	0.0548571	0.058133	0.101278	0.0797054
Hs.85482	USP13	NM_003940	A8K2S3,Q96B25,Q92995	205356_at	-1.02642	-1.02642	-1.02642	0.0036171	0.0036171	0.0036171
Hs.84038	PIGT	NM_015937	Q969N2	217770_at	0.181073	0.181073	0.181073	0.016176	0.016176	0.016176
Hs.8068	PBXIP1	NM_020524	Q96AQ6,Q5T173,A1L1A3	214177_s_at,212259_s_at	0.534035	0.538636	0.536336	0.0288169	0.111506	0.0701612
Hs.278378	TNPO2	NM_013433	Q4LE60,Q6IN77,O14787,Q05D48	221506_s_at,221507_at,210585_s_at	-0.350819	-0.6727	-0.537866	0.0137249	-0.501041	-0.201143
Hs.225979	RAP2C	NM_021183	Q9Y3L5,Q9Y6A3	218669_at,218668_s_at	0.435226	0.445721	0.440473	-0.0243948	0.0556167	0.015611
Hs.273558	PCYT1A	NM_005017	P49585	204209_at,204210_s_at	-0.110063	0.426762	0.15835	-0.0556732	-0.085491	-0.0705821
Hs.78944	RGS2	NM_002923	Q6I9U5,P41220,Q49A86	202388_at	0.567811	0.567811	0.567811	0.407727	0.407727	0.407727
Hs.184736	BEX4	NM_001080425	Q9NWD9	215440_s_at	5.0195	5.0195	5.0195	0.160382	0.160382	0.160382
Hs.184050	KRAS	NM_004985,NM_033360	Q14014,A8K8Z5,P78460,Q71SP6,P01116,Q14015,Q14007,Q9UM97,Q16525,Q96T27,Q15285,Q7KZ06,Q92668,Q96FS0	204010_s_at,204009_s_at,214352_s_at	-0.140938	0.381133	0.175755	0.0480156	0.465537	0.207185
Hs.301209	MLLT10	NM_001009569,NM_004641	Q6N002,Q5JT35,O60697,P55197,Q71UR7,Q66K63,O60696,Q5VX90,Q5HYC6,Q59EQ6,O60699	216506_x_at,216480_x_at,216509_x_at,216503_s_at,205408_at	-0.0576597	-0.733589	-0.388907	0.113503	-0.577792	-0.152926
Hs.282958	FLJ13611	NM_001093755,NR_003545,NM_024941,NM_001093756	A5PLN9	218674_at	0.883758	0.883758	0.883758	-0.303309	-0.303309	-0.303309
Hs.245043	ABCA11	NR_002451	Q4W5N1,Q9H7T1	220159_at	-0.417477	-0.417477	-0.417477	-0.278274	-0.278274	-0.278274
Hs.279784	PREB	NM_013388	A8K813,Q05DB2,Q53SZ8,Q9HCU5	217861_s_at	0.491698	0.491698	0.491698	0.0171258	0.0171258	0.0171258
Hs.183434	ATP6AP2	NM_005765	O75787	201443_s_at,201444_s_at,201442_s_at	0.0469709	0.288695	0.184462	0.0444738	0.33986	0.177239
Hs.83623	XIST,NR1I3	NM_001077471,NM_001077476,NM_001077470,NM_001077475,NM_001077481,NM_001077474,NM_001077477,NM_001077480,NM_001077469,NM_001077482,NM_001077472,NM_001077478,NR_001564,NM_005122,NM_001077473,NM_001077479	Q6GZ79,Q6GZ83,Q6GZ88,Q5VTW6,Q6GZ89,Q6GZ70,Q6GZ81,Q5VTW5,Q6GZ69,Q6GZ76,Q6GZ82,Q6GZ74,Q6GZ87,Q0VAC9,Q6GZ75,Q6GZ84,Q14994,Q6GZ68,Q6GZ72,Q6GZ78,Q6NSZ5,Q6GZ85,Q4U0F0,Q6GZ77	214218_s_at,221728_x_at,207007_at	0.287179	7.32291	4.76913	-0.0230448	0.255261	0.157243
Hs.11217	DPY19L1	NM_015283	Q2PZI1	212792_at	0.448375	0.448375	0.448375	0.246485	0.246485	0.246485
Hs.173739	PLEKHJ1	NM_018049	Q9NW61	218290_at	0.471982	0.471982	0.471982	-0.322881	-0.322881	-0.322881
Hs.77617	SP100	NM_001080391,NM_003113	P23497,Q6ZMK3,Q53TD0,Q8TE34,Q4ZG64,Q68DS7	210985_s_at,210219_at,210218_s_at,202863_at,202864_s_at	0.0499014	1.0074	0.505566	0.144631	-0.806305	-0.178954
Hs.64837	CTNS	NM_004937,NM_001031681	Q6FGP9,O60931,Q8IZ01	36566_at,204925_at	0.268023	0.464861	0.366442	0.0944806	0.100056	0.0972682
Hs.144672	DNAH17	NM_173628	Q6ZU08,Q9UFH2,Q8NF72,B0I1S3	214229_at	2.19936	2.19936	2.19936	0.367414	0.367414	0.367414
Hs.129750	MSL2L1	NM_018133	Q9HCI7,A8K942	218733_at	-0.502059	-0.502059	-0.502059	-0.265535	-0.265535	-0.265535
Hs.900466	MDFIC	NM_199072	Q9P1T7	211675_s_at	1.80759	1.80759	1.80759	0.375422	0.375422	0.375422
Hs.75890	MBTPS1	NM_003791	Q14703,A8K6V8,A6NMF3	201620_at	-0.342861	-0.342861	-0.342861	-0.0813324	-0.0813324	-0.0813324
Hs.25197	STUB1	NM_005861	Q9UNE7	217934_x_at	0.606752	0.606752	0.606752	-0.0737921	-0.0737921	-0.0737921
Hs.14928	S100PBP	NM_022753,NM_001017406	Q96BU1,A8MTZ6,A8MT37	218370_s_at	0.451358	0.451358	0.451358	-0.189556	-0.189556	-0.189556
Hs.8402	ADCY3	NM_004036	O60266,Q8NBM1	209320_at,209321_s_at	0.26435	1.85747	1.06091	0.262462	0.601734	0.432098
Hs.23723	PUS1	NM_001002020,NM_025215,NM_001002019	A8K877,Q9Y606	218670_at	-0.452595	-0.452595	-0.452595	-0.119203	-0.119203	-0.119203
Hs.29863	WDR73	NM_032856	Q6PJL8,Q5RKY8,Q8NF73,Q6P4I2	213031_s_at	0.552054	0.552054	0.552054	-0.0704266	-0.0704266	-0.0704266
Hs.30445	TRIM5	NM_033092,NM_033034,NM_033093	A6NLP3,Q9C035,A6NGQ1,Q05CU3	210705_s_at	0.838932	0.838932	0.838932	-0.0485741	-0.0485741	-0.0485741
Hs.120858	C9orf116	NM_001048265,NM_144654	Q5T8A8,Q5BN46	59437_at	0.95457	0.95457	0.95457	-0.293038	-0.293038	-0.293038
Hs.7756	PSMD10	NM_170750,NM_002814	Q8IZK9,Q5U0B2,O75832	219485_s_at	-1.14035	-1.14035	-1.14035	0.086467	0.086467	0.086467
Hs.120769	LOC286434,LOC441528,LOC389906,LOC728687,LOC729162	XM_001715777,XM_001128169,XM_928240,XM_001713861,XR_041386,XM_001128564,XM_001717193,XM_942518,XM_001129423	Q8N2S9,A8MSK0,Q6PJD4,A6NDK4	222031_at,59433_at,222196_at	-0.0499933	0.838025	0.409438	0.0991962	-0.141285	-0.0351359
Hs.2076	ZNF7	NM_003416	P17097,Q92970,Q8N8Y4,Q59F42,O14891,Q7KZ25	205089_at	0.433484	0.433484	0.433484	0.0661649	0.0661649	0.0661649
Hs.158688	EIF5B	NM_015904	Q05CQ1,Q8N5A0,A0JLR8,O60841,Q53RV7,Q53SI8	201027_s_at,214313_s_at,201024_x_at,201025_at,214314_s_at,201026_at	0.136248	0.413698	0.224315	-0.105978	0.142685	-0.00862673
Hs.93814	MRPL35	NM_016622,NM_145644	Q9NZE8,A6NKV6	218890_x_at	-0.221967	-0.221967	-0.221967	-0.0672675	-0.0672675	-0.0672675
Hs.181369	UFD1L	NM_005659,NM_001035247	A6NJ11,Q92890,Q541A5,A8MW31	209103_s_at	0.626649	0.626649	0.626649	0.118419	0.118419	0.118419
Hs.227274	WARS2	NM_201263,NM_015836	Q9UGM6	218766_s_at	-0.789295	-0.789295	-0.789295	0.119551	0.119551	0.119551
Hs.275086	PRDM10	NM_199437,NM_199438,NM_199439,NM_020228	Q9NQV6,Q2KHR4,Q9NXI4,Q863Z2,Q17R90	219515_at,214158_s_at	-0.0964728	-0.442559	-0.269516	-0.0311512	-0.43531	-0.233231
Hs.323954	LOC100132832,PMS2L1,LOC441259,LOC730323,PMS2L2,PMS2L5	NM_174930,XR_042167,NR_003614,NR_003613,XR_042144,XM_001722503,XM_001713820,XR_042161,XM_001722097	Q15157,O95746,Q16673,A4D2B6,A4D2C0,A6NLR4,O95744,Q7Z7L0,A4D2B8,O95745,Q13400,Q6DHX9	215667_x_at,215412_x_at,215410_at,214756_x_at,214526_x_at,216843_x_at	-0.345658	0.503102	0.261465	-0.0939881	-0.887941	-0.262274
Hs.70565	MOCS2	NM_004531,NM_176806	Q6ZTU3,O96033,O96007,Q6IAI3	218212_s_at	0.566891	0.566891	0.566891	-0.371454	-0.371454	-0.371454
Hs.12896	SATB2	NM_015265	Q59FT3,Q9UPW6,Q3ZB87,A8K5Z8	213435_at	0.51532	0.51532	0.51532	0.105766	0.105766	0.105766
Hs.94234	FZD1	NM_003505	A4D1E8,Q9UP38	204451_at	2.34167	2.34167	2.34167	-0.139798	-0.139798	-0.139798
Hs.5321	ACTR3	NM_005721	Q53QM2,P61158,Q59FV6	200996_at	-0.206852	-0.206852	-0.206852	0.0603916	0.0603916	0.0603916
Hs.154672	MTHFD2	NM_006636,NM_001040409	Q7Z650,P13995	201761_at	-1.01197	-1.01197	-1.01197	0.00439813	0.00439813	0.00439813
Hs.900688	IQCB1	NM_001023570,NM_001023571	Q3KS09,Q3KS08,Q15051	211707_s_at	-0.183749	-0.183749	-0.183749	-0.0646266	-0.0646266	-0.0646266
Hs.139137	---	---	---	215968_at	1.23975	1.23975	1.23975	0.574974	0.574974	0.574974
Hs.3059	COPB1	NM_016451	P53618	201359_at,201358_s_at	-0.293697	-0.335881	-0.314789	-0.0182009	-0.0265012	-0.022351
Hs.2055	UBA1	NM_003334,NM_153280	P22314,Q5JRR6,Q5JRS0,Q5JRR9,Q5JRS1,Q5JRR8,Q712V1	200964_at	0.364372	0.364372	0.364372	0.139072	0.139072	0.139072
Hs.155313	DIDO1	NM_022105,NM_080797,NM_033081,NM_080796	Q9BTC0,Q4VXV9,A8MY65	213213_at,218325_s_at	-0.248602	-0.35446	-0.301531	-0.196894	0.381081	0.0920932
Hs.18528	SSNA1	NM_003731	Q5VSG0,O43805	210378_s_at	0.584492	0.584492	0.584492	-0.21368	-0.21368	-0.21368
Hs.75975	SRP9,hCG_1781062	XM_927451,XM_938116,XM_001720126,NM_003133	P49458,A8K0N0,Q659G3,Q6P2S0,Q6NVX0,Q6NSB1,Q8WVW9,Q8WTW0	201273_s_at	0.226474	0.226474	0.226474	-0.0805928	-0.0805928	-0.0805928
Hs.181390	CSNK1G2	NM_001319	Q9H4N7,P78368	202574_s_at,202573_at	0.177467	0.332495	0.254981	-0.0229187	0.0358278	0.00645453
Hs.112180	ZNF148	NM_021964	Q8IWK7,Q6PJ98,Q4FD37,Q12900,Q8TDH4,Q9UQR1,A0AV02,Q15552	203319_s_at,203318_s_at	-0.325294	-0.330391	-0.327843	-0.0225615	-0.081403	-0.0519823
Hs.75243	BRD2	NM_005104,NM_001113182	Q658Y7,P25440,B1AZT1,A2AAU1,A2AAT9,Q63HQ9,A2AAU0	214911_s_at,208685_x_at,208686_s_at	-0.0182622	-0.147383	-0.0983798	-0.0342037	-0.103416	-0.0710217
Hs.30736	BOP1	NM_015201	Q96Q25,Q4G0D9,Q14137,A8K3R2,Q6DKJ9	212563_at,216397_s_at	0.168574	0.209454	0.189014	-0.00570126	0.0680331	0.0311659
Hs.9456	SMARCA5	NM_003601	O60264,Q4W5G3,Q4W5H1	213859_x_at,202303_x_at,213251_at	-0.118564	0.661868	0.223365	-0.0120146	-0.23662	-0.112829
Hs.57988	RHBDF1	NM_022450	Q1W6H2,Q4TT59,Q4TT58,Q96S34,Q96CC6,A2IDA2,Q04842,Q9H6E1	218686_s_at	0.738324	0.738324	0.738324	0.238655	0.238655	0.238655
Hs.250616	IDH3A	NM_005530	Q53GF8,Q8N8J1,P50213,Q68D72	202070_s_at,202069_s_at	0.344684	0.939467	0.642076	-0.0323568	0.0821142	0.0248787
Hs.189464	ZFP30	NM_014898	Q9Y2G7	207090_x_at	0.649932	0.649932	0.649932	-0.296189	-0.296189	-0.296189
Hs.307140	ARFRP1	NM_003224	Q9BQK6,Q13795,Q9BQK5	215984_s_at	0.658032	0.658032	0.658032	-0.343096	-0.343096	-0.343096
Hs.41714	BAG1	NM_004323	Q53H32,Q5VZF1,Q0VH05,Q99933,Q5VZF0,Q5VZE8,Q5VZE9	202387_at,211475_s_at	0.106344	0.123458	0.114901	-0.0116433	-0.0613218	-0.0364826
Hs.129711	HAVCR1	NM_012206,NM_001099414	Q96D42	207052_at	-0.623772	-0.623772	-0.623772	0.402363	0.402363	0.402363
Hs.264673	---	---	---	217625_x_at	0.55845	0.55845	0.55845	0.207584	0.207584	0.207584
Hs.14231	SEPW1	NM_003009	A8MZ64,P63302,A8MRR7	201194_at	0.820542	0.820542	0.820542	-0.0884744	-0.0884744	-0.0884744
Hs.26232	MAN2C1	NM_006715	Q59GG8,Q68EM8,Q9NTJ4	203668_at	0.454952	0.454952	0.454952	-0.114608	-0.114608	-0.114608
Hs.108957	RPS27L	NM_015920	Q49A11,Q71UM5	218007_s_at	0.437202	0.437202	0.437202	0.00512385	0.00512385	0.00512385
Hs.306178	MERTK	NM_006343	Q1RMG3,A8MYE5,Q53R53,Q53QW0,Q12866,Q96T45,Q07941	206028_s_at	-0.989478	-0.989478	-0.989478	0.0512937	0.0512937	0.0512937
Hs.13137	UVRAG	NM_003369	Q6P1X0,Q53H09,Q9P2Y5,A8K4P6	203241_at	-0.306419	-0.306419	-0.306419	-0.0479938	-0.0479938	-0.0479938
Hs.7503	MFSD1	NM_022736	A6NID9,Q9H3U5,Q7Z585	218109_s_at	0.543542	0.543542	0.543542	0.0521544	0.0521544	0.0521544
Hs.109646	NDUFB6	NM_182739,NM_002493	O95139,Q5VYT2,A8K0Y7	203613_s_at	0.252714	0.252714	0.252714	-0.0554703	-0.0554703	-0.0554703
Hs.100058	DPYSL4	NM_006426	Q5T0Q6,O14531	205493_s_at,205492_s_at	0.358889	1.9499	1.15439	-0.0203413	-0.0737779	-0.0470596
Hs.109727	MAP3K7IP2	NM_015093	Q9NYJ8	210284_s_at,212184_s_at	-0.30472	-0.392374	-0.348547	-0.0072122	-0.0932372	-0.0502247
Hs.75232	SEC14L1	NM_001039573,NM_003003	Q92503,Q7Z3R7,A8K4E8,Q59HE8,Q6ZP00,A5PLM6	202082_s_at,202084_s_at,202083_s_at	-0.361171	-0.565801	-0.484883	0.0513248	-0.142424	-0.0508091
Hs.89506	PAX6	NM_001604,NM_000280	Q6VMP0,P26367,Q56H36,Q7Z5Y4,Q59GD2,Q2XU31,Q66SS1	205646_s_at	1.26726	1.26726	1.26726	0.119357	0.119357	0.119357
Hs.289072	C17orf70	NM_025161,NM_001109760	A4ZI32,A6NNM1,Q0VG06	221800_s_at	0.966386	0.966386	0.966386	-0.51399	-0.51399	-0.51399
Hs.49932	C21orf45	NM_018944	Q9NYP9	219004_s_at	0.545716	0.545716	0.545716	-0.288414	-0.288414	-0.288414
Hs.141296	KIAA0226	NM_014687	Q8N4U6,Q96CK5,Q92622,Q5HYI6	212735_at,212733_at	0.443916	0.760763	0.602339	0.161095	0.221088	0.191091
Hs.111065	USP6	NM_004505	Q15635,Q1K9C9,P35125,Q8NCR5,Q6U210	206405_x_at	0.550222	0.550222	0.550222	0.159134	0.159134	0.159134
Hs.1757	L1CAM	NM_000425,NM_024003	Q7Z3Z9,Q7Z2F9,A8K139,Q7Z2I3,Q7Z2J6,Q7Z2J8,Q7Z2J0,Q7Z2J9,P32004,Q7Z2H2,A4ZYW4,Q86SE4	204584_at	-1.84288	-1.84288	-1.84288	0.764055	0.764055	0.764055
Hs.35254	ZC3HAV1	NM_020119,NM_024625	A4D1S4,A4D1R2,Q7Z2W4,Q05DV5,A8K9U6	220104_at,213051_at	0.412996	0.636586	0.524791	-0.0462807	-0.194165	-0.120223
Hs.101025	BTF3	NM_001207,NM_001037637	A8K510,P20290	211939_x_at,208517_x_at,214800_x_at	-0.129313	-0.185951	-0.153284	0.0743677	-0.0800747	0.00500154
Hs.227913	API5	NM_006595	Q9BZZ5	214960_at,201687_s_at,201686_x_at,214959_s_at	0.0977536	0.679817	0.328187	0.0670191	-0.196306	-0.098159
Hs.135084	CST3	NM_000099	P01034	201360_at	-0.820749	-0.820749	-0.820749	-0.116687	-0.116687	-0.116687
Hs.190616	LOC644450	XM_927590	Q8TCA7	222347_at	0.692307	0.692307	0.692307	0.310431	0.310431	0.310431
Hs.241552	MIA3	NM_198551	Q5JRB0,Q3S4X3,A8K2S0,A8MX42,A8MT13,A8MT05,Q5JRA6	212310_at,212305_s_at	-0.165637	0.408795	0.121579	0.155359	0.292905	0.224132
Hs.274348	BAT3	NM_004639,NM_080702,NM_080703,NM_001098534	A2ADK4,A2AB58,A2AB57,A2AB51,Q5STC0,P46379,Q5SQ40,A2AB44,A2ADK5,A2AB49,A2AB50,A2AB53,Q5SQ39,A2AB55,A2ADK3,A2ADK0,A2AB48,Q5STB9,Q5SQ42,A2AB52,A2ADK7,A2AB56,A2AB54,A2ADK2,A2ADJ9,Q5SRP7,A2ADK6,A2ADJ8,A2ADK1	213318_s_at,210208_x_at,201255_x_at	-0.180537	-0.219645	-0.195625	-0.0417932	0.131545	0.0516754
Hs.152978	PSME3	NM_005789,NM_176863	Q6MZZ1,A8K9A3,Q6FHK7,P61289	209852_x_at,200988_s_at,209853_s_at,200987_x_at	0.430149	1.48967	0.7768	0.0220437	-0.147837	-0.0865647
Hs.900255	OSBPL1A	NM_080597,NM_018030	A8KA30,Q8IVZ3,Q6DKJ0,Q96IZ3,Q6GSK5,Q9BXW6	208158_s_at	2.64296	2.64296	2.64296	0.0455121	0.0455121	0.0455121
Hs.77202	PRKCB1	NM_002738,NM_212535	P05771	209685_s_at	1.40493	1.40493	1.40493	-0.0255428	-0.0255428	-0.0255428
Hs.79368	EMP1	NM_001423	Q8WWD6,P54849	201324_at,201325_s_at	0.139512	0.912498	0.526005	0.162508	-0.675793	-0.256643
Hs.13094	PARL	NM_001037639,NM_018622	Q9H300	218271_s_at	0.52154	0.52154	0.52154	-0.0664412	-0.0664412	-0.0664412
Hs.118281	ZNF266	NM_006631,NM_198058	A4FU85,Q14584	214686_at	0.727669	0.727669	0.727669	-0.0508969	-0.0508969	-0.0508969
Hs.211595	PTPN13	NM_080685,NM_080684,NM_080683,NM_006264	Q9UDA8,Q59H55,Q6AWB9,Q4W5F5,Q12923	204201_s_at	2.79111	2.79111	2.79111	0.374992	0.374992	0.374992
Hs.44720	ZKSCAN4	NM_019110	Q969J2,A6NDX7	213625_at	0.872957	0.872957	0.872957	-0.109744	-0.109744	-0.109744
Hs.279567	ZNF225	NM_013362	A8K8S2,O14883,Q9UK10	207125_at	1.6764	1.6764	1.6764	-0.175939	-0.175939	-0.175939
Hs.173043	EML3,MTA2	NM_004739,NM_153265	Q68DB1,O94776,Q32P44	203442_x_at,212969_x_at	0.461876	0.488781	0.475329	0.107422	0.167688	0.137555
Hs.18747	POP7	NM_005837	A4D2E0,O75817	209482_at	0.168784	0.168784	0.168784	-0.158219	-0.158219	-0.158219
Hs.180842	RPL13	NM_033251,NM_000977	Q6NZ55,P26373,O60250,Q567Q8,A8K4C8	212933_x_at,212734_x_at,212191_x_at,214351_x_at,208929_x_at	-0.116788	-0.225538	-0.163631	0.0340186	0.088437	0.0591991
Hs.77329	PTDSS1	NM_014754	P48651,Q9BSY0,Q9BUQ5,A8KAH1	201433_s_at	0.135837	0.135837	0.135837	-0.125062	-0.125062	-0.125062
Hs.75056	AP3D1	NM_001077523,NM_003938	Q9UEA9,Q6PK82,B0AZV8,Q9UEB0,Q6ZQV9,O14617	210974_s_at,206592_s_at,208710_s_at	0.0307693	-0.240448	-0.0935033	-0.00624995	0.0767124	0.0305354
Hs.272525	LOC100142659	---	A4FU29,A8K871,A4FU28,Q3ZCM5,Q8IX94	215549_x_at	-0.702836	-0.702836	-0.702836	-0.3415	-0.3415	-0.3415
Hs.170328	MSN	NM_002444	A8MZ70,P26038,Q6PJT4	200600_at	2.8233	2.8233	2.8233	0.143827	0.143827	0.143827
Hs.268189	C12orf41	NM_017822	Q9H9L4	221821_s_at	-0.280582	-0.280582	-0.280582	-0.172255	-0.172255	-0.172255
Hs.206594	VPS33A	NM_022916	Q96AX1,Q547V4,Q9H6C4	204590_x_at	0.391474	0.391474	0.391474	-0.184979	-0.184979	-0.184979
Hs.6455	RUVBL2	NM_006666	Q9Y230,Q96P97	201459_at	0.271465	0.271465	0.271465	0.0995103	0.0995103	0.0995103
Hs.87125	EHD3	NM_014600	Q9NZN3	218935_at	1.25039	1.25039	1.25039	0.0846319	0.0846319	0.0846319
Hs.69089	GLA	NM_000169	Q53Y83,Q53HF3,P06280,Q6LER7	214430_at	1.44446	1.44446	1.44446	0.0131814	0.0131814	0.0131814
Hs.180566	MALT1	NM_006785,NM_173844	Q9UDY8,A8K5S1	210017_at,208309_s_at,210018_x_at	-0.660745	-1.25053	-1.0166	0.0500495	0.281696	0.191164
Hs.163867	TMCO6,NDUFA2	NM_002488,NM_018502	O43678,A8K0D0,Q96DC7	209224_s_at,213550_s_at	0.72932	0.774986	0.752153	0.0565505	-0.197116	-0.0702829
Hs.92683	---	---	Q6ZTP2	215057_at	0.670507	0.670507	0.670507	0.25023	0.25023	0.25023
Hs.68257	GTF2F1	NM_002096	P35269,Q6IBK5	202354_s_at,202355_s_at,202356_s_at	-0.419469	-0.583361	-0.516821	-0.0857189	0.133609	0.0301301
Hs.105940	JRKL	NM_003772	Q9Y4A0,Q32MC2	206734_at	0.464469	0.464469	0.464469	0.00402502	0.00402502	0.00402502
Hs.101590	DENND1B,C1orf218	NM_019049,NM_144977	Q9NXU2,Q96AX6,Q6P3S1,Q6B0I8,Q9H774,Q5TAI8	219696_at	-0.74811	-0.74811	-0.74811	-0.427561	-0.427561	-0.427561
Hs.9573	ABCF1	NM_001025091,NM_001090	Q8NE71,A0PJ72,A2BF75,Q5STZ8,Q59F96,Q2L6I2,Q5STZ7	200045_at	0.18908	0.18908	0.18908	0.0436906	0.0436906	0.0436906
Hs.46638	MPPED2	NM_001584	Q59GE6,Q15777	205413_at	4.44414	4.44414	4.44414	-0.892479	-0.892479	-0.892479
Hs.30925	TMEM51	NM_018022	Q9NW97,Q9BSA0,A8K819	218815_s_at	-0.624808	-0.624808	-0.624808	0.0938544	0.0938544	0.0938544
Hs.2714	FOXG1	NM_005249	P55316	206018_at	6.43108	6.43108	6.43108	0.0797028	0.0797028	0.0797028
Hs.5070	KIAA0947	NM_015325	Q9Y2F5	209654_at	0.347241	0.347241	0.347241	-0.0529417	-0.0529417	-0.0529417
Hs.76888	INA	NM_032727	Q59EM6,B1AQK0,Q16352,Q96J72	204465_s_at	1.5347	1.5347	1.5347	-0.10758	-0.10758	-0.10758
Hs.119591	AP2S1	NM_021575,NM_004069	P53680,Q8NAW0	202120_x_at,208074_s_at	0.21731	0.245139	0.231224	-0.0128928	-0.170297	-0.091595
Hs.107474	NAB1	NM_005966	Q13506,A8K8T1	208047_s_at,211139_s_at,209272_at	-0.278435	-0.668734	-0.414486	0.0453946	0.181968	0.10402
Hs.5464	BRD8	NM_006696,NM_183359,NM_139199	Q9H0E9,A8K1N6	202227_s_at,210352_at	0.228446	1.57057	0.89951	0.00196686	-0.105463	-0.0517481
Hs.80731	AMFR	NM_001144	Q6PGR1,Q1RN03,P26442,Q9UKV5	202204_s_at,202203_s_at	-0.187053	0.83612	0.324533	-0.0171018	0.0399348	0.0114165
Hs.8128	PISD	NM_014338	Q9UG56,B1AKM7	202392_s_at	0.379218	0.379218	0.379218	-0.00441487	-0.00441487	-0.00441487
Hs.42140	DET1	NM_017996	Q9H2W6,Q7L5Y6	219641_at	0.800548	0.800548	0.800548	-0.146449	-0.146449	-0.146449
Hs.59457	DGCR8	NM_022720	Q8WYQ5,Q53GY5	218650_at,91617_at,64474_g_at	0.714009	0.957586	0.800658	-0.168642	-0.58272	-0.362143
Hs.93758	HIST1H4E,HIST4H4,HIST2H4A,HIST1H4K,HIST1H4F,HIST2H4B,HIST1H4L,HIST1H4I,HIST1H4B,HIST1H4A,HIST1H4H,HIST1H4C,HIST1H4D,HIST1H4J	NM_175054,NM_003495,NM_003548,NM_003543,NM_003544,NM_003540,NM_003538,NM_001034077,NM_021968,NM_003541,NM_003542,NM_003539,NM_003546,NM_003545	Q6B823,P62805,Q0VAS5	208181_at,208180_s_at	0.0216951	0.581865	0.30178	-0.054243	-0.221149	-0.137696
Hs.138155	CHST7	NM_019886	Q9NS84	206756_at	-0.465248	-0.465248	-0.465248	0.0932807	0.0932807	0.0932807
Hs.37656	PACS2	NM_001100913,NM_015197	Q8TDZ8,Q8TDX4,Q8N7J0,Q86VP3	34406_at,212778_at	0.427494	0.648412	0.537953	-0.0552881	-0.197566	-0.126427
Hs.50267	RABL4	NM_006860	A6NMI4,Q9BW83	205037_at	2.97444	2.97444	2.97444	-0.143722	-0.143722	-0.143722
Hs.103839	EPB41L3	NM_012307	Q96HL7,Q8NFG9,Q9Y2J2,A8K968	206710_s_at,212681_at	4.38687	5.293	4.83994	-0.054743	0.292407	0.118832
Hs.278573	RBPJ	NM_005349,NM_015874,NM_203284,NM_203283	Q6ZTP8,Q06330	211974_x_at	0.367975	0.367975	0.367975	-0.0667352	-0.0667352	-0.0667352
Hs.132904	SLC4A7	NM_003615	A6NIA8,Q9Y6M7	210286_s_at,209884_s_at,207603_at,207604_s_at	-0.341032	0.530054	-0.0248566	-0.152648	-0.34213	-0.260355
Hs.279850	WIPI2	NM_016003,NM_001033520,NM_001033519,NM_015610,NM_001033518	Q9Y4P8,Q63Z38,Q6ZV51	204710_s_at	0.161613	0.161613	0.161613	0.00782723	0.00782723	0.00782723
Hs.301732	JOSD3	NM_024116	Q6ZRQ4,Q9HB73,Q9H5J8	221580_s_at,218750_at	0.0845474	-0.502128	-0.20879	-0.0348054	0.0409894	0.00309204
Hs.198273	SEC31B,NDUFB8	NM_005004,NM_015490	Q5W145,A8K0L4,A8K1R0,Q9NQW1,A8KAL6,Q5W143,O95169	201226_at,214241_at,201227_s_at	0.373236	0.583521	0.479923	0.068598	0.189193	0.113611
Hs.34516	CERK	NM_022766	Q8TCT0,Q9H5N7,Q6NX59,A8K611,Q6I9Z0	218421_at	0.843165	0.843165	0.843165	-0.108266	-0.108266	-0.108266
Hs.76289	BLVRB	NM_000713	P30043	202201_at	0.865221	0.865221	0.865221	-0.0252921	-0.0252921	-0.0252921
Hs.70877	TMEM186	NM_015421	Q96B77	204676_at	0.393892	0.393892	0.393892	-0.106542	-0.106542	-0.106542
Hs.154396	FAM57A	NM_024792	Q8TBR7,A8K7Q0	218898_at	0.230849	0.230849	0.230849	-0.109745	-0.109745	-0.109745
Hs.44396	CORO2A	NM_003389,NM_052820	Q59EK2,Q92828,A8K9S3	205538_at	-0.576556	-0.576556	-0.576556	-0.189416	-0.189416	-0.189416
Hs.108080	CSRP1	NM_004078	Q5U0J2,Q59EQ5,Q9BTA4,A8K268,P21291,Q6ZMS3,Q6AI18,Q6AWD1	200621_at	0.593969	0.593969	0.593969	-0.100443	-0.100443	-0.100443
Hs.174038	SEDLP,ZNF547,TRAPPC2	NR_002166,NM_014563,NM_173631,NM_001011658	A8K5Z9,O14582,Q6IBE5,Q8IVP9,A6NF76	219351_at	0.478539	0.478539	0.478539	-0.100466	-0.100466	-0.100466
Hs.234265	TOR1AIP1	NM_015602	A8K630,Q5JTV8	212408_at,216100_s_at,212409_s_at	-0.0341234	0.353771	0.173679	0.0559945	0.270404	0.133335
Hs.106529	NDUFAF1	NM_016013	Q9Y375	204125_at	0.65495	0.65495	0.65495	0.0743905	0.0743905	0.0743905
Hs.12413	ZCCHC11	NM_001009882,NM_015269,NM_001009881	Q5TAX3,Q5TAX2	212704_at	-0.173802	-0.173802	-0.173802	-0.0239157	-0.0239157	-0.0239157
Hs.239760	CS	NM_004077,NM_198324	Q0QEL2,O75390	208660_at	0.188001	0.188001	0.188001	0.0342032	0.0342032	0.0342032
Hs.279836	COMMD9	NM_001101653,NM_014186	Q9P000,Q53FR9	218072_at	0.561693	0.561693	0.561693	-0.143994	-0.143994	-0.143994
Hs.3712	UQCRFS1	NM_006003	P47985,P20290,A8K519	208909_at	0.160392	0.160392	0.160392	0.0613006	0.0613006	0.0613006
Hs.19699	C16orf35	NM_001077350,NM_001039476	Q4TT55,A8MT90,Q9BTE2,Q12980,A8MVF6,P78384	214273_x_at,203289_s_at,210672_s_at	-0.0698393	-0.376362	-0.247927	0.0124316	-0.0477904	-0.023942
Hs.42959	KIAA1012	NM_014939	Q9Y2L5,A0JP15,Q6PCC9,A8K922	207305_s_at	0.319455	0.319455	0.319455	-0.00249149	-0.00249149	-0.00249149
Hs.89868	SLC39A14	NM_015359	Q15043	212110_at	-1.03906	-1.03906	-1.03906	-0.184335	-0.184335	-0.184335
Hs.83530	ARMCX6,LOC653354	XM_001713898,NM_019007,XM_001717888,XM_001717012,NM_001009584	Q7L4S7,Q5JWH9,Q86UW7	214749_s_at	0.827381	0.827381	0.827381	-0.014706	-0.014706	-0.014706
Hs.2227	CEBPG	NM_001806	P53567	204203_at	-1.03555	-1.03555	-1.03555	-0.101742	-0.101742	-0.101742
Hs.172780	PAPOLG	NM_022894	Q9H7W6,Q9H968,Q59G05,Q2TAI9,Q9BWT3,Q05DB9	222273_at	0.967497	0.967497	0.967497	0.0221524	0.0221524	0.0221524
Hs.323342	TTLL3,ARPC4	NM_005718,NM_001025930,NM_001024960,NM_015644,NM_001024959	Q9Y4R7,Q9H7Z5,P59998	217818_s_at,217817_at	0.292737	0.503067	0.397902	-0.029586	-0.925119	-0.477352
Hs.101067	GRINA,GCN5L2	NM_000837,NM_001009184,NM_021078	Q7Z429,Q8N1A2,Q92830	212090_at,202182_at	0.124996	0.483112	0.304054	0.0200497	0.279157	0.149603
Hs.8737	WDR6	NM_018031	Q6AZD6,Q9NW86,Q9H9M3,Q9NNW5,Q8NDH0,Q6PKC6	217734_s_at	0.577284	0.577284	0.577284	-0.15208	-0.15208	-0.15208
Hs.158540	UGT8	NM_003360	Q16880	208358_s_at	3.39869	3.39869	3.39869	0.512543	0.512543	0.512543
Hs.108447	ATXN7	NM_000333	O43180,Q9UPD8,Q8TEZ8,O15265	209964_s_at,204516_at	-0.370157	-0.902736	-0.636446	-0.0931627	0.0984259	0.00263161
Hs.164915	SNAPC3	NM_001039697	Q5T282,Q92966,Q5T284	210465_s_at,204001_at	-0.32312	-0.445084	-0.384102	-0.0906146	-0.177074	-0.133844
Hs.4745	PSMC1	NM_002802	Q53HB3,Q53XL8,Q6NW36,P62191	204219_s_at	0.175962	0.175962	0.175962	0.0777425	0.0777425	0.0777425
Hs.77290	LOC100133665,TALDO1	NM_006755,XM_001718819	Q8WZ45,P37837,Q8TF50,Q9UMF8	201463_s_at	0.202094	0.202094	0.202094	0.105088	0.105088	0.105088
Hs.23585	CAMSAP1L1	NM_203459	Q08AD1,A6NG15	212763_at,212765_at,217196_s_at	0.419785	0.872635	0.582592	-0.0221756	0.175521	0.0660315
Hs.173936	IL10RB	NM_000628	Q6ZVU9,Q08334	209575_at	0.779804	0.779804	0.779804	0.21311	0.21311	0.21311
Hs.84136	PITX1	NM_002653	P78337,A8K3M0	208502_s_at,209587_at	0.849183	1.05813	0.953659	-0.0601091	-0.0794897	-0.0697994
Hs.153952	NT5E	NM_002526	P21589,Q96B60,Q5W116,Q5JRQ1,Q6NZX3,Q53Z63,Q5JRQ2	203939_at	-1.5879	-1.5879	-1.5879	-0.318374	-0.318374	-0.318374
Hs.16426	PODXL	NM_001018111,NM_005397	Q53ER6,A6NHX8,Q96N83,O00592,Q52LZ7	201578_at	1.90016	1.90016	1.90016	0.0384343	0.0384343	0.0384343
Hs.103291	NRN1	NM_016588	Q9NPD7	218625_at	2.61998	2.61998	2.61998	0.0826969	0.0826969	0.0826969
Hs.27181	NRBF2	NM_030759	Q96F24	221803_s_at	-0.421987	-0.421987	-0.421987	0.155118	0.155118	0.155118
Hs.287549	C2orf37	NM_025000	Q0IJ67,Q5H9S7	220172_at	-0.457862	-0.457862	-0.457862	-0.27638	-0.27638	-0.27638
Hs.236510	TMEM165	NM_018475	A8K3P8,Q9HC07	218095_s_at	-0.23578	-0.23578	-0.23578	0.206198	0.206198	0.206198
Hs.193300	SETD6	NM_024860	Q8TBK2,Q6ZSV1,A8K380	219751_at	0.532881	0.532881	0.532881	0.0848981	0.0848981	0.0848981
Hs.287540	ATF7IP2	NM_024997	Q5U623	219870_at	-0.485994	-0.485994	-0.485994	0.0286787	0.0286787	0.0286787
Hs.24125	JMJD1B	NM_016604	A6H8X7,A4FUT8,Q7LBC6	210878_s_at,201643_x_at	0.249203	0.25282	0.251012	-0.0430072	0.0515137	0.00425326
Hs.169833	SSBP2	NM_012446	P81877,A6ND70,Q9P038	203787_at,210829_s_at	1.89525	3.68132	2.78828	-0.0284585	0.157113	0.0643272
Hs.33862	C18orf25	NM_001008239,NM_145055	A8K123,Q96B23,A8KAB6	217539_at,217508_s_at	-0.00654753	-0.304045	-0.155296	0.0330837	-0.0435746	-0.00524548
Hs.26498	C5orf28	NM_022483	Q6GMT5,Q0VDI3	219029_at	-0.332965	-0.332965	-0.332965	0.127614	0.127614	0.127614
Hs.325625	DICER1	NM_177438,NM_030621	Q9UFF3,Q5D0K5,Q9UPY3,A7E2D3,Q5D0K4	212888_at	0.851537	0.851537	0.851537	-0.137201	-0.137201	-0.137201
Hs.284236	AKR7A3	NM_012067	O95154	216381_x_at,206469_x_at	0.164588	0.339675	0.252132	-0.0354936	-0.415749	-0.225621
Hs.26090	TTC27	NM_017735	Q6P3X3	218710_at	-0.320419	-0.320419	-0.320419	0.0487487	0.0487487	0.0487487
Hs.84746	SNHG3-RCC1,RCC1	NM_001269,NM_001048195,NM_001048199,NM_001048198,NM_001048197,NM_001048194	Q6NT97,Q16269,Q5T081,P18754	206499_s_at,215747_s_at	-0.171968	-0.280648	-0.226308	0.044605	0.129692	0.0871482
Hs.199263	STK39	NM_013233	Q53SS1,Q53S90,Q9UEW8,Q53SL7	202786_at	-0.598109	-0.598109	-0.598109	-0.045719	-0.045719	-0.045719
Hs.19769	C1orf35	NM_024319	Q9BU76	219063_at	0.596042	0.596042	0.596042	-0.0593542	-0.0593542	-0.0593542
Hs.82767	SSFA2	NM_006751	P28290,A8K6T0	202506_at	-0.326535	-0.326535	-0.326535	-0.0926527	-0.0926527	-0.0926527
Hs.180628	DNM1L	NM_012063,NM_005690,NM_012062	Q59GN9,A8K4X9,Q6ZVY5,Q32Q67,O00429	203105_s_at	-0.147231	-0.147231	-0.147231	0.0614432	0.0614432	0.0614432
Hs.196177	PHKG2	NM_000294	P15735,Q59GQ4,A8K0C7	203709_at	0.380835	0.380835	0.380835	0.160885	0.160885	0.160885
Hs.289107	BIRC2	NM_001166	Q13490,Q8IZZ0	202076_at	-0.616832	-0.616832	-0.616832	0.213142	0.213142	0.213142
Hs.323231	NOTCH2NL	NM_203458	---	214722_at	1.44497	1.44497	1.44497	0.126974	0.126974	0.126974
Hs.86211	FAM64A	NM_019013	Q9BSJ6,A6NNK3	221591_s_at	0.290341	0.290341	0.290341	-0.209802	-0.209802	-0.209802
Hs.178728	MBD3	NM_003926	O95983,A8K4B7,Q8WV36	41160_at,202463_s_at	0.340846	0.391687	0.366267	-0.198218	-0.22303	-0.210624
Hs.128766	C20orf12	NM_001099407	A6NKD0,A6NMP5,A1L3Z8,Q9NVP4	219951_s_at	0.975652	0.975652	0.975652	0.0502833	0.0502833	0.0502833
Hs.180034	CSTF3	NM_001326,NM_001033506,NM_001033505	Q96QK4,A8K471,Q12996	203947_at	0.95689	0.95689	0.95689	0.102269	0.102269	0.102269
Hs.178433	NAT11	NM_024771	Q86UY6	222369_at	1.34547	1.34547	1.34547	-0.144718	-0.144718	-0.144718
Hs.145078	ROD1	NM_005156	O95758,B1ALY3,Q68DB9,A8MZ28	214697_s_at,214698_at,207223_s_at	-0.492336	-0.59054	-0.534684	-0.00232343	-0.0786685	-0.037879
Hs.193700	LIMS1	NM_004987	A8MUY2,P48059	212687_at	0.212134	0.212134	0.212134	-0.183087	-0.183087	-0.183087
Hs.135578	CTBS	NM_004388	Q8TC97,Q01459,Q5VX50,Q5VX51	218923_at,218924_s_at	0.364123	0.738597	0.55136	-0.0795429	-0.193191	-0.136367
Hs.900633	TRO	NM_001039705,NM_177556,NM_016157	Q9BX90,Q12816,B1AKF1,Q9BX89,Q9BX88,Q9NVY3,Q8TAL3,Q96SX2,Q9BX91	211701_s_at	0.951471	0.951471	0.951471	-0.174972	-0.174972	-0.174972
Hs.75307	DYNLT3	NM_006520	P51808,Q6ICS3,A6NG14,A6NGJ0	203303_at	0.904592	0.904592	0.904592	0.13975	0.13975	0.13975
Hs.180638	C10orf119	NM_024834	Q9BTE3	217905_at	0.692686	0.692686	0.692686	0.235105	0.235105	0.235105
Hs.14920	RNASEH2B	NM_024570	Q8N451,Q5TBB1,Q05DR2	219056_at	0.743579	0.743579	0.743579	-0.314092	-0.314092	-0.314092
Hs.61712	PDK1	NM_002610	Q15118,Q308M4,Q53R49	206686_at	-1.22243	-1.22243	-1.22243	-0.0832852	-0.0832852	-0.0832852
Hs.170453	TMOD1,C9orf97	NM_003275,NM_139246	Q5T7W7,Q5T7X0,A8MSH9,A8K584,Q5T7X1,A8MVS9,Q8TBB8,P28289,Q5T7W3,Q5T7W9	203662_s_at,203661_s_at,213161_at	-0.021609	2.29891	1.10121	-0.116574	0.483669	0.225819
Hs.46829	CRTC3	NM_001042574,NM_022769	Q6UUV7,A7LNP1,Q8TEF4	218648_at	0.558563	0.558563	0.558563	-0.0879438	-0.0879438	-0.0879438
Hs.238030	SCAMP2	NM_005697	O15127,Q6IBK3,A8K769	218143_s_at	0.205581	0.205581	0.205581	-0.00514695	-0.00514695	-0.00514695
Hs.25619	DAPK3	NM_001348	Q05JY4,O43293	203891_s_at,203890_s_at	0.419929	0.572717	0.496323	0.175563	0.221269	0.198416
Hs.12256	LOC286440,MID2	NM_012216,NM_052817	Q6GX22,Q9UJV3	209733_at,208384_s_at	0.482989	0.601029	0.542009	-0.0849889	-0.302099	-0.193544
Hs.11923	YIPF1	NM_018982	Q9Y548	214733_s_at	0.390334	0.390334	0.390334	0.283886	0.283886	0.283886
Hs.69388	C6orf145,C1orf27	NM_017847,NM_183373	Q5TGL8,A8K0N3,Q5T2L8,Q5SWX8	212923_s_at,218721_s_at	-0.360834	-0.696396	-0.528615	0.0442384	-0.175822	-0.0657916
Hs.211588	POU4F1,LOC100131317	XM_001722446,NM_006237	Q5T227,Q01851	206940_s_at,211341_at	1.58614	2.15668	1.87141	-0.0691862	-0.405819	-0.237503
Hs.283048	WWOX	NM_016373,NM_130791,NM_130844	A8K323,Q12953,Q9NZC7,A8K5I5	221147_x_at	-1.48163	-1.48163	-1.48163	-0.307116	-0.307116	-0.307116
Hs.237946	LOC222070	---	---	58900_at,221949_at	0.53155	0.667879	0.599714	0.176096	0.357806	0.266951
Hs.174151	AOX1	NM_001159	Q06278,Q9BYF0,Q53RR8,Q53TV3	205082_s_at,205083_at	1.24298	1.35481	1.2989	0.211333	0.271089	0.241211
Hs.74097	MPST	NM_001013436,NM_021126,NM_001013440	P25325,Q59HD5,Q2VEU0,Q2VEU1,Q6FHN9	203524_s_at	-0.347601	-0.347601	-0.347601	-0.170589	-0.170589	-0.170589
Hs.108660	ABCC5	NM_001023587,NM_005688	Q59GK6,A5PKY6,Q96BR0,Q86UX3,Q86W30,Q29ZA9,Q59FK6,O15440,Q29ZB1	209380_s_at	0.373775	0.373775	0.373775	0.00160867	0.00160867	0.00160867
Hs.17154	DYRK4	NM_003845	Q9NR20,A8K8F7	212954_at	0.742465	0.742465	0.742465	-0.126366	-0.126366	-0.126366
Hs.84152	CBS	NM_000071	Q96EH7,P35520,Q3LR94,Q9NTF0,Q5CCK7	212816_s_at	-0.772974	-0.772974	-0.772974	0.102972	0.102972	0.102972
Hs.91251	ABCF3	NM_018358	Q9NUQ8,A8K241	202394_s_at	0.344122	0.344122	0.344122	-0.17271	-0.17271	-0.17271
Hs.110776	SOCS2	NM_003877	O14508,A8K3D1	203373_at,203372_s_at	0.598631	0.73835	0.668491	0.0254637	0.0873795	0.0564216
Hs.301553	KPNA6	NM_012316	Q5TFJ7,O60684	212101_at,212103_at,212102_s_at	0.20393	0.367952	0.269386	0.00913765	0.0692835	0.0319687
Hs.179791	RAB20	NM_017817	Q9NX57,Q5T9X5	219622_at	-1.06834	-1.06834	-1.06834	0.0903425	0.0903425	0.0903425
Hs.900636	PRLR	NM_000949	Q16264,P16471,Q8TD76,Q8WWV7	211917_s_at	-0.946666	-0.946666	-0.946666	-0.378916	-0.378916	-0.378916
Hs.288555	ELK3	NM_005230	P41970	221773_at	0.389211	0.389211	0.389211	0.205385	0.205385	0.205385
Hs.198272	NDUFB2	NM_004546	O95178,A4D1T5,Q9Y6T4	218201_at,218200_s_at	0.48345	0.570538	0.526994	0.000286479	0.0465724	0.0234295
Hs.6823	NETO2	NM_018092	Q32NC3,Q8NC67	218888_s_at	1.18474	1.18474	1.18474	-0.0416615	-0.0416615	-0.0416615
Hs.82273	FAM134B	NM_001034850,NM_019000	Q9H6L5	218532_s_at	2.27608	2.27608	2.27608	-0.256672	-0.256672	-0.256672
Hs.92186	AMOTL2	NM_016201	Q9Y2J4,A8K6F1,Q8TBR8	203002_at	0.635598	0.635598	0.635598	-0.16363	-0.16363	-0.16363
Hs.167246	POR	NM_000941	P16435,Q63HL4,Q197M5,A8K3B4,Q9UDT3,Q59ED7	208928_at	-0.479629	-0.479629	-0.479629	0.0527593	0.0527593	0.0527593
Hs.64691	FBXO28	NM_015176	Q9NVF7	202272_s_at,202271_at	-0.311135	-1.2064	-0.758769	-0.161349	0.250238	0.0444447
Hs.14454	MRPL33	NM_145330,NM_004891	Q5FVE3,A8MW63,O75394,A8MRB0	203781_at	0.417021	0.417021	0.417021	0.0792501	0.0792501	0.0792501
Hs.155001	UNC13B	NM_006377	O14795,Q2NKJ5,Q2NKI6,Q4LE73	202893_at	0.513435	0.513435	0.513435	-0.0672289	-0.0672289	-0.0672289
Hs.78089	ATP6V1F	NM_004231	Q16864,A4D1K0	201527_at	0.597701	0.597701	0.597701	0.101463	0.101463	0.101463
Hs.5721	KRCC1	NM_016618	Q9NPI7	218303_x_at	-0.949988	-0.949988	-0.949988	0.0823808	0.0823808	0.0823808
Hs.295978	TRIM22	NM_006074	Q8IYM9,Q05CQ0,A8K319,Q4A1P5	213293_s_at	3.33898	3.33898	3.33898	0.506806	0.506806	0.506806
Hs.66394	RNF4	NM_002938	P78317	212696_s_at	0.232802	0.232802	0.232802	-0.0163139	-0.0163139	-0.0163139
Hs.166172	ARNT	NM_178427,NM_001668,NM_178426	A8K6P0,B0AZM1,Q53F30,Q6P9C1,Q5QP39,Q8NDC7,Q59ED4,O43392,A6NGV6,P27540	218221_at	0.629555	0.629555	0.629555	-0.266623	-0.266623	-0.266623
Hs.40109	MON1B	NM_014940	Q7L1V2,Q9H8Q7,Q6ZR87	203644_s_at	-0.4447	-0.4447	-0.4447	0.151234	0.151234	0.151234
Hs.1430	F11	NM_000128	Q9UEG0,P03951	206610_s_at	0.715006	0.715006	0.715006	0.155325	0.155325	0.155325
Hs.6106	RBM4	NM_002896	A8K9U0,B0LM41,Q9BWF3	200997_at	0.238327	0.238327	0.238327	0.0173316	0.0173316	0.0173316
Hs.135150	PDPN	NM_001006625,NM_198389,NM_006474,NM_001006624	A9Z1Y2,A8MT07,Q86YL7	204879_at,221898_at	3.03744	4.00521	3.52133	0.60434	0.680461	0.6424
Hs.239752	NR2F6	NM_005234	P10588	209261_s_at,209262_s_at	-0.187476	-0.523934	-0.355705	0.00452753	-0.221653	-0.108563
Hs.3803	RTN2	NM_206901,NM_206900,NM_005619	Q96CG9,Q7RTN0,A8K7F2,Q6GMT0,O75298	34408_at,204217_s_at	0.256662	0.441314	0.348988	-0.248748	-0.33838	-0.293564
Hs.29981	SLC26A2	NM_000112	P50443,Q6N051,Q7Z4C0,Q7Z4B6,A8K2U3	205097_at	1.15987	1.15987	1.15987	-0.203808	-0.203808	-0.203808
Hs.80205	PIM2	NM_006875	Q9P1W9,A8K4G6	204269_at	-0.693086	-0.693086	-0.693086	0.0528111	0.0528111	0.0528111
Hs.5599	MEGF9	NM_001080497	Q9H1U4	212831_at,212830_at	0.772578	0.847348	0.809963	-0.120028	-0.152935	-0.136481
Hs.30783	C19orf60	NM_001100419,NM_001100418	Q96EN9	218958_at,51200_at	1.19926	1.45162	1.32544	0.00761765	0.116703	0.0621603
Hs.5320	C16orf62	NM_020314	A8K2M1,Q7Z3J2	203173_s_at	1.55582	1.55582	1.55582	0.0116986	0.0116986	0.0116986
Hs.1192	NCAPH	NM_015341	Q15003,A8K4T8	212949_at	0.684834	0.684834	0.684834	-0.332272	-0.332272	-0.332272
Hs.48513	SPATA2	NM_006038	A8K0S9,Q9UM82	204433_s_at,204434_at	0.0346539	0.556963	0.295808	-0.0882046	-0.249534	-0.168869
Hs.191356	LOC730394,LOC728340,GTF2H2,DKFZP686M0199	NM_001098728,NM_001042490,NM_001515,XM_001713843,NM_001098729	Q13888,Q86U80,Q6P1K8	221540_x_at	0.621481	0.621481	0.621481	-0.0956247	-0.0956247	-0.0956247
Hs.42315	CEP70	NM_024491	Q8NHQ1	219036_at	0.608922	0.608922	0.608922	-0.306378	-0.306378	-0.306378
Hs.77667	LY6E	NM_002346,NM_001127213	Q16553,Q7Z787,Q53G57	202145_at	1.57161	1.57161	1.57161	-0.644025	-0.644025	-0.644025
Hs.268049	C19orf42,NIP7	NM_016101,NM_024104	Q9BQ49,Q9Y221	219031_s_at,221988_at	-0.0650719	-0.533753	-0.299412	0.0375072	-0.144191	-0.0533418
Hs.21497	RHOT2	NM_138769	A2IDC2,Q8IXI1	222131_x_at,65770_at,221789_x_at	0.255968	0.381722	0.336386	0.0761599	-0.18972	-0.0722422
Hs.80905	RASSF2	NM_170774,NM_014737	A8K5Z3,P50749,Q8IZA5	203185_at	1.10421	1.10421	1.10421	-0.259971	-0.259971	-0.259971
Hs.301540	SPR	NM_003124	Q93041,P35270,Q9UEC5	203458_at	0.485997	0.485997	0.485997	0.00571916	0.00571916	0.00571916
Hs.227730	ITGA6	NM_001079818,NM_000210	Q0MRC7,Q53RX7,P23229,Q59HB7,Q86VL6	215177_s_at,201656_at	-0.839408	-1.061	-0.950207	0.0208908	-0.0553497	-0.0172294
Hs.79021	TAZ	NM_181313,NM_181311,NM_000116,NM_181312	Q2VF39,Q5HY43,A6XNE1,Q96F92,Q16635,Q5HY48,Q7Z6N8,A3KQT2,Q5HY44,Q5HY45	37278_at	0.469438	0.469438	0.469438	-0.145839	-0.145839	-0.145839
Hs.283740	ENY2	NM_020189	Q9NPA8	218482_at	0.204131	0.204131	0.204131	-0.0351938	-0.0351938	-0.0351938
Hs.169319	ZNF345	NM_003419	Q14585,A6NDC1	207236_at	1.13204	1.13204	1.13204	-0.219426	-0.219426	-0.219426
Hs.23263	CLEC16A	NM_015226	Q2KHT3	212786_at	0.253165	0.253165	0.253165	0.081779	0.081779	0.081779
Hs.97476	ZSCAN12	XR_041201,XR_041202,XR_041200	O43309,A8K187	206507_at,217098_s_at	0.487421	0.990112	0.738767	-0.362275	-0.498561	-0.430418
Hs.3462	COX7C	NM_001867	P15954	213846_at,201134_x_at	0.235268	0.260692	0.24798	0.113112	0.131268	0.12219
Hs.279790	WWOX	NM_016373,NM_130791,NM_130844	A8K323,Q12953,Q9NZC7,A8K5I5	210695_s_at	-0.853003	-0.853003	-0.853003	-0.191816	-0.191816	-0.191816
Hs.44222	FAM82B	NM_016033	Q6N086,Q96DB5	218549_s_at	0.6097	0.6097	0.6097	-0.138861	-0.138861	-0.138861
Hs.77602	DDB2	NM_000107	Q92466,Q6ZW77	203409_at	1.45735	1.45735	1.45735	-0.248406	-0.248406	-0.248406
Hs.3248	MSH6	NM_000179	P52701,Q6LAI4,Q3SWU9,Q1L838	202911_at,211450_s_at,211449_at	0.124981	0.709134	0.494354	-0.104863	0.371706	0.0768217
Hs.44481	FOXF2	NM_001452	Q5TGJ1,Q12947	206377_at	2.3346	2.3346	2.3346	-0.0572347	-0.0572347	-0.0572347
Hs.900003	CDC14C,CDC14B	NR_003595,NM_003671,NM_033331,NM_001077181	B1AL32,Q5JU07,O60729,A4D256,B1AL31,A8MQ20	208022_s_at	-0.794502	-0.794502	-0.794502	-0.020493	-0.020493	-0.020493
Hs.89306	ERCC6L	NM_017669	Q2NKX8	219650_at	1.25438	1.25438	1.25438	-0.410207	-0.410207	-0.410207
Hs.183418	CDC2L2,CDC2L1,GPR125	NM_024011,XM_001716055,NM_033529,XM_001715985,NM_033489,NM_033488,XM_001716037,NM_033487,XM_001713735,NM_145290,NM_033486,XM_001713748,NM_033492,XM_001716018,NM_033493	Q6PK02,Q9UQ88,Q5QPR4,Q5QPR3,Q2TAJ0,Q05C84,Q3SWV2,Q96CA8,Q8IWK6,P21127,A8MSR3,Q6P5Y5,Q59GL4,Q6JN45,A4VCI5,Q4VBY6,Q5QPQ9	207428_x_at,210473_s_at,211289_x_at,212401_s_at,210474_s_at	0.0465488	0.252932	0.162649	0.0648729	-0.106105	-0.0294218
Hs.11173	KCNJ6	NM_002240	Q8N5B1,P48051,A8MPW9	214126_at	-0.49754	-0.49754	-0.49754	0.185469	0.185469	0.185469
Hs.83761	ZNF274	NM_016325,NM_016324,NM_133502	Q96GC6,Q53XU4,Q6MZG1	204937_s_at	0.241678	0.241678	0.241678	0.168098	0.168098	0.168098
Hs.65406	MOSPD2	NM_152581	Q8NHP6	64883_at,221895_at	-0.247603	-0.723186	-0.485395	0.157721	0.164554	0.161138
Hs.4764	IQSEC1	NM_014869	Q6DN90	203907_s_at,203906_at	0.184922	-0.358552	-0.0868148	0.0236218	0.103605	0.0636136
Hs.110853	CXorf45,ALG13	NM_018466,XM_001713668,XM_001713667	Q9NP73,Q9H5U8	219015_s_at	-0.34386	-0.34386	-0.34386	0.227576	0.227576	0.227576
Hs.298553	LOC90379	NM_138353	Q66K64	221849_s_at,221851_at	0.177615	0.503247	0.340431	-0.14255	-0.216562	-0.179556
Hs.168159	BFAR	NM_016561	A8K4Z9,Q9NZS9	218056_at	-0.364139	-0.364139	-0.364139	0.0176295	0.0176295	0.0176295
Hs.58009	SLITRK5	NM_015567	Q4QQH1,O94991	214930_at	4.99496	4.99496	4.99496	-0.0806675	-0.0806675	-0.0806675
Hs.106290	KLHL20	NM_014458	Q9Y2M5,Q9BS75,Q5ZF45	210635_s_at,204176_at,204177_s_at	0.532754	1.45524	0.87912	-0.114705	-0.294219	-0.199703
Hs.79299	LHFPL2	NM_005779	Q6ZUX7	212658_at	-0.816714	-0.816714	-0.816714	-0.0025693	-0.0025693	-0.0025693
Hs.110477	DPM3	NM_018973,NM_153741	Q3SX58,Q86TM7,Q6P184,Q5SR62,Q9P2X0	219373_at	0.198165	0.198165	0.198165	-0.0162807	-0.0162807	-0.0162807
Hs.95577	CDK4	NM_000075	Q96BE9,Q6FG61,P11802,Q6LC83	202246_s_at	0.318331	0.318331	0.318331	-0.0944528	-0.0944528	-0.0944528
Hs.174070	UBE2S,LOC731049	XM_001724228,NM_014501	Q2QD04,Q16763,Q6NXQ4	202779_s_at	0.360635	0.360635	0.360635	-0.00702302	-0.00702302	-0.00702302
Hs.9933	ZBED1	NM_004729	O96006	203043_at	0.396774	0.396774	0.396774	0.0684116	0.0684116	0.0684116
Hs.102708	ARMC8	NM_014154,NM_213654,NM_015396	Q9NZY0,Q8IUR7,A8K0L2,Q6ZSL1,A8MTG8,A8MVG5	203486_s_at,203487_s_at	0.380957	1.04008	0.710518	-0.0519822	-0.0553425	-0.0536624
Hs.153022	TAF1C	NM_005679,NM_139353	Q15572	203938_s_at,203937_s_at	0.473745	0.508661	0.491203	-0.0381327	0.0502851	0.00607621
Hs.272268	HMG4L	NR_002165	Q3SYE8	216548_x_at	0.432755	0.432755	0.432755	0.0470355	0.0470355	0.0470355
Hs.301658	KIAA0513	NM_014732	O60268	204546_at	0.730007	0.730007	0.730007	0.180681	0.180681	0.180681
Hs.283619	GPER,ZNF236	NM_007345,NM_001039966,NM_001098201,NM_001505	Q6FHU6,A8K0M3,Q59HC5,Q7Z7A9,Q9NWI2,A8K6C5,Q63ZY2,Q7Z7A8,Q9UL36,O95276,Q7Z7A7,Q99527	222227_at,219171_s_at	0.13863	7.21028	3.67446	0.291132	-0.585618	-0.147243
Hs.37680	TRIM10	NM_052828,NM_006778	Q9UDY6,Q29863,Q5SRK8,Q5SRJ5	56748_at	-1.63914	-1.63914	-1.63914	0.0712204	0.0712204	0.0712204
Hs.78776	BAMBI	NM_012342	Q13145,Q53G66,A8K3M4	203304_at	-0.684738	-0.684738	-0.684738	0.0224604	0.0224604	0.0224604
Hs.19614	GEMIN4	NM_015721	Q9HC39,Q8WUM5,Q9HBB9,P57678	217099_s_at	0.615598	0.615598	0.615598	-0.0949205	-0.0949205	-0.0949205
Hs.26102	TRPS1	NM_014112	Q9UHF7,Q08AU2	218502_s_at	2.43467	2.43467	2.43467	-0.160854	-0.160854	-0.160854
Hs.87465	CLP1	NM_006831	Q92989	204370_at	0.352415	0.352415	0.352415	-0.0359098	-0.0359098	-0.0359098
Hs.58414	FLNC	NM_001458	Q59H94,Q14315	207876_s_at	0.932293	0.932293	0.932293	0.222241	0.222241	0.222241
Hs.326752	FKSG49	XR_041698	Q9BXE4	211454_x_at	0.20483	0.20483	0.20483	0.00424908	0.00424908	0.00424908
Hs.2642	EEF1A2	NM_001958	Q59GP5,Q05639	204540_at	1.77589	1.77589	1.77589	0.0162843	0.0162843	0.0162843
Hs.59403	SPTLC2	NM_004863	O15270	216203_at,203128_at,203127_s_at,216202_s_at	-0.4604	0.534978	-0.0668928	0.0710831	0.300893	0.158521
Hs.73742	RPLP0,TNFRSF6B,RTEL1,RPLP0-like	NM_032945,NM_016434,NM_001002,XR_015741,NM_053275,XR_041288,XR_017813,NM_032957,NM_003823	Q9NZ71,A2A398,Q6EMV4,Q6EMV3,Q53HW2,Q8NHW5,O95407,A8K4Z4,Q9BZT1,P05388,Q6NSF2,Q3B7A4,Q5JTV3,Q3MHV2,Q53HK9	201033_x_at,211526_s_at,214167_s_at,208856_x_at,211972_x_at	-0.19309	0.352942	-0.0545466	0.0557135	-0.372998	-0.0407871
Hs.16470	WDR41	NM_018268	Q9HAD4	218055_s_at	0.603013	0.603013	0.603013	-0.0790241	-0.0790241	-0.0790241
Hs.152629	RRP1B	NM_015056	Q14684,Q6PJM8	212844_at,212846_at	0.0276563	0.293311	0.160484	-0.204932	-0.368685	-0.286808
Hs.184601	SLC7A5	NM_003486	Q96QB2,Q8IV97,Q2MCL6,Q9GIP4,Q8MH63,Q01650	201195_s_at	-0.767686	-0.767686	-0.767686	-0.152517	-0.152517	-0.152517
Hs.31551	RUNX1T1	NM_175635,NM_004349,NM_175634,NM_175636	Q71VC3,Q01196,Q9HBV9,Q7Z4J5,Q06455,Q71VC2,Q8TDW8	205529_s_at,205528_s_at	2.169	3.30468	2.73684	0.189305	0.276867	0.233086
Hs.900825	USE1	NM_018467	Q9NZ43	221706_s_at	0.791516	0.791516	0.791516	0.0215407	0.0215407	0.0215407
Hs.21586	MED14	NM_004229	O60244,A8KAK5	215167_at,217120_s_at,202611_s_at,202610_s_at	-0.224072	0.926624	0.227576	-0.0568506	-0.109693	-0.0876872
Hs.198307	VBP1	NM_003372	Q6FH24,P61758	201472_at	0.326739	0.326739	0.326739	0.0817174	0.0817174	0.0817174
Hs.259802	TRO	NM_001039705,NM_177556,NM_016157	Q9BX90,Q12816,B1AKF1,Q9BX89,Q9BX88,Q9NVY3,Q8TAL3,Q96SX2,Q9BX91	205028_at,210882_s_at	1.1687	1.43452	1.30161	0.0966411	-0.19278	-0.0480693
Hs.274470	SIGLEC7	NM_014385,NM_016543	Q9Y286	216537_s_at	-1.38224	-1.38224	-1.38224	0.0612181	0.0612181	0.0612181
Hs.5354	C4orf41	NM_199053,NM_021942	Q9H9I7,Q9H0L1,Q9H8Q1,A4QPB8,Q9H5K9,Q6FI73,Q7Z392,Q86T25,Q5U5I7	218179_s_at	0.552914	0.552914	0.552914	0.104625	0.104625	0.104625
Hs.302981	TMEM140	NM_018295	Q9NV12	218999_at	-0.804772	-0.804772	-0.804772	-0.0176462	-0.0176462	-0.0176462
Hs.79340	BBS9	NM_001033604,NM_198428,NM_014451,NM_001033605	Q3SYG4,P82912,Q53GJ8	37547_at,216239_at,209958_s_at,37549_g_at	-0.370646	0.501579	0.056198	-0.0368368	0.0748688	0.0168597
Hs.109058	RPS6KA5	NM_004755,NM_182398	O75582,Q59EZ4,Q9UG98	204635_at,204633_s_at	0.807137	1.87225	1.33969	0.0660807	0.179915	0.122998
Hs.48450	ZNF516	NM_014643	Q92618,Q2YDX2	203604_at	-0.589486	-0.589486	-0.589486	-0.274075	-0.274075	-0.274075
Hs.79387	PSMC5	NM_002805	Q59GS3,P62195,A8K3Z3,A8K763	209503_s_at	0.26252	0.26252	0.26252	0.0813518	0.0813518	0.0813518
Hs.18593	SLC36A1	NM_078483	Q86YK4,Q1LZ56,Q7Z2H8	213119_at	0.489363	0.489363	0.489363	0.093886	0.093886	0.093886
Hs.272018	ALKBH4	NM_017621	Q9NXW9	222228_s_at	0.481011	0.481011	0.481011	0.0727944	0.0727944	0.0727944
Hs.126084	TBC1D2B	NM_015079	Q9UPU7,Q69YW7,A1L1A5	212796_s_at	0.792561	0.792561	0.792561	-0.00619054	-0.00619054	-0.00619054
Hs.900248	SIRT5	NM_031244,NM_012241	Q5T295,Q7Z3A0,Q9NXA8	221010_s_at	-1.05051	-1.05051	-1.05051	-0.216856	-0.216856	-0.216856
Hs.288198	TOE1	NM_025077	Q96GM8	204080_at	0.396586	0.396586	0.396586	-0.359274	-0.359274	-0.359274
Hs.6153	UTP18	NM_016001	Q9Y5J1	222038_s_at,203721_s_at	0.0125039	-0.164279	-0.0758875	-0.044017	-0.0757853	-0.0599012
Hs.49767	NDUFS6	NM_004553	Q6IBC4,O75380	203606_at	0.409383	0.409383	0.409383	0.0256379	0.0256379	0.0256379
Hs.237786	ZNF187	NM_001111039,NM_152736,NM_001023560	Q16670	213218_at	0.783805	0.783805	0.783805	-0.357541	-0.357541	-0.357541
Hs.214039	hCG_1776259	XR_040924,XR_039606,XR_040925	Q9H5D4	206548_at	-1.14552	-1.14552	-1.14552	0.576326	0.576326	0.576326
Hs.15813	SLC22A5	NM_003060	O76082,A2Q0V1,Q59FH6	205074_at	0.35247	0.35247	0.35247	-0.0326823	-0.0326823	-0.0326823
Hs.1508	IDE	NM_004969	Q59GA5,Q5T5N2,P14735,Q5T5N3	203328_x_at,203327_at	0.0622737	-0.30584	-0.121783	-0.00888451	-0.0825354	-0.0457099
Hs.278461	MATN3	NM_002381	Q4ZG02,A8K491,O15232	206091_at	-0.888294	-0.888294	-0.888294	0.485369	0.485369	0.485369
Hs.247324	MRPS14	NM_022100	O60783,Q96Q61	203800_s_at,203801_at	0.0719967	0.809509	0.440753	0.0788015	-0.105213	-0.0132056
Hs.2928	SLC7A1	NM_003045	Q5JR49,P30825,Q96D65	206566_at	-0.83919	-0.83919	-0.83919	-0.217748	-0.217748	-0.217748
Hs.224121	LOC55908	NM_018687	Q6UXH0,Q29RX7	220437_at	-1.41144	-1.41144	-1.41144	-0.00671773	-0.00671773	-0.00671773
Hs.28169	OTUD3	NM_015207	Q0VDK5,Q5T2D3	213216_at	0.469137	0.469137	0.469137	0.281137	0.281137	0.281137
Hs.22370	FUBP1	NM_003902	Q6PJY1,Q59FU3,Q96AE4	214093_s_at,212847_at,214094_at	0.753822	0.879224	0.826943	0.200586	-0.308874	-0.0165729
Hs.27424	DDX12,DDX11,LOC642846	XM_931833,XM_495908,XR_041429,NM_004399,XR_017754,NM_152438,NM_030653,XM_001716130	A8MPP1,Q96FC9,Q93000,Q2NKM7,Q92771,Q7KYX3	213378_s_at,210206_s_at	0.85375	1.19013	1.02194	-0.0245495	0.0258434	0.000646967
Hs.267812	SNX4	NM_003794	Q9H398,P15880,O95219	205329_s_at,212652_s_at	0.0285745	0.451897	0.240236	-0.0871272	-0.114354	-0.100741
Hs.15827	SNX11	NM_152244,NM_013323	Q9Y5W9	220140_s_at,53912_at	0.138022	0.544136	0.341079	-0.128999	-0.745603	-0.437301
Hs.13662	TMEM109	NM_024092	Q9BVC6	201361_at	0.813898	0.813898	0.813898	0.0571674	0.0571674	0.0571674
Hs.6846	LPPR2	NM_022737	Q69YU8,Q96GM1	218509_at,64899_at	0.372104	1.2648	0.81845	0.0527104	0.0569389	0.0548246
Hs.27191	TMEM159	NM_020422	A6NMA9,Q96B96	213272_s_at	-0.835538	-0.835538	-0.835538	-0.0634489	-0.0634489	-0.0634489
Hs.133011	ZNF117	NM_015852	Q03924	207605_x_at	-1.04139	-1.04139	-1.04139	0.39802	0.39802	0.39802
Hs.56145	TMSL8,MGC39900	XR_042096,NM_194324,NM_021992,XR_042098,XR_042097	Q8N6W4,A8K614,Q99406	214051_at,205347_s_at	1.9528	4.30234	3.12757	-0.137881	0.412145	0.137132
Hs.246315	GALNT7	NM_017423	Q86SF2,Q68VJ4,Q4W5F7	218313_s_at	3.85106	3.85106	3.85106	0.49898	0.49898	0.49898
Hs.32511	ZBTB24	NM_014797	O43167	205340_at	0.611367	0.611367	0.611367	-0.0284126	-0.0284126	-0.0284126
Hs.77578	USP9X	NM_001039591,NM_001039590	Q59EZ5,Q6P468,Q86X58,Q93008	201099_at,201100_s_at	0.315215	0.566821	0.441018	-0.0270051	0.0339336	0.00346427
Hs.552	SRD5A1	NM_001047	P18405	204675_at,210959_s_at	0.166389	0.593053	0.379721	-0.157236	-0.416675	-0.286955
Hs.129867	CIB2	NM_006383	Q5TZX7,Q05BT6,O75838	205008_s_at,205007_s_at	1.1651	1.73787	1.45149	0.142414	0.272151	0.207283
Hs.900624	PTMA	NM_002823,NM_001099285	Q7KZ52,Q15204,P06454,Q86YS2,Q7Z4R6,Q9UMZ1,Q15202,Q53S24,Q8TBK9	211921_x_at	0.178964	0.178964	0.178964	-0.0659679	-0.0659679	-0.0659679
Hs.25584	ARFGAP1	NM_175609,NM_018209	Q8N6T3,Q53F62,Q6ZVZ6	217888_s_at	0.270376	0.270376	0.270376	0.0354844	0.0354844	0.0354844
Hs.16081	CDYL	NM_170751,NM_170752,NM_004824	Q9Y232,A8K6D6	203100_s_at,203098_at,203099_s_at	-0.174472	-0.619805	-0.337374	-0.0201281	-0.176346	-0.0767929
Hs.5298	ADIPOR1	NM_015999	Q96A54,Q2V062,Q53YY6,Q53HS7	217748_at	0.379908	0.379908	0.379908	0.00380058	0.00380058	0.00380058
Hs.289080	C18orf8	NM_013326	Q96DM3	221190_s_at	0.259915	0.259915	0.259915	-0.0124424	-0.0124424	-0.0124424
Hs.159	TNFRSF1A	NM_001065	P19438,Q6Y4Q7,A8K4X3	207643_s_at	-0.461224	-0.461224	-0.461224	0.0141855	0.0141855	0.0141855
Hs.96149	NFATC1	NM_172387,NM_172389,NM_172390,NM_006162,NM_172388	O95644,Q2M1S3,A8K9C6	210162_s_at	0.943888	0.943888	0.943888	-0.606283	-0.606283	-0.606283
Hs.180948	USP34	NM_014709	Q70CQ2,A5D8W5,A8MWD0	212065_s_at,215013_s_at,212066_s_at	-0.37115	-0.614909	-0.458838	-0.127646	0.400866	0.0944181
Hs.96322	BBS10	NM_024685	Q8TAM1,A8MSQ7	219487_at	0.876397	0.876397	0.876397	-0.224304	-0.224304	-0.224304
Hs.219140	NPPB	NM_002521	Q9P2Q7,P16860	206801_at	1.7189	1.7189	1.7189	-0.0295967	-0.0295967	-0.0295967
Hs.74669	VAMP5	NM_006634	O95183,Q9BV40,Q6FG93	204929_s_at	0.401182	0.401182	0.401182	0.0841537	0.0841537	0.0841537
Hs.119529	NPC2	NM_006432	Q53HV6,P61916	200701_at	-0.325531	-0.325531	-0.325531	0.111562	0.111562	0.111562
Hs.91142	KHSRP	NM_003685	Q92945	204372_s_at,204371_s_at	0.142949	0.188648	0.165799	-0.035579	-0.179234	-0.107406
Hs.166120	IRF7	NM_004029,NM_004031,NM_001572	Q92985,Q9HB64,O00486,O00485	208436_s_at	2.94161	2.94161	2.94161	0.403599	0.403599	0.403599
Hs.139240	ZNF337	NM_015655	Q9Y3M9,Q6ZUQ0,A8K5C0	214760_at,37860_at	0.871594	0.89934	0.885467	-0.0792403	0.125876	0.0233178
Hs.80042	ALG6	NM_013339	Q9Y672,A2A2G4	219649_at	1.30058	1.30058	1.30058	-0.180552	-0.180552	-0.180552
Hs.14074	---	---	---	213500_at,31799_at	0.718122	1.20354	0.960831	-0.109047	0.515703	0.203328
Hs.35384	RING1	NM_002931	Q06587,A8JZZ0	208371_s_at,35685_at	0.543074	0.608621	0.575847	-0.0354379	-0.155512	-0.0954748
Hs.71346	NEFM	NM_005382,NM_001105541	Q4QRK6,A5YM63,Q9UK51,P07197	205113_at	5.56257	5.56257	5.56257	-0.0784178	-0.0784178	-0.0784178
Hs.22982	POFUT2	NR_004858,NM_133635,NM_015227,NM_133634	Q9Y2G5,A8K3W7	209578_s_at,207449_s_at	-0.383539	-0.486071	-0.434805	0.0459547	-0.678004	-0.316024
Hs.15713	TSEN2	NM_025265	Q8NCE0,A8K568	219581_at	0.600019	0.600019	0.600019	-0.463554	-0.463554	-0.463554
Hs.44685	RNF141	NM_016422	A8K149,Q8WVD5	219104_at	0.511481	0.511481	0.511481	-0.096777	-0.096777	-0.096777
Hs.278613	IFI27	NM_005532	Q7Z5R1,P40305,A8K0H0,Q9H4B1,Q7Z5R0,Q7Z5R2	202411_at	6.08533	6.08533	6.08533	0.08524	0.08524	0.08524
Hs.211585	PFKFB2	NM_006212,NM_001018053	Q68DE0,O60825,B0FLL2,Q5VVQ3	209992_at	-0.563545	-0.563545	-0.563545	0.226438	0.226438	0.226438
Hs.98309	IL23A	NM_016584	P04435,Q6GMV6,Q2YDB4,Q6GMR4,Q8N2T6,Q8N3Z8,Q32P21,Q6PIV3,Q9NPF7,Q6NS87,Q6ZRA2	220054_at	-1.01332	-1.01332	-1.01332	0.932281	0.932281	0.932281
Hs.184326	LOC441601,SEPT7	NM_001011553,NM_001788,NR_003034	Q5JXL7,A8K3D0,Q3LIE9,A4GYY8,Q8TC62,Q6NVV2,Q59EY4,Q3B7A3,Q16181	214381_at,217721_at,213151_s_at	0.101419	1.41913	0.66892	-0.0128171	-0.167224	-0.0828919
Hs.202276	KIAA1009	NM_014895	Q5TB80	206006_s_at,206005_s_at	0.721132	1.74453	1.23283	-0.110934	0.198501	0.0437834
Hs.37288	NR1D2	NM_005126	Q6NSM0,Q14995,Q96B66,Q59GL8,Q6I9S1	209750_at	-0.92168	-0.92168	-0.92168	0.0329654	0.0329654	0.0329654
Hs.301132	KIAA0195	NM_014738	Q49A83,Q8N1U7,Q12767	202650_s_at	0.620247	0.620247	0.620247	-0.0994721	-0.0994721	-0.0994721
Hs.182423	C21orf33	NM_198155,NM_004649	P30042,A8MQ63	202217_at,210667_s_at	0.731945	0.795954	0.763949	-0.13292	-0.218886	-0.175903
Hs.283690	CDV3	NM_017548	Q9UKY7	213548_s_at,212010_s_at,213554_s_at	-0.131603	0.202751	0.0589812	-0.0406066	0.0489609	0.00905369
Hs.5443	BAG5	NM_001015049,NM_004873,NM_001015048	Q9UL15,A8CGI4,A8K5J7	202984_s_at,202985_s_at	0.188811	0.225081	0.206946	-0.110741	-0.156433	-0.133587
Hs.79748	SLC3A2,LOC442497	NM_002394,NM_001012663,NM_001012661,NM_001012664,NM_001013251,NM_001012662	P08195	200924_s_at	-1.41566	-1.41566	-1.41566	-0.0420999	-0.0420999	-0.0420999
Hs.28393	C20orf116	NM_023935	Q96HY6	218159_at	-0.360912	-0.360912	-0.360912	0.090287	0.090287	0.090287
Hs.101514	C6orf166	NM_018064	Q53H80,Q9NW35	213810_s_at	-0.391789	-0.391789	-0.391789	-0.238285	-0.238285	-0.238285
Hs.145020	---	---	---	213637_at	0.597979	0.597979	0.597979	0.193047	0.193047	0.193047
Hs.6453	ITPK1	NM_014216	Q13572,Q6YL32,Q8N3Y0	210740_s_at	0.325338	0.325338	0.325338	-0.0992209	-0.0992209	-0.0992209
Hs.274361	ACCN2,CEMP1	NM_001048212,NM_001095,NM_020039	A8K1U5,P78348,A3KN86,Q6PRD7	205156_s_at	0.997412	0.997412	0.997412	-0.0911479	-0.0911479	-0.0911479
Hs.9683	CUGBP1,DNAJC3	NM_006260,NM_198700,NM_006560,NM_001025596	Q13217,A8KA82,Q92879	221743_at,208499_s_at,221742_at	-0.0204366	-0.768881	-0.292425	-0.0389589	0.457373	0.174835
Hs.32168	AUTS2	NM_001127232,NM_001127231,NM_015570	Q5D049,Q75MQ7,Q6PJU5,A4D1Y9,Q75MQ3,Q75MQ4,Q8WXX7,Q75MD7,Q86WD8	212599_at	2.04775	2.04775	2.04775	0.220307	0.220307	0.220307
Hs.252259	RPS3,C22orf30	NM_001005,NM_173566	Q5THK1,Q9NQS8,Q53G83,Q9NPH2,P23396,A7E2S3,Q6IPX9	216555_at,208692_at	-0.235978	0.310734	0.0373782	0.0764965	-0.29705	-0.110277
Hs.29878	ZNF518A	NM_014803	A0PJI5,Q6AHZ1	204291_at	-0.533298	-0.533298	-0.533298	-0.168846	-0.168846	-0.168846
Hs.14658	DKFZP686M0199	NM_001098729	---	215470_at	0.515555	0.515555	0.515555	-0.0145162	-0.0145162	-0.0145162
Hs.288158	UXS1	NM_025076	Q8NBZ7,Q8ND26,A8K3Q3	219675_s_at	0.443537	0.443537	0.443537	0.152081	0.152081	0.152081
Hs.159481	B4GALNT1,SLC26A10	NM_001478,NM_133489	A6NJH5,Q00973,Q8N636,Q96M35,Q59FK0,Q6ZWI7,Q6ZSG9,Q8NG04,Q86VW2,A8K0X5	206435_at	0.69416	0.69416	0.69416	0.146019	0.146019	0.146019
Hs.274479	NME7	NM_197972,NM_013330	Q59GR0,A8MY09,A8K3T6,Q9Y5B8	219553_at	0.574987	0.574987	0.574987	0.170791	0.170791	0.170791
Hs.134158	CEP57	NM_014679	Q5JB46,A8K5D0,Q86XR8,A0PJH1	209862_s_at	-0.789785	-0.789785	-0.789785	-0.158793	-0.158793	-0.158793
Hs.900153	PABPC3	NM_030979	Q5VX58,Q9H361,Q3ZCS4,Q2VIP3	208113_x_at	-0.333064	-0.333064	-0.333064	0.197261	0.197261	0.197261
Hs.154294	DLG1	NM_004087,NM_001098424	A5YKK7,A8MUT6,Q8N3T5,Q59FC4,Q6PJH1,Q12959	202515_at,217208_s_at,202514_at,202516_s_at	-0.114982	0.335965	0.112394	0.000338337	-0.13352	-0.0470995
Hs.326445	AKT2	NM_001626	Q8TBE2,P31751,Q6P4H3,A8MX96,Q0VAN0,Q05BV0	211453_s_at,203809_s_at	0.0451175	1.24576	0.64544	-0.0268167	0.18345	0.0783169
Hs.268571	APOC1	NM_001645	P02654	204416_x_at,213553_x_at	0.510028	0.557914	0.533971	0.0679913	0.129018	0.0985045
Hs.179704	MEP1A	NM_005588	Q16819,A2RRM4,Q9H1R1,Q8TDC9,B0AZP9	206000_at	-2.95603	-2.95603	-2.95603	-0.956188	-0.956188	-0.956188
Hs.303025	C11orf24	NM_022338	Q96F05	218299_at	0.242304	0.242304	0.242304	-0.163161	-0.163161	-0.163161
Hs.25516	RBM22	NM_018047	Q9NW64	218134_s_at	0.2903	0.2903	0.2903	-0.00389845	-0.00389845	-0.00389845
Hs.8312	MARK4	NM_031417	Q3LID9,Q6IPE9,Q96GZ3,Q8N2N5,O75271,Q96L34	55065_at	-0.693232	-0.693232	-0.693232	0.133073	0.133073	0.133073
Hs.8813	STXBP3	NM_007269	Q8N363,A8K5K7,O00186,Q53FW1,A8K269	203310_at	0.425229	0.425229	0.425229	0.0792181	0.0792181	0.0792181
Hs.69747	FUT1	NM_000148	Q8WXB6,Q8IVN2,Q76N68,Q4JGW8,P19526,O14504,Q6IZA2	206109_at	-1.47471	-1.47471	-1.47471	-0.0811368	-0.0811368	-0.0811368
Hs.294135	FXYD5	NM_014164,NM_144779	Q96DB9,A8MVG1,Q8IWS1	218084_x_at	0.64478	0.64478	0.64478	0.178268	0.178268	0.178268
Hs.900103	CCDC90A	NM_001031713	Q96AQ8,Q9HAD8	220969_s_at	0.936064	0.936064	0.936064	-0.221237	-0.221237	-0.221237
Hs.6191	CORO1B	NM_001018070,NM_020441	Q9BR76,Q59F81,Q9NSK3,Q14761	64486_at,221754_s_at	0.238263	0.283772	0.261018	0.116832	0.309066	0.212949
Hs.2331	LOC100131637,E2F5	NM_001083589,XM_001716033,XM_001716209,NM_001951,NM_001083588,XM_001716143	Q15329,Q59GC4	221586_s_at,222051_s_at	0.0440166	-0.449691	-0.202837	-0.0476184	0.319493	0.135937
Hs.170414	PCSK6	NM_138319,NM_138324,NM_138321,NM_138325,NM_138323,NM_138322,NM_002570,NM_138320	Q59H04,P29122,A2RQD9	211263_s_at,210553_x_at,207414_s_at	0.0602063	0.96339	0.472676	-0.270645	0.594466	0.0887653
Hs.182238	YWHAB	NM_003404,NM_139323	Q59EQ2,Q4VY20,A8K9K2,P31946,Q9Y649,Q4VY19	217717_s_at,217718_s_at	0.369287	0.370705	0.369996	0.026241	-0.0373586	-0.00555879
Hs.78582	DRG2	NM_001388	Q59FW9,A8MZF9,Q53Y50,P55039	203267_s_at,203268_s_at	0.486744	0.4919	0.489322	-0.0724636	-0.12075	-0.0966069
[truncated: 1,608 more rows]

## Sheet: Category B, cytokine only
Additional file 1: Genes that change in response to cytokine treatment					shRNA fold change			Cytokine fold change
Unigene cluster	Symbols	Refseq ids	Uniprot ids	affy probeset ids	minimum_fold	maximum_fold	mean_fold	minimum_fold	maximum_fold	mean_fold
Hs.296348	DLSTP,DLST	NM_001933	Q86TW7,Q6IBS5,Q7LDY7,Q6LEQ7,P36957,Q86SW4,Q16187,Q86TQ8	215210_s_at	-0.0115808	-0.0115808	-0.0115808	-0.141098	-0.141098	-0.141098
Hs.10554	SAP130	NM_024545	Q9H0E3,Q96DP1	220367_s_at	0.017476	0.017476	0.017476	-0.207861	-0.207861	-0.207861
Hs.158196	TADA3L	NM_006354,NM_133480	O75528,Q6FI83,A8K899	211221_at,215273_s_at	-0.0712449	0.404545	0.16665	0.120044	-0.382213	-0.131085
Hs.9663	PDCD6IP	NM_013374	Q4W4Y1,Q6NUS1,Q8WUM4	217746_s_at	0.00921098	0.00921098	0.00921098	0.165759	0.165759	0.165759
Hs.326776	GABARAPL3,GABARAPL1	NM_031412	Q6FIE6,Q9BY60,Q9H0R8	211458_s_at	0.098402	0.098402	0.098402	0.677306	0.677306	0.677306
Hs.155742	GRHPR	NM_012203	Q9UBQ7,Q5M7Z5,Q5T945,Q9H636,Q5T946	214864_s_at,201347_x_at,216308_x_at	0.188497	0.198517	0.194893	-0.360916	-0.408023	-0.383309
Hs.80919	SYPL1	NM_006754,NM_182715	A4D0R2,Q16563,A8K865,A4D0R1	201260_s_at,201259_s_at	0.0317675	0.10691	0.0693388	0.00655023	0.119701	0.0631254
Hs.176227	TMEM144	NM_018342	Q7Z5S9	219750_at	0.1124	0.1124	0.1124	-1.11973	-1.11973	-1.11973
Hs.4890	UBE2E3	NM_006357,NM_182678	Q969T4	210024_s_at	0.00367884	0.00367884	0.00367884	-0.30067	-0.30067	-0.30067
Hs.180394	SRP14	NM_003134	P37108,Q96Q14	200007_at	0.00880578	0.00880578	0.00880578	0.192324	0.192324	0.192324
Hs.110571	GADD45B	NM_015675	Q6IX74,O75293,A8KAM2	209304_x_at,207574_s_at,209305_s_at	0.109524	0.16982	0.133504	0.642635	0.820995	0.71953
Hs.9884	TUBGCP3	NM_006322	Q96CW5,Q5T8L2	215739_s_at,203690_at	-0.153266	-0.162115	-0.15769	-0.322235	-0.496403	-0.409319
Hs.272499	DHRS2	NM_005794,NM_182908	Q7Z789,Q13268,Q59F08,Q53GS4	206463_s_at	-0.114206	-0.114206	-0.114206	-0.459604	-0.459604	-0.459604
Hs.26395	EPB41L1	NM_012156,NM_177996	Q4VXN2,Q4VXN8,Q4VXN7,Q4VXN1,Q7Z3C9,Q29RW3,Q9H4G0,Q4VXN0,Q4VXN6,Q4VXM5,Q4VXN5	222066_at,212336_at,212339_at	0.0388705	-0.125624	-0.056777	0.164797	-0.36225	-0.111931
Hs.24030	SLC31A2	NM_001860	O15432,Q53X94,Q6ZMP5	204204_at	0.125283	0.125283	0.125283	0.473256	0.473256	0.473256
Hs.25347	ZC3H7B	NM_017590	Q9UGR2,Q6ZNP9,A7YY88	213323_s_at	0.0281454	0.0281454	0.0281454	0.572102	0.572102	0.572102
Hs.107213	PRPF40A	NM_017892	O75400,Q05C41	218053_at	-0.0345129	-0.0345129	-0.0345129	-0.171619	-0.171619	-0.171619
Hs.322824	DCI	NM_001919	P42126,A8K512,Q96DC0	209759_s_at	0.0492556	0.0492556	0.0492556	-0.180988	-0.180988	-0.180988
Hs.900697	PTEN	NM_000314	O14781,O43460,P60484	211711_s_at	0.0426393	0.0426393	0.0426393	-0.237764	-0.237764	-0.237764
Hs.8858	BAZ1A	NM_013448,NM_182648	Q9NRL2,Q59G54,Q05CW0,Q32ND1	217985_s_at,217986_s_at	-0.0728088	-0.118339	-0.0955739	0.171762	0.192607	0.182185
Hs.83849	FLII	NM_002018	Q13045,Q59H95	222065_s_at,212025_s_at,212024_x_at	-0.00379119	-0.0544277	-0.0314821	0.122447	0.519905	0.313125
Hs.21291	MAP3K13	NM_004721	A8MYN9,O43283	206249_at	0.116938	0.116938	0.116938	-0.760856	-0.760856	-0.760856
Hs.118630	MXI1	NM_130439,NM_001008541,NM_005962	P50539,Q5V9L6,Q96E53,B1ANN7	202364_at	-0.147345	-0.147345	-0.147345	0.336477	0.336477	0.336477
Hs.295944	TFPI2	NM_006528	Q8NE89,Q66ME8,Q8NAK6,A4ZVU7,P48307	209278_s_at,209277_at	0.387418	0.436135	0.411777	1.14049	1.47981	1.31015
Hs.106242	CYP4F3,CYP4F2	NM_001082,NM_000896	A8MU03,Q08477,A8K425,P78329	206515_at	0.0995146	0.0995146	0.0995146	-1.53735	-1.53735	-1.53735
Hs.35225	MBNL3	NM_133486,NM_018388	Q9NUK0,Q8IUR4	219814_at	0.10001	0.10001	0.10001	0.460356	0.460356	0.460356
Hs.149255	PIP5K1A	NM_003557	P78517,Q99755,A8K4Q0	210256_s_at,207391_s_at,211205_x_at	-0.0289659	-0.271082	-0.132506	-0.168377	-0.451893	-0.298485
Hs.75485	OAT	NM_000274	Q68CS0,Q6IAV9,Q59HE2,P04181	201599_at	-0.0066751	-0.0066751	-0.0066751	0.28314	0.28314	0.28314
Hs.48375	SNURF,SNRPN	NR_003316,NR_003497,NR_003362,NR_003340,NR_003339,NR_003303,NR_001293,NR_003356,NR_003330,NR_003498,NR_003355,NR_003321,NR_003359,NM_003097,NR_003350,NR_003301,NR_001292,NR_003326,NM_022804,NR_003320,NR_003315,NR_003358,NR_003361,NR_003341,NR_003314,NR_003313,NR_003323,NR_003302,NR_003336,NR_003298,NR_003357,NR_003319,NR_003324,NM_022805,NR_003342,NR_003299,NR_003309,NM_022806,NR_001295,NR_003344…	Q9Y675,Q5HYA3,Q9BPU5,P63162,Q9UKR4,Q6LBS1,Q53HE7	201522_x_at	-0.0824392	-0.0824392	-0.0824392	-0.447383	-0.447383	-0.447383
Hs.120	PRDX6	NM_004905	A8JZY7,P30041,A4UCS6	200844_s_at,200845_s_at	-0.00506364	0.198986	0.0969611	-0.19642	-0.357002	-0.276711
Hs.77326	IGFBP3	NM_001013398,NM_000598	A6XNC9,A4D2F5,A6XND0,Q71RC0,P17936,Q6ZSD0,A6XND1	210095_s_at,212143_s_at	0.0835946	0.293591	0.188593	1.46999	1.52869	1.49934
Hs.90012	NARS2	NM_024678	Q9H5H1,Q96I59	219217_at	-0.131965	-0.131965	-0.131965	-0.757703	-0.757703	-0.757703
Hs.75353	PMPCA	NM_015160	Q5SXM9,Q10713,Q9BT52,Q5SXN0,Q24JU5,Q6ZP88	212088_at	0.0675544	0.0675544	0.0675544	-0.204428	-0.204428	-0.204428
Hs.5022	IPW,SNRPN	NR_003316,NR_003497,NR_003362,NR_003340,NR_003339,NR_003303,NR_001293,NR_003356,NR_003330,NR_003498,NR_003355,NR_003321,NR_003359,NM_003097,NR_003350,NR_003301,NR_001292,NR_003326,NR_003320,NR_003315,NR_003358,NR_003361,NR_003341,NR_003314,NR_003313,NR_003323,NR_003302,NR_003336,NR_003298,NR_003357,NR_003319,NR_003324,NM_022805,NR_003342,NR_003299,NR_003309,NM_022806,NR_001295,NR_003344,NR_003294…	Q5HYA3	213447_at,221974_at	0.217035	0.31308	0.265058	-0.619045	-0.722241	-0.670643
Hs.149305	C1orf135	NM_024037	Q9H7T9	220011_at	0.330694	0.330694	0.330694	-0.632817	-0.632817	-0.632817
Hs.113	EPHX2	NM_001979	P34913	209368_at	-0.125832	-0.125832	-0.125832	-2.17586	-2.17586	-2.17586
Hs.2074	ZFX	NM_003410	Q9BYX9,Q8NHZ3,Q8WXB8,Q59EB9,Q8NHZ5,Q8NHZ2,Q8NHZ1,Q8WXB7,Q8NHZ4,P17010,Q8WXB9,Q8WWU0	214678_x_at,207920_x_at,217176_s_at	0.248155	-0.301045	-0.0525654	-0.453867	-0.86089	-0.724241
Hs.203936	MT1F	NM_005949	A8MWH4,P04733,Q86YX6	217165_x_at	0.0451342	0.0451342	0.0451342	0.962676	0.962676	0.962676
Hs.75569	RELA	NM_021975	Q96CP1,Q2TAM5,Q04206,Q13313,P78359,Q96F54	201783_s_at,209878_s_at	0.0939114	0.116329	0.10512	0.0971933	0.30169	0.199441
Hs.154138	CHI3L2	NM_004000,NM_001025197,NM_001025199	Q96F97,Q15782,Q5VUV7,Q53FH2,A6NNY3,A8MTM3	213060_s_at	-0.696061	-0.696061	-0.696061	1.12158	1.12158	1.12158
Hs.153924	DAPK1	NM_004938	Q5T8F1,Q1W5W0,Q6ZRZ3,P53355,Q59H88,A0T398,Q14CQ7	211214_s_at,203139_at	-0.0567532	-0.0906768	-0.073715	-0.569534	-0.651296	-0.610415
Hs.118174	TTC3	NM_001001894,NM_003316	Q6P578,A8MVZ4,Q569I2,A8K7H7,Q9UEK4,Q5CZA6,Q5GIT6,Q6ZTP1,P53804,A8MT23	208664_s_at,208662_s_at,208661_s_at,208073_x_at,208663_s_at,210645_s_at	-0.109097	0.204657	0.0350668	-0.314775	-0.424072	-0.368336
Hs.281348	CCNJ	NM_019084	Q5T5M9	219470_x_at	-0.0610691	-0.0610691	-0.0610691	-0.212827	-0.212827	-0.212827
Hs.180577	GRN	NM_002087	Q53Y88,P28799,Q53HQ8,Q540U8,Q9H8S1	216041_x_at,200678_x_at,211284_s_at	0.170619	0.203826	0.184897	0.194509	0.273192	0.245297
Hs.24301	POLR2E	NM_002695	P19388	217854_s_at,213887_s_at	-0.00511899	-0.100946	-0.0530326	-0.164307	-0.2281	-0.196203
Hs.76461	CROCCL2,RBP4	NM_006744,XM_001130544,XM_001714120,XM_001129099	A6NCP9,P02753,Q5VY30,Q8IVE0	222049_s_at,219140_s_at	0.014889	-0.0698759	-0.0274934	0.201518	0.254844	0.228181
Hs.132390	ZKSCAN1	NM_003439	P17029,Q96FA2,Q7Z4R1,A4D294	214670_at	0.205714	0.205714	0.205714	-0.448047	-0.448047	-0.448047
Hs.16608	PDSS2	NM_020381	Q5JRD6,Q86YH6	219307_at	-0.080934	-0.080934	-0.080934	-0.245363	-0.245363	-0.245363
Hs.119537	KHDRBS1	NM_006559	Q07666	200040_at,214185_at,201488_x_at	-0.0817936	0.371286	0.114775	0.095466	-0.150427	-0.0619648
Hs.32981	SEMA3F	NM_004186	Q13275,Q59G50	206832_s_at,35666_at	0.162511	0.345306	0.253908	0.140874	0.303925	0.222399
Hs.126261	ACSM2B,ACSM2A	NM_182617,NM_001105069,NM_001010845,XM_001724187,XM_001724186,XM_001724180	Q68CK6,Q08AH3,A8K051	214069_at	0.304781	0.304781	0.304781	-1.43214	-1.43214	-1.43214
Hs.284299	LOC728791,LOC730187,LOC391833,RPS10	XR_038708,XR_042409,XR_038761,XR_042419,XR_015651,NM_001014,XR_038633,XR_042354,XR_038743,XR_015547	Q14489,P46783,Q9NQ39,Q59GE4	216505_x_at	-0.102142	-0.102142	-0.102142	0.214435	0.214435	0.214435
Hs.23391	TFEB	NM_007162	Q86WB1,Q709A8,Q709B0,Q709A5,Q709A9,P19484	50221_at,221866_at	0.151898	0.33062	0.241259	0.102887	0.444323	0.273605
Hs.122908	CDT1	NM_030928	A0PJB2,Q9H211	209832_s_at	-0.172889	-0.172889	-0.172889	-0.730004	-0.730004	-0.730004
Hs.279754	MSRB2	NM_012228	Q9Y3D2,A6NCQ5	218773_s_at	-0.0659349	-0.0659349	-0.0659349	-0.393352	-0.393352	-0.393352
Hs.279910	ATOX1	NM_004045	O00244,Q6IBA3,A8KAJ8	203454_s_at	-0.0649394	-0.0649394	-0.0649394	-0.260602	-0.260602	-0.260602
Hs.99766	CD59	NM_001127227,NM_000611,NM_203329,NM_203330,NM_001127225,NM_001127226,NM_001127223,NM_203331	Q6FHM9,P13987	212463_at	0.183607	0.183607	0.183607	0.80795	0.80795	0.80795
Hs.58589	GYG2,IL33	NM_003918,NM_001079855,NM_033439	O15488,A8K8Y1,O95760,Q1ZYL7,A6NKP3	215695_s_at,210964_s_at,210963_s_at	-0.000716796	-0.446245	-0.18573	-0.511197	-1.11484	-0.861377
Hs.284137	RMI1	NM_024945	Q9H9A7,Q05BX1,Q05CW3	218979_at	0.0393977	0.0393977	0.0393977	-0.541622	-0.541622	-0.541622
Hs.10326	COPE	NM_199444,NM_199442,NM_007263	Q6IBB8,Q53HJ6,Q9H8T6,A6NKA3,A6NE29,Q9UGP6,Q7Z4Z1,O14579	201264_at	-0.00140164	-0.00140164	-0.00140164	0.44404	0.44404	0.44404
Hs.20597	KLHDC2	NM_014315	Q9Y2U9	217906_at	0.0749403	0.0749403	0.0749403	-0.325135	-0.325135	-0.325135
Hs.118400	FSCN1	NM_003088	Q96IH1,Q16658	201564_s_at	0.19037	0.19037	0.19037	-0.420018	-0.420018	-0.420018
Hs.74576	GDI1	NM_001493	Q6ZMW4,Q6FG50,P31150	201864_at	-0.220814	-0.220814	-0.220814	0.469474	0.469474	0.469474
Hs.1531	EHHADH	NM_001966	Q58EZ5,Q08426,A0PJI6,A8K6Y3	205222_at	0.0223305	0.0223305	0.0223305	-1.40408	-1.40408	-1.40408
Hs.901090	FAM21C,FAM21D	XM_370557,NM_015262	Q9Y4N4,Q9NVB8,Q6P0Q7,A6NLG0,Q9Y4E1,Q5SRD0,A8K5W5,Q641Q2	211068_x_at	0.192485	0.192485	0.192485	0.338005	0.338005	0.338005
Hs.98493	XRCC1	NM_006297	Q6IBS4,Q59HH7,P18887	203655_at	0.0360679	0.0360679	0.0360679	-0.592721	-0.592721	-0.592721
Hs.38481	CDK6	NM_001259	Q00534,A4D1G0	207143_at	0.0163654	0.0163654	0.0163654	-0.449764	-0.449764	-0.449764
Hs.153792	MTRR	NM_024010,NM_002454	Q9UBK8,Q7Z4M8	203199_s_at,203200_s_at	0.00495611	0.11864	0.0617981	0.477921	0.586294	0.532107
Hs.80887	LYN	NM_001111097,NM_002350	A8K379,P07948,Q6NUK7	202625_at,210754_s_at,202626_s_at	0.12274	0.199502	0.16632	0.443619	0.834842	0.656244
Hs.75619	HYAL1	NM_007312,NM_153285,NM_153282,NM_153283,NM_033159,NM_153281	Q12794,A8K451	210619_s_at	0.118294	0.118294	0.118294	-0.421648	-0.421648	-0.421648
Hs.39706	TULP3	NM_003324	A6NNT4,O75386,A8MTG2	221964_at	-0.103528	-0.103528	-0.103528	0.276953	0.276953	0.276953
Hs.192966	KIAA0265	NM_014997	Q9BZS9,Q6PID8,Q96G43,Q9BZS7	209256_s_at,209255_at,209254_at	0.190196	-0.260078	0.020636	-0.131488	-0.328939	-0.2213
Hs.43080	PDGFC	NM_016205	Q9UL22,Q4W5M9,Q9NRA1	218718_at	-0.0277588	-0.0277588	-0.0277588	-0.202609	-0.202609	-0.202609
Hs.199695	TMEM97	NM_014573	Q5BJF2,Q86XC5	212279_at,212281_s_at,212282_at	-0.0429163	-0.0499706	-0.0460555	-0.546544	-0.58679	-0.568115
Hs.88556	HDAC1	NM_004964	Q13547,Q5TEE2,Q5HYD4,Q6IT96	201209_at	0.0532364	0.0532364	0.0532364	-0.247341	-0.247341	-0.247341
Hs.2256	MMP7	NM_002423	Q53GF1,A5GZ72,P09237	204259_at	0.264597	0.264597	0.264597	2.25931	2.25931	2.25931
Hs.979	PDHB	NM_000925	Q59G68,P11177	208911_s_at,211023_at	0.00787637	0.0639408	0.0359086	-0.0879588	-0.108899	-0.0984289
Hs.106768	ARMC1	NM_018120	Q9NVT9	218185_s_at	0.161189	0.161189	0.161189	-0.28611	-0.28611	-0.28611
Hs.279813	POMP	NM_015932	Q9Y244,A5HKJ2	217769_s_at	0.0421723	0.0421723	0.0421723	0.310516	0.310516	0.310516
Hs.279943	LMCD1	NM_014583	Q9NZU5	218574_s_at	0.300578	0.300578	0.300578	-0.422239	-0.422239	-0.422239
Hs.75653	FH	NM_000143	B1ANK7,P07954	203033_x_at,203032_s_at,214170_x_at	-0.0408553	-0.258902	-0.14397	-0.208395	-0.27373	-0.23196
Hs.35086	USP1	NM_003368,NM_001017416,NM_001017415	O94782	202412_s_at,202413_s_at	-0.0569246	-0.0947785	-0.0758515	-0.364899	-0.428834	-0.396867
Hs.87819	C14orf143	NM_145231	Q9BUY7	210525_x_at,214264_s_at	-0.233988	-0.272471	-0.253229	-0.58055	-0.716496	-0.648523
Hs.9398	WIPI1	NM_017983	Q5MNZ9	203827_at	0.121483	0.121483	0.121483	0.63423	0.63423	0.63423
Hs.152759	DBF4	NM_006716	Q9UBU7	204244_s_at	0.0377426	0.0377426	0.0377426	-0.420867	-0.420867	-0.420867
Hs.279841	FANCL	NM_001114636,NM_018062	Q9NW38	218397_at	-0.195394	-0.195394	-0.195394	-0.521864	-0.521864	-0.521864
Hs.3382	PPP4R1	NM_005134,NM_001042388	Q6RXQ6,A8K923,Q8TF05	201594_s_at	-0.0658886	-0.0658886	-0.0658886	-0.505201	-0.505201	-0.505201
Hs.116774	PELO	NM_015946	Q9BRX2,P56199	214660_at	0.233392	0.233392	0.233392	0.808494	0.808494	0.808494
Hs.76669	NNMT	NM_006169	Q6FH49,P40261	202237_at	0.03378	0.03378	0.03378	2.51731	2.51731	2.51731
Hs.38260	USP18	NM_017414	Q53Y90,Q3LFD5,Q6IAD9,Q9UMW8	219211_at	0.0574334	0.0574334	0.0574334	-1.08191	-1.08191	-1.08191
Hs.7145	CAPN7	NM_014296	Q7Z479,Q9Y6W3	203357_s_at,203356_at	0.0583597	0.148686	0.103523	-0.349906	-0.367267	-0.358587
Hs.89546	SELE	NM_000450	Q5TI75,Q5TI73,Q6ULR7,Q5TI72,P16581,A2RRD6,Q5TI74	206211_at	0.580632	0.580632	0.580632	1.98059	1.98059	1.98059
Hs.1608	RPA3	NM_002947	P35244,A4D105	209507_at	0.193897	0.193897	0.193897	-0.416669	-0.416669	-0.416669
Hs.153704	NEK2	NM_002497	Q5I1Z9,P51955	204641_at	-0.341421	-0.341421	-0.341421	-0.515927	-0.515927	-0.515927
Hs.271353	MUTYH	NM_001048174,NM_001048171,NM_001048173,NM_001048172,NM_012222	Q8TDZ3,Q5T413,Q5T411,Q9ULY0,Q5T412,Q9UIF7,Q5T418	207727_s_at	0.187436	0.187436	0.187436	-0.50233	-0.50233	-0.50233
Hs.82508	THAP11	NM_020457	Q96EK4,A4UCT5,A8K002	212910_at	0.016209	0.016209	0.016209	-0.340653	-0.340653	-0.340653
Hs.7327	CLDN1	NM_021101	O95832,A5JSJ9,Q7Z4X9	218182_s_at	-0.150789	-0.150789	-0.150789	0.987368	0.987368	0.987368
Hs.900074	FZD5	NM_003468	A8K2X1,Q9H0C6,Q13467	221245_s_at	0.0498145	0.0498145	0.0498145	-0.328237	-0.328237	-0.328237
Hs.57969	FARS2	NM_006567	Q5JRF7,O95363	204283_at,204282_s_at	0.0612437	0.208298	0.134771	-0.262677	-0.416805	-0.339741
Hs.124831	FAM108B1	NM_001025780,NM_016014	Q5VST6,A8KAJ5	220285_at	0.204925	0.204925	0.204925	-0.412852	-0.412852	-0.412852
Hs.3642	RAB1A	NM_004161	P62820,Q6FIE7,Q96RD8,Q5U0I6	207791_s_at,208724_s_at	-0.0138118	0.14066	0.0634243	0.0313106	0.222749	0.12703
Hs.78183	AKR1C3	NM_003739	Q2XPP3,A8K2V0,P42330	209160_at	0.0723775	0.0723775	0.0723775	-0.38716	-0.38716	-0.38716
Hs.241412	APOL2	NM_145637,NM_030882	Q59GW9,Q9BQE5	221653_x_at	0.273184	0.273184	0.273184	0.769352	0.769352	0.769352
Hs.178614	UTP20	NM_014503	O75691	209725_at	-0.0505428	-0.0505428	-0.0505428	-0.3838	-0.3838	-0.3838
Hs.279919	RBX1	NM_014248	P62877	218117_at	0.022419	0.022419	0.022419	0.367497	0.367497	0.367497
Hs.172405	CDC27	NM_001256,NM_001114091	P30260	217881_s_at,217879_at,214236_at,217880_at,217878_s_at	-0.17773	0.33937	0.02553	-0.115737	-0.405143	-0.18813
Hs.57301	MLH1	NM_000249	A8W2J3,P40692,A8W2K8,Q0ZAJ8,Q5GJ64,A8W2I7,A5JTV0,Q0ZAJ7,A8W2L5,A8W2L2,Q0ZAJ4,A8W2L8,A8W2J9,Q59EG3,A8W2J6,A8W2M1,A8W2K5,Q53GX1,A8W2K2,Q0ZAJ5,A5JTV1,Q64FK0,Q0ZAJ6,Q6VBB8,A8W2J0,Q16335,Q0ZAJ3	202520_s_at	-0.141869	-0.141869	-0.141869	-0.332615	-0.332615	-0.332615
Hs.23643	RP6-213H19.1	NM_016542,NM_001042453,NM_001042452	Q9P289,Q9BXC3,Q8NC04,Q9NWX4,Q499L9,Q96SR7,Q8NBY1,Q96AF2	218499_at	0.0130189	0.0130189	0.0130189	-0.601509	-0.601509	-0.601509
Hs.30148	HIPK3	NM_001048200,NM_005734	Q9H422,Q6TAR1	210148_at,213697_at,207764_s_at	-0.0860869	0.126695	0.00557208	0.342509	0.434248	0.383462
Hs.74564	SSR2	NM_003145	Q6MZE4,P62277,P43308	200652_at	0.0383002	0.0383002	0.0383002	0.338333	0.338333	0.338333
Hs.169832	MZF1	NM_198055,NM_003422	Q7Z729,Q59FH9,P28698,Q96I71	40569_at,222097_at,204139_x_at,210336_x_at	0.0781633	-0.378441	-0.179761	0.0533259	0.406853	0.235094
Hs.321045	IKBKE	NM_014002	Q14164,Q3B754	204549_at,214398_s_at	0.0985752	0.194707	0.146641	0.841707	1.20951	1.02561
Hs.159509	SERPINF2	NM_000934	Q8N5U7,P08697,Q6ZV47	205075_at	0.114728	0.114728	0.114728	-0.511363	-0.511363	-0.511363
Hs.288773	ZNF294	NM_015565	O94822,Q05C47,A7E2D0	215596_s_at	0.00669444	0.00669444	0.00669444	0.248442	0.248442	0.248442
Hs.4113	AHCYL1	NM_006621	Q2NKW8,Q9BTL0,Q6ZMM9,A8MYU1,O43865,O43210	200849_s_at,200850_s_at,200848_at	0.0720803	0.197019	0.131638	-0.425479	-0.469392	-0.452006
Hs.143460	PRKD3	NM_005813	Q53TR7,Q15451,O94806	218236_s_at	0.034048	0.034048	0.034048	-0.326741	-0.326741	-0.326741
Hs.278338	GPSM2	NM_013296	Q5T1N9,Q5T1N8,P81274,Q6IBL7	205240_at	0.183115	0.183115	0.183115	-0.697756	-0.697756	-0.697756
Hs.288973	SELENBP1	NM_003944	Q49AQ8,Q9H8A8,Q13228	214433_s_at	0.110822	0.110822	0.110822	-0.903107	-0.903107	-0.903107
Hs.113205	COX4I1	NM_001861	Q6P666,Q86WV2,P13073	200086_s_at,213758_at,202698_x_at	0.101049	-0.127009	-0.0133447	0.194731	0.227921	0.208563
Hs.301417	AHNAK	NM_024060,NM_001620	Q9BVU3,Q13727,Q8N274,Q6ZQN2,Q96EC4,Q09666,A1A586	211986_at	-0.189442	-0.189442	-0.189442	-0.334243	-0.334243	-0.334243
Hs.13313	CREBL2	NM_001310	O60519,Q2PQI3	201989_s_at,201990_s_at,201988_s_at	0.119677	-0.146939	-0.0260825	0.0126876	0.301646	0.125492
Hs.17144	DHRS3	NM_004753	Q5SUY4,Q0QD44,Q5VUY3,Q53HI7,O75911	202481_at	-0.116166	-0.116166	-0.116166	0.307287	0.307287	0.307287
Hs.1706	IRF9	NM_006084	Q96EP0,Q00978	203882_at	-0.0264163	-0.0264163	-0.0264163	0.73409	0.73409	0.73409
Hs.184339	MELK	NM_014791	A6P3A7,B1AMQ6,A7BG63,Q53GX0,A6P3A8,Q14680	204825_at	-0.204381	-0.204381	-0.204381	-0.674521	-0.674521	-0.674521
Hs.108441	HAAO	NM_012205	P46952,A6NE56	205657_at	0.181788	0.181788	0.181788	-1.74273	-1.74273	-1.74273
Hs.152677	DHRS2	NM_005794,NM_182908	Q7Z789,Q13268,Q59F08,Q53GS4	214079_at	0.0184283	0.0184283	0.0184283	-0.192367	-0.192367	-0.192367
Hs.61152	EXTL2	NM_001439,NM_001033025	Q8IYF4,Q49A43,Q05DH5,Q8N8F1,O00245,Q9UBQ6	209537_at	0.0355291	0.0355291	0.0355291	-0.315271	-0.315271	-0.315271
Hs.86434	PALB2	NM_024675	Q86YC2	219530_at	-0.0738356	-0.0738356	-0.0738356	-0.416429	-0.416429	-0.416429
Hs.194562	TERF1	NM_017489,NM_003218	Q8NHT6,Q6ZQQ5,Q5QGN5,P54274,A8K914	203449_s_at,203448_s_at	-0.0119321	0.0803563	0.0342121	0.0525379	-0.238286	-0.0928742
Hs.140945	TMF1	NM_007114	Q17R87,Q59GK0,Q6PII6,P82094	214948_s_at,214949_at	0.00132342	0.0178841	0.00960376	-0.150581	-0.169644	-0.160112
Hs.301667	UBE3A	NM_000462,NM_130839,NM_130838	Q5W7F7,Q9H2G0,Q9BUI6,Q05086,Q5W7F8,A8K8Z9,Q9UBN9,Q96GR7	213128_s_at,213291_s_at	0.0795215	-0.0847822	-0.00263039	-0.261919	-0.304503	-0.283211
Hs.170133	FOXO1	NM_002015	Q12778	202723_s_at,202724_s_at	-0.0258616	0.152677	0.0634077	-0.299148	-0.379444	-0.339296
Hs.283869	C20orf121	NM_024331,NM_001039199	Q9BTX7,Q5CZA1	219633_at	-0.164189	-0.164189	-0.164189	-0.294675	-0.294675	-0.294675
Hs.75348	PSME1	NM_176783,NM_006263	Q06323,A6NJG9,Q6FHU3,Q86SZ9,Q6IBM2	200814_at	-0.148974	-0.148974	-0.148974	0.39838	0.39838	0.39838
Hs.34012	BRCA2	NM_000059	Q9H4L2,Q9H265,Q9H4L3,Q9BX99,Q8IU77,Q8IU64,P51587,A1YBP1,Q5TBJ7,Q8IU82	208368_s_at,214727_at	-0.0753226	-0.183895	-0.129609	-0.724261	-0.922544	-0.823402
Hs.169718	CNN2	NM_004368,NM_201277	Q6FHC3,Q53GK7,A5D8U8,Q99439,Q6FHE4	201605_x_at	-0.0705041	-0.0705041	-0.0705041	-0.250445	-0.250445	-0.250445
Hs.15106	C14orf1	NM_007176	Q9UKR5,Q6FII3,Q86TW5	202563_at,217188_s_at,202562_s_at	-0.0617522	0.453263	0.140011	0.111074	-0.406527	-0.210267
Hs.78546	ATP2B1	NM_001682,NM_001001323	Q3L582,Q58F24,Q59H63,P20020,A1X4P7	209281_s_at,215716_s_at	0.0552946	-0.093674	-0.0191897	-0.623305	-0.684708	-0.654006
Hs.12701	PLLP	NM_015993	Q9Y342,A8K0N4	204519_s_at	0.0909403	0.0909403	0.0909403	-0.697977	-0.697977	-0.697977
Hs.12727	FAM59A	NM_022751	Q9H706	219377_at	-0.138745	-0.138745	-0.138745	0.945434	0.945434	0.945434
Hs.211608	NUP153	NM_005124	Q4LE47,Q5T9I7,P49790,Q7Z743	202097_at	-0.150116	-0.150116	-0.150116	-0.250244	-0.250244	-0.250244
Hs.8258	LSM14A	NM_015578,NM_001114093	Q8ND56	222099_s_at,212132_at,212131_at	0.023735	-0.392838	-0.19249	0.131424	-0.352922	-0.107625
Hs.30524	RNF24	NM_007219	Q9Y225,Q9P0N2	204669_s_at,204668_at,210706_s_at	-0.0390482	-0.190124	-0.102365	0.346635	0.769274	0.518373
Hs.138593	NT5C2	NM_012229	A8K6K2,Q5JUV4,Q5JUV6,Q5JUV5,Q5JUV3,P49902	209155_s_at	-0.0711229	-0.0711229	-0.0711229	-0.343033	-0.343033	-0.343033
Hs.279609	MTCH2	NM_014342	Q9Y6C9,Q53G34	217772_s_at	0.019287	0.019287	0.019287	-0.241303	-0.241303	-0.241303
Hs.74519	PRIM2,LOC100134355	XR_037800,NM_000947	A8K7A0,P49643,Q5JU42	215708_s_at,205628_at	0.00354969	0.134731	0.0691405	-0.487751	-0.520446	-0.504098
Hs.77494	DGUOK	NM_080916,NM_080918	Q7L1W9,Q4ZG09,Q16854,Q9BVK7	203816_at	0.0298752	0.0298752	0.0298752	-0.14991	-0.14991	-0.14991
Hs.126908	RFXDC2	NM_022841	Q2KHR2,Q6ZRR1,Q8N3J0,Q6ZTY6,Q9H956,Q9H7A9	218430_s_at	-0.318691	-0.318691	-0.318691	-0.53374	-0.53374	-0.53374
Hs.900934	KHK	NM_000221,NM_006488	Q59FE2,P50053,Q53G56,Q6IBK2	211028_s_at	0.117783	0.117783	0.117783	-0.431241	-0.431241	-0.431241
Hs.153834	PUM1	NM_001020658,NM_014676	Q5T1Z4,Q5T1Z8,Q53HH5,A8K6W4,A6NDW8,Q5T1Z3,Q14671	201165_s_at,201166_s_at,201164_s_at	0.00765807	-0.18432	-0.0649986	0.0141382	-0.256652	-0.158421
Hs.1227	ALAD	NM_001003945,NM_000031	A8K375,P13716,Q6ZMU0	218489_s_at,218487_at	0.0994231	-0.167157	-0.0338667	-0.412699	-0.556114	-0.484407
Hs.21543	WWC1	NM_015238	Q8IX03,Q8IUQ3	213085_s_at	0.248803	0.248803	0.248803	0.497671	0.497671	0.497671
Hs.16089	Magmas	NM_016069	A8MWN9,Q9Y3D7,Q17RK4,P57737	218969_at	0.0589375	0.0589375	0.0589375	0.316279	0.316279	0.316279
Hs.76901	PDIA5	NM_006810	Q9BV43,Q14554	203857_s_at	-0.143418	-0.143418	-0.143418	0.339783	0.339783	0.339783
Hs.74294	ALDH7A1	NM_001182	P49419	213591_at,208950_s_at,208951_at	-0.0585458	0.41627	0.168176	-0.185478	-0.694215	-0.495418
Hs.323583	C4orf18	NM_016613,NM_001031700	Q9NYZ0,Q9H2L6,Q6UWH4	219872_at	-0.134619	-0.134619	-0.134619	-0.69646	-0.69646	-0.69646
Hs.238039	TDP1	NM_018319,NM_001008744	Q32Q25,Q9BRS7,Q9NUW8,Q86TV8	219715_s_at	0.0834108	0.0834108	0.0834108	-0.262722	-0.262722	-0.262722
Hs.1742	IQGAP1	NM_003870	Q6P1N4,Q96PA3,Q5FWG8,P46940,A4QPB0,Q05DN7,A7MBM3	210840_s_at,213446_s_at,200791_s_at	-0.00657077	0.344126	0.161431	0.154524	0.256884	0.213644
Hs.155455	PFKL	NM_002626,NM_001002021	Q7L2M7,Q7Z3R9,Q6MZK4,Q9BSP4,Q59GI2,P17858	201102_s_at	-0.053027	-0.053027	-0.053027	-0.32398	-0.32398	-0.32398
Hs.108287	ICAM4	NM_022377,NM_001544,NM_001039132	Q14773,Q9BWR0	207194_s_at	0.0345686	0.0345686	0.0345686	-0.502288	-0.502288	-0.502288
Hs.10094	SLC12A4	NM_005072	Q9UP95,Q6XSF4	209402_s_at,209401_s_at,209400_at	0.102327	0.464618	0.234166	0.0117612	-0.351865	-0.16841
Hs.130849	PDF,COG8	NM_022341,NM_032382	Q0VAK2,Q9HBH1,Q96MW5	219575_s_at	0.0228072	0.0228072	0.0228072	-0.325841	-0.325841	-0.325841
Hs.252587	PTTG1	NM_004219	Q2VPE7,O95997,Q9NZH5,O95211,Q6IAL9	203554_x_at	-0.066597	-0.066597	-0.066597	-0.16964	-0.16964	-0.16964
Hs.326528	PDE3B	NM_000922	Q59FY3,Q6SEI4,Q13370,A7E2E5	208591_s_at	-0.114353	-0.114353	-0.114353	-0.402413	-0.402413	-0.402413
Hs.900705	KIAA0101	NM_014736,NM_001029989	Q15004,A6NNU5,A8K3Y3,Q6UWT8	211713_x_at	0.363216	0.363216	0.363216	-0.523758	-0.523758	-0.523758
Hs.241436	MTAP	NM_002451	Q8WV80,Q6FHP1,Q5T3P3,Q8NI75,Q6FHT1,Q05DJ2,Q13126,Q9NRK7	211364_at,211363_s_at	-0.0940507	0.34667	0.12631	0.0172211	-0.243521	-0.11315
Hs.294101	PBX3	NM_006195	P40426,Q96AL5,Q5JSA1,Q5JS99,Q5JS98,Q5JSA0	204082_at	0.198028	0.198028	0.198028	-0.368862	-0.368862	-0.368862
Hs.169517	ALDH1B1	NM_000692	P30837	209646_x_at,209645_s_at	0.00472752	0.0630572	0.0338924	-0.397809	-0.532089	-0.464949
Hs.279818	C16orf80	NM_013242	Q9Y6A4	217957_at	-0.122478	-0.122478	-0.122478	-0.197012	-0.197012	-0.197012
Hs.296677	TCF12	NM_207036,NM_003205,NM_207038,NM_207040,NM_207037	Q86VM2,Q7Z3D9,Q86TC1,Q99081	215611_at	0.470089	0.470089	0.470089	-1.39389	-1.39389	-1.39389
Hs.71616	CBR4	NM_032783	Q8N4T8	213626_at	0.127255	0.127255	0.127255	-0.591363	-0.591363	-0.591363
Hs.238272	ITPR2	NM_002223	Q14571	202661_at,211360_s_at,202662_s_at,202660_at	-0.0648396	-0.373846	-0.264997	-0.16792	-0.532106	-0.343791
Hs.86392	CSGlcA-T	NM_019015	Q9P2E5	221799_at,55093_at	-0.0419824	-0.0530523	-0.0475174	0.0653991	0.363456	0.214428
Hs.236963	PPP2R4	NM_178001,NM_021131,NM_178003,NM_178000	Q68CR8,Q5T949,Q5T950,Q5T948,A2A347,Q15257	216105_x_at,208874_x_at,206452_x_at	0.0894037	0.139466	0.11655	-0.229284	-0.295972	-0.25843
Hs.56043	RRP15	NM_016052	A8K201,A0JLN3,Q9Y3B9	219037_at	-0.0251214	-0.0251214	-0.0251214	-0.201667	-0.201667	-0.201667
Hs.113207	GPER	NM_001039966,NM_001098201,NM_001505	Q6FHU6,A8K0M3,Q7Z7A9,A8K6C5,Q63ZY2,Q7Z7A8,Q7Z7A7,Q99527	210640_s_at,211829_s_at	-0.0140134	-0.108147	-0.06108	-0.393414	-0.763184	-0.578299
Hs.174185	ENPP2	NM_001040092,NM_006209	Q9UCR4,A8UHA1,Q13822	209392_at,210839_s_at	0.00591876	-0.23017	-0.112126	-0.164918	-0.776246	-0.470582
Hs.251678	HRBL	NM_006076	O95081,A4D2D6	222126_at	-0.0872167	-0.0872167	-0.0872167	-0.445861	-0.445861	-0.445861
Hs.20196	ADCY9	NM_001116	O60503,A7E2X2,A7E2V5	204497_at,204498_s_at	0.0188404	-0.158688	-0.069924	0.0475629	0.297326	0.172444
Hs.75561	TDGF1,TDGF3	NR_002718,NM_003212	P51864,P13385,Q8TCC1	206286_s_at	0.115663	0.115663	0.115663	-1.58914	-1.58914	-1.58914
Hs.66718	RAD54L	NM_003579	A8K996,Q92698	204558_at	0.0451468	0.0451468	0.0451468	-0.610912	-0.610912	-0.610912
Hs.50579	HEATR3	NM_182922	Q7Z4Q2,A8K1N4	219289_at	-0.112656	-0.112656	-0.112656	-0.208055	-0.208055	-0.208055
Hs.78563	UBE2G1	NM_003342	P62253	209141_at,209142_s_at	-0.0119924	-0.117138	-0.0645649	-0.108185	-0.153018	-0.130601
Hs.104660	EIF5A2	NM_020390	Q9GZV4	220198_s_at	0.0546406	0.0546406	0.0546406	0.669185	0.669185	0.669185
Hs.324275	WWP1	NM_007013	Q5YLC1,Q9H0M0,A8K9T5	212638_s_at,212637_s_at	0.152535	0.236895	0.194715	-0.0554425	-0.296775	-0.176109
Hs.78019	ACD	NM_001082486,NM_022914,NM_001082487	Q96AP0	204617_s_at	-0.175243	-0.175243	-0.175243	-0.537243	-0.537243	-0.537243
Hs.283714	TMEM111	NM_018447	Q9P0I2	217882_at	0.00682583	0.00682583	0.00682583	0.382728	0.382728	0.382728
Hs.279766	KIF4A	NM_012310	Q6PKB2,Q2VIQ3,O95239,Q59HG1	218355_at	0.19395	0.19395	0.19395	-0.629203	-0.629203	-0.629203
Hs.169549	SEMA4G	NM_017893	Q9NWU8,A1A5C6,Q9NTN9,A6NJY8	219194_at	0.0554548	0.0554548	0.0554548	-0.65418	-0.65418	-0.65418
Hs.155584	VGLL4	NM_014667	Q0H0I7,Q14135,Q0H0I4	212399_s_at	0.0354306	0.0354306	0.0354306	-0.258758	-0.258758	-0.258758
Hs.9520	ALDH1L1	NM_012190	Q6ZV71,O75891,Q53H87,Q8TBP8,Q59G10,Q49A47,Q9UFA9,Q53HP5	205208_at	0.26421	0.26421	0.26421	-1.05691	-1.05691	-1.05691
Hs.7256	LEMD3	NM_014319	Q9Y2U8	218604_at	-0.0153151	-0.0153151	-0.0153151	-0.207107	-0.207107	-0.207107
Hs.77100	GTF2E2	NM_002095	P29084	202680_at	-0.103867	-0.103867	-0.103867	0.174732	0.174732	0.174732
Hs.15250	PECI	NM_206836,NM_006117	Q5JYK4,Q7L124,O75521,Q5JYK7,Q6IBN4,Q59E94,Q53GC8,Q9NYD2,Q53HG3	218025_s_at	0.010804	0.010804	0.010804	-0.501555	-0.501555	-0.501555
Hs.118164	CLMN	NM_024734	Q6NUQ2,A1A4B9,A0PJD0,Q96JQ2,Q6PJJ6	221042_s_at	-0.0762619	-0.0762619	-0.0762619	0.95533	0.95533	0.95533
Hs.173878	NIPSNAP1	NM_003634	Q9BPW8,A8K4I8	201709_s_at,201708_s_at	0.0584005	0.171222	0.114811	-0.499904	-0.502338	-0.501121
Hs.29131	NCOA2	NM_006540	A3FFT2,Q14CD2,Q15596	205732_s_at,212867_at,205731_s_at	-0.0452351	0.0864976	0.0378485	-0.356592	-0.439996	-0.399194
Hs.80684	HMGB2	NM_002129	Q5U071,P26583	208808_s_at	-0.0145121	-0.0145121	-0.0145121	-0.453547	-0.453547	-0.453547
Hs.135281	PDLIM3	NM_001114107,NM_014476	Q53GG5	209621_s_at,210170_at	0.131302	-0.256325	-0.0625115	-0.201124	0.486098	0.142487
Hs.57419	CTCF	NM_006565	Q59EL8,Q53XI7,P49711	202521_at	-0.121231	-0.121231	-0.121231	-0.362086	-0.362086	-0.362086
Hs.239937	RASSF4	NM_032023	Q9H2L5,Q5T737,Q59FL4	49306_at	-0.0197274	-0.0197274	-0.0197274	-0.44145	-0.44145	-0.44145
Hs.306206	LIN7C	NM_018362	Q53FX5,Q9UI80,Q9NUP9	219399_at	-0.13829	-0.13829	-0.13829	-0.185504	-0.185504	-0.185504
Hs.89714	CXCL5	NM_002994	Q6I9S7,P42830	215101_s_at	-0.564581	-0.564581	-0.564581	3.92664	3.92664	3.92664
Hs.292154	RAG1AP1	NM_001122837,NM_018845,NM_001122839	Q9UHQ2,Q9BRV3,Q5SR67,Q9UHQ3,Q6IAK6,Q5SR64,Q96DC5	219125_s_at	0.173238	0.173238	0.173238	0.290639	0.290639	0.290639
Hs.52438	ADAM17	NM_003183	A8K1B4,A6H8L4,P78536,Q53S40,Q6P5T8,Q53RS1,Q53RF5	213532_at	-0.0736983	-0.0736983	-0.0736983	0.399079	0.399079	0.399079
Hs.284394	C3	NM_000064	Q6LDJ0,A7E236,P01024	217767_at	-0.00525409	-0.00525409	-0.00525409	1.04528	1.04528	1.04528
Hs.63657	NGLY1	NM_018297	Q96IV0,Q9NV10	220742_s_at	-0.0492115	-0.0492115	-0.0492115	-0.153379	-0.153379	-0.153379
Hs.171834	PCTK1	NM_033018,NM_006201	Q6ZMU4,Q00536,A8K280,Q9BRL4,Q96GA5,Q59FJ5	207239_s_at,208823_s_at,208824_x_at	-0.134205	0.319009	0.0367784	0.252446	0.309636	0.276516
Hs.90449	---	---	---	213393_at,213403_at	-0.0566259	0.191556	0.0674653	0.295874	0.519711	0.407792
Hs.83169	MMP1	NM_002421	Q96DZ4,Q53G95,A5GZ69,P03956,Q53G96,Q53FK3,Q53G75,Q5TZP0,Q53G97	204475_at	-0.0298352	-0.0298352	-0.0298352	2.55127	2.55127	2.55127
Hs.239459	RSC1A1	NM_006511	Q92681	214583_at	0.034179	0.034179	0.034179	-0.621478	-0.621478	-0.621478
Hs.150930	XRCC4	NM_022406,NM_003401,NM_022550	Q13426,Q7Z763,A8K3X4	205071_x_at,210813_s_at,210812_at,205072_s_at	-0.157981	0.456665	0.163477	-0.230278	-0.484517	-0.323329
Hs.118021	ABR	NM_021962,NM_001092	Q12979,Q6ZT60	214671_s_at,212895_s_at	0.234882	0.280483	0.257683	0.284182	0.326327	0.305254
Hs.99821	ADO	NM_032804	B1AL29,Q96SZ5	212500_at,212502_at	-0.0661759	-0.295713	-0.180945	-0.155811	-0.289705	-0.222758
Hs.243987	GATA4	NM_002052	Q5IFM8,P43694,Q3MJ45,Q16365,Q8WYX6,Q13222	205517_at	0.167719	0.167719	0.167719	-0.515307	-0.515307	-0.515307
Hs.268053	R3HDM1	NM_015361	A8K1V0,Q53SQ1,Q15032,Q9BVG5,Q4ZG59	202754_at	-0.0491688	-0.0491688	-0.0491688	-0.299614	-0.299614	-0.299614
Hs.18573	ACYP1,C17orf13	NM_001107,NM_203488	A6NDV8,P07311	205260_s_at	0.28529	0.28529	0.28529	0.437697	0.437697	0.437697
Hs.58103	AKAP9	NM_147166,NM_147171,NM_147185,NM_005751	A4D1E4,A4D1F2,Q96KG3,Q9UFL2,A4D1F4,A4D1F0,A8MYJ3,Q6PJH3,A8MRB6,Q8IW64,Q99996,Q5GIA7	210962_s_at	0.0688183	0.0688183	0.0688183	-0.284654	-0.284654	-0.284654
Hs.1116	LTBR	NM_002342	P36941,Q75UT6	203005_at	-0.0408945	-0.0408945	-0.0408945	0.397207	0.397207	0.397207
Hs.123253	SHCBP1	NM_024745	Q8NEM2,A8K7Z9	219493_at	-0.306978	-0.306978	-0.306978	-0.820505	-0.820505	-0.820505
Hs.74077	PSMA6,KIAA0391	NM_014672,NM_002791	Q8N5L5,Q59F72,P60900,Q86YB5,Q86SZ4,O15091,Q9BZ93	208805_at	0.0372041	0.0372041	0.0372041	0.281593	0.281593	0.281593
Hs.12677	PTRH2	NM_016077	Q96ME4,Q9Y3E5	218732_at	-0.0734078	-0.0734078	-0.0734078	0.234999	0.234999	0.234999
Hs.226483	DIAPH2	NM_007309,NM_006729	A6NML8,A8K5F7,O60879,A8MSQ4,Q17R91	205603_s_at,205726_at	0.1725	0.256366	0.214433	0.747321	1.15699	0.952158
Hs.326774	MT1P2	---	---	211456_x_at	0.522595	0.522595	0.522595	1.15273	1.15273	1.15273
Hs.197751	DAAM1	NM_014992	A8K6X5,Q9Y4D1	216060_s_at	0.223352	0.223352	0.223352	0.366582	0.366582	0.366582
Hs.656	CDC25C	NM_022809,NM_001790	P30307,Q9H2F0	217010_s_at,205167_s_at	0.00266199	-0.17368	-0.0855089	-0.729162	-0.730082	-0.729622
Hs.75916	SF3B2	NM_006842	Q13435,A8K485,Q96CM6,Q7Z627,Q9BWD2,Q7Z3K9,Q7L4T5	200619_at	-0.0612062	-0.0612062	-0.0612062	-0.223489	-0.223489	-0.223489
Hs.150763	ERO1LB	NM_019891	Q5T1H5,Q86YB8,Q5TAE8,Q5T1H4	220012_at	-0.367608	-0.367608	-0.367608	0.640639	0.640639	0.640639
Hs.8740	ARID1A	NM_006015,NM_139135	Q4LE49,Q9NZ92,Q96TA9,Q96SM7,Q96SY8,Q5JYH3,Q96T01,O14497,Q8NC65,A4FU79	218917_s_at	0.0450713	0.0450713	0.0450713	-0.343088	-0.343088	-0.343088
Hs.106415	PPARD	NM_006238	Q03181,Q5D1P0,A8K6J6	210636_at,37152_at,208044_s_at	-0.166249	0.236141	-0.000143925	0.391253	0.820307	0.537913
Hs.78060	PHKB	NM_000293,NM_001031835	Q93100,Q6LAJ4	202738_s_at,202739_s_at	0.0208185	0.0855774	0.053198	-0.457102	-0.563723	-0.510412
Hs.19236	NDUFB5	NM_002492	Q561V6,O43674,Q96NL9,Q05D62	203621_at	-0.0767385	-0.0767385	-0.0767385	-0.155418	-0.155418	-0.155418
Hs.166160	ACAA1	NM_001607	Q8NCW8,Q96CA6,P09110,O43203	202025_x_at	0.0862368	0.0862368	0.0862368	-0.870611	-0.870611	-0.870611
Hs.2303	EPO	NM_000799	P01588	207257_at,217254_s_at	0.00500885	0.437482	0.221245	-0.71086	-1.63883	-1.17485
Hs.288649	C7orf24	NM_024051	Q9BS37,O75223	215380_s_at	0.111182	0.111182	0.111182	-0.448752	-0.448752	-0.448752
Hs.242463	KRT8	NM_002273	B0AZN5,Q969I0,A8K4H3,Q7L4M3,P05787	209008_x_at	0.0951491	0.0951491	0.0951491	-0.364377	-0.364377	-0.364377
Hs.172382	BHMT2	NM_017614	Q9H2M3	219902_at	-0.0476018	-0.0476018	-0.0476018	-0.379837	-0.379837	-0.379837
Hs.184062	C20orf24	NM_199483,NM_018840	Q5QPG6,Q9BZT8,Q9BUV8,Q5QPG7	217835_x_at	-0.0104951	-0.0104951	-0.0104951	0.241541	0.241541	0.241541
Hs.293982	SMEK2	NM_020463,NM_001122964	Q5MIZ7	222270_at	0.323633	0.323633	0.323633	-0.465124	-0.465124	-0.465124
Hs.301512	NUMA1	NM_006185	Q9UPG3,A8K394,Q86XH4,Q3SYK8,Q14980,Q4LE64,Q9BTE9,Q59HB8,Q9UNL7,Q7Z757,Q96HN5	214251_s_at,200747_s_at	-0.123808	-0.32512	-0.224464	-0.429947	-0.744536	-0.587242
Hs.287716	CXCL5	NM_002994	Q6I9S7,P42830	214974_x_at	-0.491697	-0.491697	-0.491697	4.46343	4.46343	4.46343
Hs.4767	REC8	NM_005132,NM_001048205	Q658V5,A8K576,O95072	218599_at	-0.0360857	-0.0360857	-0.0360857	0.686885	0.686885	0.686885
Hs.301478	KIAA0500	---	---	213839_at	0.231622	0.231622	0.231622	1.06001	1.06001	1.06001
Hs.23978	SAFB	NM_002967	A0AV56,Q68DW3,A8K329,Q15424	201747_s_at,213635_s_at,201748_s_at	0.0460495	0.369627	0.156518	-0.130035	-0.485109	-0.302873
Hs.250505	RARA	NM_001024809,NM_000964	P06748,Q15156,Q658K5,A8K840,Q6I9R7,P10276,A8MUP8	216300_x_at,203749_s_at,203750_s_at	-0.14886	-1.27917	-0.530074	-0.312923	0.664063	0.117798
Hs.143482	PPID	NM_005038	Q6FGM6,Q05DH6,Q08752	204186_s_at,204185_x_at	-0.0115075	0.0557996	0.0221461	-0.269005	-0.3974	-0.333202
Hs.73239	C1orf106	NM_018265	Q3KP66	219010_at	0.122759	0.122759	0.122759	-0.492399	-0.492399	-0.492399
Hs.323193	TMEM43	NM_024334	Q9BTV4,Q8TEP9	217795_s_at	0.0281003	0.0281003	0.0281003	0.237244	0.237244	0.237244
Hs.1992	SRY,LOC100130809	XM_001713691,NM_003140	Q7Z5C8,Q7Z5C6,Q6J4I5,Q7Z5C4,Q52MX7,Q52MY0,Q6J4J1,Q6J0W5,Q6J0W4,Q52MY1,Q52MY2,Q8WZ47,Q7Z5C5,Q05066,Q6PWT1,Q4JI39,Q7Z5C7,Q52MX9,Q52MX8	207893_at	-0.137764	-0.137764	-0.137764	-1.1016	-1.1016	-1.1016
Hs.901139	PLK4	NM_014264	Q9UD84,Q15455,O00444,Q9UDE2	211088_s_at	-0.0957383	-0.0957383	-0.0957383	-0.713688	-0.713688	-0.713688
Hs.279914	ZNF232	NM_014519	Q9UNY5	219123_at	-0.0440477	-0.0440477	-0.0440477	-0.229389	-0.229389	-0.229389
Hs.75527	ADSL	NM_000026,NM_001123378	P30566,A8K4X6,Q71UA4	210250_x_at,202144_s_at	0.109368	0.152257	0.130813	-0.108935	-0.167618	-0.138277
Hs.47144	PRKCI	NM_002740	P41743	213518_at	-0.0409199	-0.0409199	-0.0409199	-0.376775	-0.376775	-0.376775
Hs.23960	CCNB1	NM_031966	Q9BWU9,Q9BWU7,Q9BPX9,Q9BWV0,Q5TZP9,A8K066,P14635,Q9BWU8	214710_s_at	-0.018249	-0.018249	-0.018249	-0.496627	-0.496627	-0.496627
Hs.93194	APOA1	NM_000039	Q8TDB0,Q9UCT8,P02647,A8K866,Q9Y355	204450_x_at,217073_x_at	-0.13292	-0.142983	-0.137951	-0.255902	-0.264518	-0.26021
Hs.207443	ITIH5	NM_030569,NM_032817,NM_001001851	Q5T663,Q96ST7,Q96JW9,Q8WYV2,Q86UX2,Q5T666,Q96JV8	219064_at	-0.10149	-0.10149	-0.10149	0.991754	0.991754	0.991754
Hs.200188	ACAA1,DLEC1	NM_001607,NM_007337,NM_007335	Q32W77,B1B5Y4,Q8NCW8,Q96CA6,O43203,Q32W76,Q32W78,Q9Y238,P09110,A2VDF1,A1L305	214274_s_at	0.0430659	0.0430659	0.0430659	-0.860908	-0.860908	-0.860908
Hs.96	PMAIP1	NM_021127	Q8N589,Q13794	204286_s_at,204285_s_at	-0.0400666	0.111073	0.0355032	0.382016	0.466111	0.424063
Hs.7946	MTUS1	NM_001001925,NM_001001931,NM_001001924,NM_020749	Q9ULD2,A8K135	212093_s_at,212095_s_at,212096_s_at	0.0344702	-0.105681	-0.0132213	0.59493	0.655884	0.61694
Hs.111903	FCGRT	NM_004107	Q8N166,Q5HYM5,P55899	218831_s_at	-0.354874	-0.354874	-0.354874	-0.733385	-0.733385	-0.733385
Hs.287797	ITGB1	NM_033668,NM_033666,NM_033667,NM_033669,NM_133376,NM_002211	Q5T3E5,A8K6N2,Q29RW2,P05556,Q7Z3V1,Q5T3E4,Q5T3E6,Q8WUM6	211945_s_at	0.00282279	0.00282279	0.00282279	0.239661	0.239661	0.239661
Hs.285122	AGBL5	NM_021831,NM_001035507	Q8NDL9	218480_at	0.0589651	0.0589651	0.0589651	-0.328769	-0.328769	-0.328769
Hs.94896	TMEM14A	NM_014051	Q9Y6G1	218477_at	0.228412	0.228412	0.228412	-0.393901	-0.393901	-0.393901
Hs.288981	NUBPL	NM_025152	Q8TB37	220176_at	0.0496902	0.0496902	0.0496902	-0.486401	-0.486401	-0.486401
Hs.93909	CNGB1	NM_001297	Q13059,Q14028,Q9UMG2,O43636	210769_at,207342_at	0.156206	0.356672	0.256439	1.77531	1.99014	1.88272
Hs.19056	FCHSD2	NM_014824	Q6ZRA4,O94868	203620_s_at	0.00503818	0.00503818	0.00503818	-0.622436	-0.622436	-0.622436
Hs.77665	SPCS2	NM_014752	Q15005	201240_s_at,201239_s_at	-0.112195	0.1141	0.000952522	0.180909	0.29314	0.237025
Hs.286212	PANK2	NM_153640,NM_153638,NM_024960	B1AK33,Q9BZ23,A4FU43,Q6P1K9,Q7RTX5,Q52M85	218809_at	-0.040957	-0.040957	-0.040957	-0.376528	-0.376528	-0.376528
Hs.19131	TFDP2	NM_006286	Q9UG28,Q14188	203588_s_at,203589_s_at	-0.248569	-0.351133	-0.299851	-0.51713	-1.09156	-0.804344
Hs.119324	KIF22	NM_007317	Q14984,Q14985,O60845,Q53F58,Q14807,O60846	216969_s_at,202183_s_at	0.0505716	0.125357	0.0879642	-0.595675	-0.702899	-0.649287
Hs.128834	PRODH2	NM_021232	Q9UF12,O60500,O00420	216696_s_at	-0.0557669	-0.0557669	-0.0557669	-1.19385	-1.19385	-1.19385
Hs.266940	DYNLT1	NM_006519	Q5VTU4,Q5VTU5,P63172,Q5VTU3,P02545	201999_s_at	-0.080897	-0.080897	-0.080897	0.271719	0.271719	0.271719
Hs.76688	CES1	NM_001266,NM_001025195,NM_001025194	P23141,A8K844,A8K3K8,Q6PJZ3	209616_s_at	0.0966339	0.0966339	0.0966339	0.301027	0.301027	0.301027
Hs.75765	CXCL2	NM_002089	Q6LD33,P19875,Q6FGD6	209774_x_at	-0.155429	-0.155429	-0.155429	6.38605	6.38605	6.38605
Hs.283007	PLTP	NM_006227,NM_182676	A8K006,P55058,Q53H91	202075_s_at	-0.176525	-0.176525	-0.176525	-0.385796	-0.385796	-0.385796
Hs.75807	PDLIM1	NM_020992	O00151	208690_s_at	0.0338862	0.0338862	0.0338862	-0.182526	-0.182526	-0.182526
Hs.69485	CCDC51	NM_024661	Q96ER9	218722_s_at	0.151803	0.151803	0.151803	-0.28159	-0.28159	-0.28159
Hs.12520	LOC257407	XM_001715135,XM_001132119,XM_001129456	---	213148_at,213143_at	-0.0312342	0.195185	0.0819753	-0.645365	-0.911138	-0.778251
Hs.3657	ADNP	NM_181442,NM_015339	Q9H2P0,Q6DHZ8	201773_at	0.0626597	0.0626597	0.0626597	-0.372194	-0.372194	-0.372194
Hs.278270	PTGES3	NM_006601	A8K7D0,Q15185,Q4UJ79	200627_at	0.0605523	0.0605523	0.0605523	-0.098132	-0.098132	-0.098132
Hs.226377	PCYT2	XM_001714257,NM_002861	Q99447,Q6IBM3	209577_at	-0.0409868	-0.0409868	-0.0409868	-0.801326	-0.801326	-0.801326
Hs.166425	C13orf34	NM_024808	Q6PGQ7,A8K631	219544_at	0.142727	0.142727	0.142727	-0.511925	-0.511925	-0.511925
Hs.18069	LGMN	NM_001008530,NM_005606	Q6I9U9,Q53XC6,Q99538,Q96CY7,Q86TV3,A8K669,Q86TV2	201212_at	0.226632	0.226632	0.226632	0.33017	0.33017	0.33017
Hs.900803	TXNDC9	NM_005783	Q8TB70,Q53HG4,O14530	211758_x_at	0.133627	0.133627	0.133627	0.257593	0.257593	0.257593
Hs.184222	RCAN1	NM_203418,NM_203417,NM_004414	P53805,Q6ZMM3,Q9H2A1,Q7Z555,Q6FGP2	208370_s_at	0.207452	0.207452	0.207452	-0.93613	-0.93613	-0.93613
Hs.15725	IER5	NM_016545	Q32P56,Q5VY09	218611_at	0.103645	0.103645	0.103645	0.649141	0.649141	0.649141
Hs.26985	DISC1	NM_001012959,NM_001012957,NM_018662,NM_001012958	Q5T405,A7E2W8,A6NLH2,Q5T409,Q5T406,Q9NRI5	206090_s_at	-0.306613	-0.306613	-0.306613	-0.652109	-0.652109	-0.652109
Hs.279937	WIPI1	NM_017983	Q5MNZ9	213836_s_at	0.166622	0.166622	0.166622	0.601313	0.601313	0.601313
Hs.173736	AUP1	NM_181575	Q5XKR6,A8KAQ6,Q9Y679,Q68CX8	220525_s_at	-0.139354	-0.139354	-0.139354	0.212217	0.212217	0.212217
Hs.32945	GRM1	NM_001114329,NM_000838	Q13255,Q59HC2	210939_s_at	-0.232605	-0.232605	-0.232605	1.02526	1.02526	1.02526
Hs.74122	CASP4	NM_033306,NM_001225	Q9UG96,Q7KYX7,A2NHL9,A2NHL8,A2NHM0,O95601,P49662	209310_s_at	0.0597381	0.0597381	0.0597381	1.01551	1.01551	1.01551
Hs.78909	ZFP36L2	NM_006887	Q53TB4,P47974	201367_s_at,201368_at,201369_s_at	-0.155974	0.19209	0.0291009	-0.291963	-0.676285	-0.427391
Hs.10235	C5orf4	NM_032385,NM_016348	Q96IV6,Q9UHK3	48030_i_at,48031_r_at	-0.130881	0.419041	0.14408	-0.192783	-0.736859	-0.464821
Hs.61628	CBARA1	NM_006077	A8MV96,Q9BPX6	216903_s_at	-0.128452	-0.128452	-0.128452	-0.240942	-0.240942	-0.240942
Hs.279785	TEX264	NM_015926	Q53GI2,Q9Y6I9	218548_x_at	0.178605	0.178605	0.178605	-0.384895	-0.384895	-0.384895
---	EPOR	NM_000121	P19235,Q8TEP0	396_f_at	-0.0585478	-0.0585478	-0.0585478	0.412832	0.412832	0.412832
Hs.90606	---	NM_004261,NM_203341	A6NDN9,A6ND92,O60613	200902_at	-0.170121	-0.170121	-0.170121	0.328837	0.328837	0.328837
Hs.1861	MPP1	NM_002436	Q2TSB6,Q5J7V5,A6NFY0,Q00013,A8MTH1,Q53F93	202974_at	0.207694	0.207694	0.207694	-0.650363	-0.650363	-0.650363
Hs.71472	NAT10	NM_024662	Q9H0A0,Q05CW7	217884_at	-0.143669	-0.143669	-0.143669	-0.21273	-0.21273	-0.21273
Hs.24647	PPCDC	NM_021823	Q96CD2	219066_at	0.0404784	0.0404784	0.0404784	-0.462763	-0.462763	-0.462763
Hs.31210	BCL3	NM_005178	P20749	204908_s_at,204907_s_at	0.355127	0.564396	0.459762	0.776603	1.0768	0.926701
Hs.1906	PRLR	NM_000949	Q16264,P16471,Q8TD76,Q8WWV7	216638_s_at,206346_at	-0.363368	-0.747099	-0.555234	-0.860725	-1.64895	-1.25484
Hs.900117	ITM2C	NM_001012516,NM_030926,NM_001012514	Q96JS4,Q9NQX7	221004_s_at	0.118386	0.118386	0.118386	-0.221651	-0.221651	-0.221651
Hs.44680	TMEM185B	NR_000034	Q9H7F4,A8K1G5	219253_at	0.106274	0.106274	0.106274	0.250955	0.250955	0.250955
Hs.27184	GFER	NM_005262	Q9UQK8,Q9H290,Q53YM6,Q9H2X5,Q9UK40,Q9NY86,P55789	204659_s_at	-0.108668	-0.108668	-0.108668	-0.463438	-0.463438	-0.463438
Hs.21907	MYST2	NM_007067	O95251	200049_at	-0.0676984	-0.0676984	-0.0676984	-0.264566	-0.264566	-0.264566
Hs.123094	SALL1	NM_002968	Q9NSC2,Q14CE9	206893_at	-0.00452203	-0.00452203	-0.00452203	0.296046	0.296046	0.296046
Hs.42343	MYST1	NM_182958,NM_032188	Q9H7Z6,A8K4Z1	221820_s_at,214885_at	0.100969	0.116998	0.108983	0.17691	-0.251161	-0.0371257
Hs.1494	MSX1	NM_002448	A0SZU5,P28360,A8K3M1	205932_s_at	0.111057	0.111057	0.111057	-0.174127	-0.174127	-0.174127
Hs.194385	STAP2	NM_017720,NM_001013841	Q9UGK3,A6NKK3	221610_s_at	-0.0541362	-0.0541362	-0.0541362	0.353396	0.353396	0.353396
Hs.28707	SSR3	NM_007107	Q9UNL2	217790_s_at	-0.0683336	-0.0683336	-0.0683336	0.276302	0.276302	0.276302
Hs.79187	CXADR	NM_001338	P78310,A8MWT9	203917_at	-0.165824	-0.165824	-0.165824	-0.413434	-0.413434	-0.413434
Hs.272270	HPS1	NM_000195,NM_182639	A8MRT2,Q8WXE5,Q92902,Q5TAA3,Q658M9	217354_s_at	0.131902	0.131902	0.131902	0.473713	0.473713	0.473713
Hs.73875	FAH	NM_000137	P16930,Q53XA7	202862_at	0.0263163	0.0263163	0.0263163	-0.830337	-0.830337	-0.830337
Hs.97437	CEP110	NM_007018	A8MUT2,Q5JVD5,Q5JVD1,Q5JVD2,Q5JVD6,Q5JVD3,Q7Z7A1,Q8WX70	205642_at	0.13176	0.13176	0.13176	-0.569603	-0.569603	-0.569603
Hs.279583	METTL9	NM_001077180,NM_016025	Q8TD49,Q9H1A3	217868_s_at	0.0539317	0.0539317	0.0539317	0.419161	0.419161	0.419161
Hs.1565	NEDD4	NM_198400,NM_006154	P46934,A1KY35,A7MD29,A6ND72	213012_at	0.131098	0.131098	0.131098	-0.354486	-0.354486	-0.354486
Hs.6467	SYNGR3	NM_004209	O43761,Q96L30	205691_at	0.390181	0.390181	0.390181	0.987427	0.987427	0.987427
Hs.66713	CCDC85B	NM_006848	Q15834	204610_s_at	0.146419	0.146419	0.146419	-0.709377	-0.709377	-0.709377
Hs.183656	VNN3	NM_001024460,NM_078625,NM_018399	A0AUL5,Q9NY84,A7E205	220528_at	0.220366	0.220366	0.220366	5.88468	5.88468	5.88468
Hs.180686	UBE3A	NM_000462,NM_130839,NM_130838	Q5W7F7,Q9H2G0,Q9BUI6,Q05086,Q5W7F8,A8K8Z9,Q9UBN9,Q96GR7	211285_s_at,212278_x_at	0.00416802	-0.231601	-0.113717	-0.176739	-0.213519	-0.195129
Hs.157439	COTL1	NM_021149	Q6ZSK8,Q14019,Q9GZX3	221059_s_at	0.220563	0.220563	0.220563	-0.632115	-0.632115	-0.632115
Hs.111732	LOC100133944,FCGBP	NM_003890,XM_001717543	Q9Y6R7	203240_at	-0.448732	-0.448732	-0.448732	-1.07279	-1.07279	-1.07279
Hs.19261	TOR1A	NM_000113	O14656	202348_s_at,202349_at	0.0564246	-0.151022	-0.0472988	-0.0194035	-0.226	-0.122702
Hs.68318	ZNF673	NM_017776	A8K0Y8,Q5JUW0,A8MWI4	206583_at	0.278694	0.278694	0.278694	-0.391134	-0.391134	-0.391134
Hs.96264	ATRX	NM_000489,NM_138270	Q5JX93,P46100,A4LAA3,A8MTN6,Q86U63,Q5H9A3,A8MYR3	208860_s_at,211022_s_at,208859_s_at,208861_s_at	0.016622	-0.148685	-0.0693976	-0.15759	-0.268655	-0.231947
Hs.33254	RGNEF	NM_001080479	Q8N1W1	219610_at	-0.134293	-0.134293	-0.134293	-0.624594	-0.624594	-0.624594
Hs.15929	C6orf211	NM_024573	Q9H993	218195_at	0.246037	0.246037	0.246037	-0.313092	-0.313092	-0.313092
Hs.10491	HEG1	NM_020733	Q7Z2S9,Q9ULI3	212822_at	-0.0792754	-0.0792754	-0.0792754	0.807082	0.807082	0.807082
Hs.38176	PHLPP	NM_194449	Q9H380,O60346,A8MZA5	212719_at	-0.246815	-0.246815	-0.246815	-0.57535	-0.57535	-0.57535
Hs.900127	CCNL2	NM_001039577,NM_030937	B1B152,Q9H2N7,Q96S94,A8K8A3	221427_s_at	0.130782	0.130782	0.130782	0.355469	0.355469	0.355469
Hs.81884	SULT2A1	NM_003167	A8K015,Q06520	206292_s_at,206293_at	-0.0406515	0.141365	0.050357	-0.802082	-0.927734	-0.864908
Hs.115474	RFC3	NM_002915,NM_181558	P40938,A8MX32,Q5W0E8,Q5U0C2,Q53HK8	204127_at,204128_s_at	-0.0349265	0.121907	0.0434902	-0.660486	-0.835132	-0.747809
Hs.146329	CHEK2	NM_001005735,NM_145862,NM_007194	Q9HBS5,A8K3Y9,A8JZZ5,O96017,Q683Z8	210416_s_at	0.0651186	0.0651186	0.0651186	-0.476385	-0.476385	-0.476385
Hs.900119	TSPAN14	NM_030927	A6NEP9,Q8N2P5,Q8NG11,A6NHE1	221002_s_at	0.0204646	0.0204646	0.0204646	-0.416241	-0.416241	-0.416241
Hs.20952	ATP2B1	NM_001682,NM_001001323	Q3L582,Q58F24,Q59H63,P20020,A1X4P7	212930_at	0.365203	0.365203	0.365203	-0.844462	-0.844462	-0.844462
Hs.16533	PPP1R12A	NM_002480	Q96L23,O14974	201603_at,201602_s_at,201604_s_at	-0.0891132	-0.168889	-0.137201	0.0813172	-0.231568	-0.1242
Hs.82159	PSMA1	NM_002786,NM_148976	A8K400,P25786,A8MVJ4,Q53YE8	210759_s_at,201676_x_at	0.0185055	-0.0705882	-0.0260413	0.222614	0.261937	0.242275
Hs.33787	SORBS3	NM_005775,NM_001018003	Q6NX54,Q9BT70,Q96FY4,O60504	209253_at,207788_s_at	-0.0676759	0.289376	0.11085	-0.469863	-0.949814	-0.709838
Hs.76873	HYAL2	NM_033158,NM_003773	Q12891,Q5ZF00,Q5ZEZ9	206855_s_at	0.161462	0.161462	0.161462	-0.46347	-0.46347	-0.46347
Hs.77495	UBXD2	NM_014607	Q6PJ80,A8K9W4,Q96N27,Q92575	212006_at,212007_at,212008_at	0.0678227	-0.125728	-0.0297155	0.0780939	0.164761	0.133336
Hs.9999	EMP3	NM_001425	Q6IBD3,Q6FH01,P54852	203729_at	0.118171	0.118171	0.118171	0.639926	0.639926	0.639926
Hs.102178	STX16	NM_001001433,NM_003763	A6NGZ0,O14662,Q6GMS8,A8MPP0,Q96JR6,Q96NX8,A8MQ39,A6NN69,Q59G13	221499_s_at,221500_s_at,221638_s_at	0.126915	0.250486	0.175662	-0.150944	-0.435767	-0.32013
Hs.275675	KATNB1	NM_005886	Q59G59,Q9BVA0	203162_s_at,203163_at	0.0371652	-0.078568	-0.0207014	0.0193155	0.226097	0.122706
Hs.159311	DKK4	NM_014420	Q9UBT3	206619_at	-1.2746	-1.2746	-1.2746	-2.58465	-2.58465	-2.58465
Hs.81800	VCAN	NM_001126336,NM_004385	Q86W61,Q6MZK8,Q59FG9,P13611	204619_s_at,211571_s_at,204620_s_at,221731_x_at	-0.138543	-0.267528	-0.179483	-0.216266	-0.811904	-0.484721
Hs.75063	HIVEP2	NM_006734	P31629,Q38G99	212641_at,212642_s_at	-0.158536	-0.334986	-0.246761	0.837607	1.11983	0.97872
Hs.142150	ZNF443	NM_005815	Q9Y2A4	205928_at	-0.0561236	-0.0561236	-0.0561236	-0.382055	-0.382055	-0.382055
Hs.26777	ABLIM3	NM_014945	O94929,A8MUN7	205730_s_at	0.242377	0.242377	0.242377	1.07652	1.07652	1.07652
Hs.44278	RAB17	NM_022449	Q9H0T7,Q6IA73,Q6FIH2,Q53QV6,Q6PJZ0	218931_at	0.00107139	0.00107139	0.00107139	-1.78869	-1.78869	-1.78869
Hs.9950	SEC61G	NM_014302,NM_001012456	P60059	203484_at	-0.0704456	-0.0704456	-0.0704456	0.429978	0.429978	0.429978
Hs.132753	FBXO2	NM_012168	Q9UK22,A6NNP0	219305_x_at	-0.153595	-0.153595	-0.153595	0.253351	0.253351	0.253351
Hs.321578	PHF10	NM_133325,NM_018288	Q8WUB8,Q53HG8,Q5T069	219126_at	0.0425473	0.0425473	0.0425473	0.295935	0.295935	0.295935
Hs.79259	HSPC152	NM_016404	Q9UI30	217774_s_at	0.000804156	0.000804156	0.000804156	-0.136403	-0.136403	-0.136403
Hs.287850	STT3A	NM_152713	P46977	202223_at	-0.157355	-0.157355	-0.157355	0.344397	0.344397	0.344397
Hs.118845	TNNC1	NM_003280	P63316,Q6FH91	209904_at	0.0496393	0.0496393	0.0496393	-1.25886	-1.25886	-1.25886
Hs.75082	RHOG	NM_001665	P84095,Q6ICQ8	203175_at	0.127205	0.127205	0.127205	0.252875	0.252875	0.252875
Hs.166068	VIL1	NM_007127	Q96AC8,Q53F91,Q53S11,P09327	205506_at	-0.00606529	-0.00606529	-0.00606529	-1.59325	-1.59325	-1.59325
Hs.180533	MAP2K3	NM_002756,NM_145109	P46734,Q6FHG1,Q6FI23,Q53EZ9	207667_s_at,215499_at,215498_s_at	-0.0611738	-0.118932	-0.0942798	-0.258596	-0.389675	-0.309013
Hs.32646	FASTKD1	NM_024622	A6NIG5,Q05D57,Q53R41	219002_at	-0.115923	-0.115923	-0.115923	0.295714	0.295714	0.295714
Hs.4783	GCC1	NM_024523	Q96CN9,A4D0Z4	218912_at	0.060027	0.060027	0.060027	-0.291564	-0.291564	-0.291564
Hs.238648	OSMR	NM_003999	Q99650	205729_at	-0.0675647	-0.0675647	-0.0675647	1.23985	1.23985	1.23985
Hs.76894	DCTD	NM_001921,NM_001012732	Q5M7Z8,P32321	201572_x_at,201571_s_at,210137_s_at	-0.0221655	-0.181316	-0.111045	-0.105256	-0.271707	-0.165008
Hs.95327	CD3D	NM_001040651,NM_000732	A8MVP6,P04234	213539_at	0.210773	0.210773	0.210773	1.05757	1.05757	1.05757
Hs.79672	HARBI1	NM_014741	A8K0S6,A8KAP4,Q53EN6,O75143	209021_x_at,203363_s_at,203364_s_at	0.144658	-0.168108	-0.0223115	0.267504	0.463252	0.343853
Hs.198951	JUNB	NM_002229	Q53HP8,P17275,Q5U079	201473_at	-0.165662	-0.165662	-0.165662	1.89627	1.89627	1.89627
Hs.283737	GLT8D1	NM_018446,NM_152932,NM_001010983	A8MSP4,Q7Z4D0,Q68CQ7	218146_at,218147_s_at	-0.0313468	-0.200209	-0.115778	-0.135522	-0.26499	-0.200256
Hs.76136	TXN	NM_003329	O60744,B1ALW1,P10599,Q53X69	208864_s_at	0.0468959	0.0468959	0.0468959	0.194718	0.194718	0.194718
Hs.13255	C22orf9	NM_001009880,NM_015264	Q6ICG6,B0AZU2,Q1KSF7,Q8IUY4	217118_s_at,212421_at	0.0209906	-0.130923	-0.0549663	0.0265884	0.262293	0.144441
Hs.100293	OGT	NM_181672,NM_181673	O15294,Q9H5T3,Q548W1	212307_s_at,207564_x_at,207563_s_at,209240_at	-0.00958575	0.157919	0.077675	0.097592	0.385649	0.259404
Hs.73946	TYMP	NM_001953,NM_001113755,NM_001113756	P19971	204858_s_at	0.230775	0.230775	0.230775	0.983032	0.983032	0.983032
Hs.271252	C18orf24	NM_001039535,NM_145060	Q96BD8	217640_x_at	0.144982	0.144982	0.144982	-1.20935	-1.20935	-1.20935
Hs.72550	HMMR	NM_012484,NM_012485	Q32N02,Q6PIR6,Q05DM0,Q05D84,O75330,Q6PG44,A8K3G2,Q6NSC0	207165_at,209709_s_at	-0.0573913	-0.0814986	-0.069445	-0.619501	-0.710641	-0.665071
Hs.76530	F2	NM_000506	Q8TD58,Q53H06,Q86WA1,Q15253,P00734,Q7Z7P3,Q69EZ8,Q4QZ40,Q53H04,Q69EZ7	205754_at	-0.0307898	-0.0307898	-0.0307898	-0.239265	-0.239265	-0.239265
Hs.3577	SDHC	NM_001035512,NM_003001,NM_001035511,NM_001035513	Q5VTH3,Q99643,Q3C259,O75609,Q6IAQ2,Q3C2H4,Q3C2D8	215088_s_at,210131_x_at,202004_x_at	0.0240375	0.05171	0.0421287	0.065175	-0.203932	-0.0529666
Hs.54609	GCAT	NM_014291	O75600,A8K228,Q6ZWF1	205164_at,36475_at	-0.00687533	0.0859134	0.039519	-0.426422	-0.804476	-0.615449
Hs.6079	GALNAC4S-6ST	NM_015892	Q7LFX5	203066_at	0.267342	0.267342	0.267342	0.680999	0.680999	0.680999
Hs.283667	RNPEP	NM_020216	Q7RU04,Q13404,A6NKB8,Q9H4A4	208270_s_at	-0.00753713	-0.00753713	-0.00753713	-0.487926	-0.487926	-0.487926
Hs.89718	SMS	NM_004595	A6NI34,P52788	202043_s_at	0.040287	0.040287	0.040287	0.215231	0.215231	0.215231
Hs.95220	OXSR1	NM_005109	O95747	202696_at	-0.131319	-0.131319	-0.131319	-0.220216	-0.220216	-0.220216
Hs.46634	CCBL1	NM_004059,NM_001122672,NM_001122671	Q5T277,Q16773,A8K563,Q9UQN6,Q5T276,Q9UQN7,Q5T275,Q5T278,Q96E07	206037_at	-0.0395878	-0.0395878	-0.0395878	-0.607763	-0.607763	-0.607763
Hs.748	FGFR1	NM_023107,NM_023110,NM_023106,NM_015850,NM_023105,NM_023108,NM_023111	Q7Z2S2,Q5BJG2,Q59H40,A8K6T9,A8K8V5,Q9UDF1,Q9UD50,P11362,A0N6Y5,Q53H63,Q9UDF2,Q53G05	211535_s_at,207822_at,210973_s_at,207937_x_at	-0.12494	0.277386	0.0597539	-0.36813	-0.494044	-0.416533
Hs.81118	LTA4H	NM_000895	Q6IAT6,Q59ES1,Q49AK0,P09960	208771_s_at	-0.0296889	-0.0296889	-0.0296889	-0.288744	-0.288744	-0.288744
Hs.332428	MRPL46	NM_022163	Q9H2W6,Q8TER9	219244_s_at	0.0889671	0.0889671	0.0889671	0.280569	0.280569	0.280569
Hs.69554	RNF126	NM_194460	Q9BV68,Q9NPN4,O60372,A8K0Q1	205748_s_at,215031_x_at	-0.000766215	-0.0335666	-0.0171664	-0.0787039	-0.354817	-0.21676
Hs.20830	KIFC1	NM_002263	Q9BW19	209680_s_at	0.211984	0.211984	0.211984	-0.727896	-0.727896	-0.727896
Hs.19280	CRIM1	NM_016441	Q4ZG85,Q53TR0,Q9NZV1,Q53TH9	202551_s_at,202552_s_at	0.0253565	0.165332	0.0953442	-0.323786	-0.433245	-0.378516
Hs.254105	ENO1	NM_001428	Q9H4C3,Q53FT9,Q96GV1,A8WFP2,Q8TE47,Q9H4C5,A4QMW8,Q86WA2,Q9H4C4,Q9UCH6,Q8TE46,Q9BT62,Q8NDW2,Q9H4C2,Q8NDW0,P06733,A4UCS8,Q53HR3	201231_s_at,217294_s_at	-0.0836142	-0.106415	-0.0950148	0.164956	0.165222	0.165089
Hs.3828	MVD	NM_002461	Q6XYE3,Q59G80,P53602	203027_s_at	-0.147291	-0.147291	-0.147291	-0.468302	-0.468302	-0.468302
Hs.137555	GPR109B	NM_006018	P49019	205220_at	0.0761956	0.0761956	0.0761956	2.53334	2.53334	2.53334
Hs.8173	C7orf44	NM_018224	A8KAH8,Q9GZY4	209446_s_at,213700_s_at,206497_at,209445_x_at	-0.297711	0.480354	0.135034	-0.370723	0.380857	-0.0564057
Hs.155040	ZNF217	NM_006526	Q9BZ31,A2A326,O75362	203739_at	-0.119561	-0.119561	-0.119561	0.530288	0.530288	0.530288
Hs.323806	HYPK,SERF2	NM_001018108,NM_016400	Q9NX55,P84101,A6NL45	217756_x_at	0.0711755	0.0711755	0.0711755	0.201117	0.201117	0.201117
Hs.150443	TLN2	NM_015059	Q9Y4G6,A6NLB8	212703_at	-0.0365343	-0.0365343	-0.0365343	-1.62151	-1.62151	-1.62151
Hs.184175	C2orf3	NM_003203	P16383,A4UHR0,A4UHQ8,A4UHQ9,Q9BVX3	216305_s_at,210175_at	0.0318993	-0.0674392	-0.0177699	-0.504715	-0.570787	-0.537751
Hs.250724	RCAN1	NM_203418,NM_203417,NM_004414	P53805,Q6ZMM3,Q9H2A1,Q7Z555,Q6FGP2	215253_s_at	0.168961	0.168961	0.168961	-0.416323	-0.416323	-0.416323
Hs.82793	PSMB3	NM_002795	P49720	201400_at	0.0195145	0.0195145	0.0195145	0.252382	0.252382	0.252382
Hs.172210	LRRC41	NM_006369	Q53F69,Q15345,A8K5G8,Q9H822,Q562F1	215765_at,201932_at	0.0426752	-0.567701	-0.262513	-0.202947	-0.47736	-0.340153
Hs.258850	KLRC3	NM_007333,NM_002261	Q07444,Q71V82,Q8WXA4	207723_s_at	-0.841206	-0.841206	-0.841206	2.21595	2.21595	2.21595
Hs.159273	CHD1L	NM_004284	Q9H678,Q86WJ1,O75435	207645_s_at	-0.116796	-0.116796	-0.116796	-0.58247	-0.58247	-0.58247
Hs.59346	DARS2	NM_018122	A8K4A8,Q9H9M6,Q9H9J7,Q9NVT8,Q6PI48	218365_s_at	0.117999	0.117999	0.117999	-0.259949	-0.259949	-0.259949
Hs.32352	ZNF395	NM_018660	Q7L9C8,Q9H8N7	218149_s_at	-0.0408519	-0.0408519	-0.0408519	-0.618863	-0.618863	-0.618863
Hs.83341	AXL	NM_021913,NM_001699	P30530,Q9UD27,Q8N5L2,Q15839	202686_s_at	-0.435813	-0.435813	-0.435813	-0.782919	-0.782919	-0.782919
Hs.99816	CTNNBIP1	NM_001012329,NM_020248	Q9NSA3,Q5T4V2,A6NNT6	203081_at	0.0365999	0.0365999	0.0365999	-0.864045	-0.864045	-0.864045
Hs.156114	LOC654056,SIRPB1,SIRPA	NM_080792,XM_938485,NM_006065,NM_001040023,XM_001720569,NM_001040022,NM_001083910	O00241,A8K411,Q2QD20,Q5TFQ8,Q7Z3B9,A6NLM2,A6NGG7,Q5JV30,A2A2E1,P78324,A2RRP5,Q5TFQ9	202897_at,202895_s_at,202896_s_at	-0.105052	0.194506	0.0232522	0.419943	0.837574	0.610747
Hs.58169	NDC80	NM_006101	Q05DQ6,O14777,A8K031	204162_at	-0.0922907	-0.0922907	-0.0922907	-0.802404	-0.802404	-0.802404
Hs.171501	USP11	NM_004651	Q5JXD3,P51784,Q6P453	208723_at	0.104705	0.104705	0.104705	0.427998	0.427998	0.427998
Hs.301	TYRO3	NM_006293	Q8N6J3,Q59FM9,Q15879,Q6ZN35,Q12787,Q06418	211432_s_at,211431_s_at	0.0885803	-0.244818	-0.078119	-0.445477	-0.463297	-0.454387
Hs.289031	PAAF1	NM_025155	A6NDR5,Q9BRP4	218957_s_at	0.175435	0.175435	0.175435	-0.53393	-0.53393	-0.53393
Hs.283077	CENPJ	NM_018451	Q9NZ89,Q2KHM5,A8K8P1,Q9HC77,Q9C061,Q5T6R6,Q5JPD5,Q569I1	220885_s_at	0.0724392	0.0724392	0.0724392	-0.475001	-0.475001	-0.475001
Hs.173451	MT1G	NM_005950	P13640	204745_x_at	-0.340141	-0.340141	-0.340141	0.579877	0.579877	0.579877
Hs.211773	FOXN3	NM_001085471,NM_005197	Q9P1I8,O00409	205022_s_at,205021_s_at	-0.134043	-0.281073	-0.207558	-0.29818	-0.570972	-0.434576
Hs.12503	IL15RA	NM_172200,NM_002189	Q5JVA5,Q5JVA0,Q3B769,Q5JVA4,Q5JVA1,Q5JVA7,Q13261,Q5JVA3,Q6P0Q3,Q5JVA8,Q5JVA6	207375_s_at	0.513916	0.513916	0.513916	1.17082	1.17082	1.17082
Hs.282654	GABARAPL1	NM_031412	Q9BY60,Q6FIE6,Q9H0R8	208869_s_at,208868_s_at	-0.055829	-0.166272	-0.111051	0.526532	0.531198	0.528865
Hs.81892	KIAA0101	NM_014736,NM_001029989	Q15004,A6NNU5,A8K3Y3,Q6UWT8	202503_s_at	0.126646	0.126646	0.126646	-0.553132	-0.553132	-0.553132
Hs.203847	TBX10	NM_005995	O75333	207689_at	0.0653144	0.0653144	0.0653144	-0.887306	-0.887306	-0.887306
Hs.201672	ARL4A	NM_001037164,NM_005738,NM_212460	A4D119,P40617	205020_s_at	0.0598399	0.0598399	0.0598399	-0.598179	-0.598179	-0.598179
Hs.380	SLC1A2	NM_004171	P43004,Q541G6,Q59FL6,A2A2U1	208389_s_at	-0.0800282	-0.0800282	-0.0800282	1.42859	1.42859	1.42859
Hs.89278	C14orf106	NM_018353	Q6P0N0	206500_s_at	-0.0052248	-0.0052248	-0.0052248	-0.851588	-0.851588	-0.851588
Hs.2319	SCN9A	NM_002977	A1BUH5,Q3YAA2,Q15858	206950_at	0.368771	0.368771	0.368771	-0.648889	-0.648889	-0.648889
Hs.198271	LOC732160,NDUFA10	XR_016073,NM_004544	Q7Z518,O95299,Q53SW4,Q59FM0,A8K413,Q53QE8,Q8N1B9,Q8WXC9	217860_at	-0.0729847	-0.0729847	-0.0729847	-0.165351	-0.165351	-0.165351
Hs.278541	TYMP	NM_001953,NM_001113755,NM_001113756	P19971	217497_at	-0.247845	-0.247845	-0.247845	1.01764	1.01764	1.01764
Hs.95231	FHOD1	NM_013241	Q9Y613	218530_at	0.149235	0.149235	0.149235	-0.445599	-0.445599	-0.445599
Hs.150587	KIF15	NM_020242	Q9NS87	219306_at	0.238125	0.238125	0.238125	-0.913298	-0.913298	-0.913298
Hs.279832	DOK4	NM_018110	Q8TEW6	207747_s_at,209690_s_at,209691_s_at	-0.0789608	-0.326894	-0.167582	-0.303616	-0.715127	-0.547745
Hs.77837	UGP2	NM_001001521,NM_006759	Q53QE9,Q16851	205480_s_at	-0.0795839	-0.0795839	-0.0795839	0.155475	0.155475	0.155475
Hs.91640	NFKBIE	NM_004556	Q5T9W0,Q96F31,Q7LC14,Q5T9V9,O00221,Q6ZNS7	203927_at	0.0386742	0.0386742	0.0386742	0.797642	0.797642	0.797642
Hs.89732	ZNF273	NR_003099,NM_021148	Q8WUX5,Q14593,Q96HL5,Q75LP1	215239_x_at	0.0775821	0.0775821	0.0775821	-0.382422	-0.382422	-0.382422
Hs.119023	SMC2	NM_001042551,NM_006444,NM_001042550	Q6P712,Q05D74,Q2KQ72,Q7Z2X1,Q5T821,Q6IPS5,A0JLM9,O95347,Q05BV1,Q6IEE0,A8K984,Q32Q15,Q13497	204240_s_at,213253_at	0.298517	0.409621	0.354069	-0.450806	-0.488365	-0.469585
Hs.287541	C1orf107	NM_014388	A8K0P8,Q68CQ4,Q9H9J1	220251_at	0.138291	0.138291	0.138291	0.392553	0.392553	0.392553
Hs.111801	ARS2	NM_182800,NM_015908	Q9HBI2,Q9BXP5,Q7Z4Y3,Q6NT74,Q8TDQ5,A4D2E6	222047_s_at,201680_x_at,201679_at,222046_at	-0.0392867	0.55042	0.115097	-0.0431829	-0.329949	-0.134041
Hs.102548	GRLF1	NM_004491	Q9BTR0,A7E2A4,A2RRE5,Q9NRY4	202044_at,202045_s_at,202046_s_at	-0.120608	-0.290087	-0.230498	-0.157203	-0.458378	-0.356291
Hs.300813	IGF2BP3,LOC645468	XR_039797,NM_006547,XR_017635,XR_038251	O00425	216494_at,216493_s_at	0.0935568	0.129099	0.111328	-0.253512	-0.436986	-0.345249
Hs.823	HPN	NM_002151,NM_182983	P05981	204934_s_at	-0.172137	-0.172137	-0.172137	-0.320126	-0.320126	-0.320126
Hs.75822	TIAF1,MYO18A	NM_078471,NM_203318,NM_004740	O95411,A2RRE2,Q92614,Q5QD01,Q9NYE8	202039_at	-0.0233799	-0.0233799	-0.0233799	-0.314145	-0.314145	-0.314145
Hs.301789	NUDT9	NM_024047,NM_198038	Q96KB3,Q9BW91,Q8NG26	218375_at	0.00954292	0.00954292	0.00954292	-0.305527	-0.305527	-0.305527
Hs.752	FKBP1A	NM_054014,NM_000801	A8MSS1,Q1JUQ4,Q0VDC6,Q1JUQ5,Q5W0X3,P62942,Q1JUQ3,Q9UH88,Q0VDC5,Q5VVH2	214119_s_at,210186_s_at,200709_at,210187_at	-0.0631166	-0.146784	-0.102383	-0.107004	0.226357	0.112983
Hs.154545	RAPGEF2	NM_014247	Q9UFT5,Q17RH5,Q4W5Q4,Q9Y4G8	203096_s_at,215987_at,215992_s_at,203097_s_at	-0.0660811	0.343056	0.126967	0.114757	-0.366686	-0.223279
Hs.4791	SPECC1L	NM_015330	Q59GT7,Q69YQ0	212480_at	0.265113	0.265113	0.265113	-0.340799	-0.340799	-0.340799
Hs.25625	PLCXD1	NM_018390	Q9NUJ7,Q8N844	218951_s_at	0.00102932	0.00102932	0.00102932	-0.605399	-0.605399	-0.605399
Hs.14512	TRIM44	NM_017583	Q96DX7	217759_at,217760_at	-0.0377981	0.0786368	0.0204193	-0.0868373	-0.180575	-0.133706
Hs.104741	PBK	NM_018492	Q96KB5	219148_at	0.0766486	0.0766486	0.0766486	-0.623128	-0.623128	-0.623128
Hs.172052	PLK4	NM_014264	Q9UD84,Q15455,O00444,Q9UDE2	204887_s_at,204886_at	0.0929174	0.168158	0.130538	-0.593802	-0.655231	-0.624516
Hs.153138	ORC5L	NM_181747,NM_002553	A4D0P8,A4D0P7,O95268,A8K8C0,Q53FC8,Q9UDM8,O43913,Q8NDU9	204957_at,211212_s_at,211213_at	0.0431224	-0.0514706	0.0112259	-0.168402	-0.386689	-0.301783
Hs.83383	PRDX4	NM_006406	A6NG45,A6NJJ0,Q13162	201923_at	-0.0560234	-0.0560234	-0.0560234	0.322023	0.322023	0.322023
Hs.2894	PGF	NM_002632	Q86TW6,Q53XY6,P49763	209652_s_at	-0.230614	-0.230614	-0.230614	-0.616895	-0.616895	-0.616895
Hs.75607	MARCKS	NM_002356	Q6NVI1,Q05C82,P29966	213002_at,201669_s_at,201668_x_at,201670_s_at	-0.0973564	0.1257	0.044833	0.500241	0.676555	0.589886
Hs.172153	GPX3	NM_002084	Q6NXQ3,P22352	214091_s_at,201348_at	-0.0192009	0.0373451	0.00907211	-0.0980817	-0.171989	-0.135036
Hs.108117	DNPEP	NM_012100	Q9BSS9,Q9NV55,Q9HAC6,Q9BTY6,Q53SB6,Q9ULA0	38703_at	0.0602159	0.0602159	0.0602159	0.235227	0.235227	0.235227
Hs.180655	AURKB	NM_004217	Q96GD4	209464_at	0.179935	0.179935	0.179935	-0.615335	-0.615335	-0.615335
Hs.323462	DHX30	NM_138615,NM_014966	A8K5F1,Q7L2E3	204355_at	0.103877	0.103877	0.103877	-0.206515	-0.206515	-0.206515
Hs.38084	SULT1C2	NM_001056,NM_176825	Q53SG4,O00338	205343_at,211470_s_at,205342_s_at	0.0155249	0.235496	0.117306	-0.363415	-1.22428	-0.773116
Hs.7854	SLC39A1	NM_014437	Q5T4K3,Q9NY26,Q5T4K1,Q5T4K4,Q5T4K2,Q6IAD8	217778_at	0.104024	0.104024	0.104024	0.352663	0.352663	0.352663
Hs.99819	USP16	NM_006447,NM_001032410,NM_001001992	Q5VKN8,A8MU43,Q53HA0,Q9H3E6,Q9Y5T5,Q53GP7	218386_x_at	0.0759387	0.0759387	0.0759387	0.15624	0.15624	0.15624
Hs.151076	MKL2	NM_014048	Q9Y6G6,Q6ZT37,Q05BP1,A1L1A9,Q9ULH7	218259_at	0.125606	0.125606	0.125606	-0.211475	-0.211475	-0.211475
Hs.25951	ARHGEF3	NM_019555	A8K5U7,Q9NR81	218501_at	0.0902018	0.0902018	0.0902018	-0.658842	-0.658842	-0.658842
Hs.7936	BAIAP2	NM_017451,NM_006340,NM_017450	Q6ZSM9,Q9UQB8	209502_s_at,205293_x_at,205294_at	-0.0454835	0.505722	0.225243	0.12168	-0.485338	-0.128422
Hs.283668	CAND1	NM_018448	Q86VP6,A8K8U1	207483_s_at	-0.161185	-0.161185	-0.161185	-0.269023	-0.269023	-0.269023
Hs.124940	RND1	NM_014470	Q92730,A8K9P7	210056_at	0.178882	0.178882	0.178882	0.865132	0.865132	0.865132
Hs.318435	UBE2D1	NM_003338	A8K786,P51668,A6NLF6	214590_s_at	0.487406	0.487406	0.487406	0.667956	0.667956	0.667956
Hs.306044	CDK5RAP1	NM_016408,NM_016082	Q96SZ6,Q53H36,Q675N4,Q5QP46,A8K7R0,Q5QP48,Q5QP51,Q675N5	218315_s_at	0.0475268	0.0475268	0.0475268	-0.229906	-0.229906	-0.229906
Hs.74170	MT1E	NM_175617	Q8TD51,Q86YX2,A3KN59,A2RRF7,P04732,Q9BQN2,Q93083,Q86YX6	212859_x_at	0.0821472	0.0821472	0.0821472	0.834438	0.834438	0.834438
Hs.173789	TNIP2	NM_024309	Q8NFZ5	48531_at	0.156921	0.156921	0.156921	0.377159	0.377159	0.377159
Hs.709	DCK	NM_000788	P27707	203302_at	0.353238	0.353238	0.353238	-0.818802	-0.818802	-0.818802
Hs.319088	TMEM16K	NM_018075	Q9NW15,A8MV74,A8MPX5,A8K8K3	218910_at	0.414406	0.414406	0.414406	0.494073	0.494073	0.494073
Hs.130816	---	---	---	222288_at	0.401506	0.401506	0.401506	1.07615	1.07615	1.07615
Hs.15144	ANKMY2	NM_020319	Q8IV38,A4D124,Q659G1	212798_s_at	0.0220733	0.0220733	0.0220733	-0.660742	-0.660742	-0.660742
Hs.6657	HPS4	NM_022081,NM_152841	Q9NQG7,Q6ICH6,A8K2E6,Q6P1K3	54037_at,218402_s_at	0.0231596	0.23444	0.1288	-0.474745	-0.557432	-0.516088
Hs.82906	CDC20	NM_001255	Q12834,Q2VIM1	202870_s_at	0.142476	0.142476	0.142476	-0.322231	-0.322231	-0.322231
Hs.79078	MAD2L1	NM_002358	Q6IRW7,Q548X9,Q53F56,Q13257,Q8IZX3	203362_s_at	-0.074359	-0.074359	-0.074359	-0.584589	-0.584589	-0.584589
Hs.153954	TRAM2	NM_012288	Q15035,A8K6T6	202368_s_at,202369_s_at	-0.090382	-0.136471	-0.113426	-0.97253	-1.199	-1.08577
Hs.901131	NEK2	NM_002497	Q5I1Z9,P51955	211080_s_at	-0.328839	-0.328839	-0.328839	-0.47839	-0.47839	-0.47839
Hs.900703	ANXA9	NM_003568	O76027	211712_s_at	-0.131262	-0.131262	-0.131262	-1.02099	-1.02099	-1.02099
Hs.288641	SPSB1	NM_025106	Q96BD6,A2A276,Q6ZP38	219677_at	-0.308605	-0.308605	-0.308605	0.712634	0.712634	0.712634
Hs.50842	IFI35	NM_005533	P80217	209417_s_at	0.0873393	0.0873393	0.0873393	-0.253649	-0.253649	-0.253649
Hs.284380	GGTLC1,GGT1	NM_001032365,NM_013430,NM_005265,NM_001032364,NM_178311,NM_080920,NM_178312	Q9UEN9,P19440,O76033,Q6ISH0,A2VCM7,Q9UEN8,Q9BX51,Q6NZY2,Q14390,O75693,Q6ISU8	207131_x_at,211416_x_at,209919_x_at,211417_x_at,208284_x_at	-0.100895	-0.208775	-0.15416	-0.0404868	-0.450007	-0.343169
Hs.110771	TGOLN2	NM_006464	O43493	212040_at,212043_at	0.0361635	-0.0654876	-0.014662	-0.278915	-0.329847	-0.304381
Hs.155150	RPP14	NM_001098783,NM_007042	Q53X97,O95059	204245_s_at	0.159472	0.159472	0.159472	-0.234368	-0.234368	-0.234368
Hs.25817	BTBD2	NM_017797	Q6NT96,Q9BX70	207722_s_at	0.517917	0.517917	0.517917	-0.781771	-0.781771	-0.781771
Hs.127648	LOC100130703,SLCO4C1	XM_001715488,XM_001724520,NM_180991,XM_001714375	Q6ZQN7,Q86UG5,Q63HP3,Q9P181	222071_s_at,207596_at	-0.548778	-1.4023	-0.975537	-0.638036	-2.1073	-1.37267
Hs.82193	ESD	NM_001984	P55957,P10768	215096_s_at,215095_at,209009_at	-0.0209348	0.18753	0.0536776	0.0790643	-0.0880074	-0.0260691
Hs.12337	KDR	NM_002253	P35968,A2RRS0,Q59EB0	203934_at	-0.244061	-0.244061	-0.244061	-1.68561	-1.68561	-1.68561
Hs.193602	NCAPG	NM_022346	Q6NUR1,Q9BPX3	218662_s_at,218663_at	0.132666	0.208275	0.17047	-0.540113	-0.649554	-0.594834
Hs.63758	TFR2	NM_003227	A7E248,Q1HE13,Q9UP52	210215_at,207883_s_at	0.132679	0.140921	0.1368	-0.0696318	-0.29077	-0.180201
Hs.89649	EPHX1	NM_000120	Q6FGZ3,P07099	202017_at	0.150973	0.150973	0.150973	-0.663242	-0.663242	-0.663242
Hs.75573	CENPE	NM_001813	Q02224,A8K2U7	205046_at	0.113735	0.113735	0.113735	-0.786635	-0.786635	-0.786635
Hs.209473	RFWD3	NM_018124	A8K585,Q6PCD5	218564_at	-0.0797902	-0.0797902	-0.0797902	-0.395078	-0.395078	-0.395078
Hs.901071	PFKL	NM_002626,NM_001002021	Q7L2M7,Q7Z3R9,Q6MZK4,Q9BSP4,Q59GI2,P17858	211065_x_at	-0.0893643	-0.0893643	-0.0893643	-0.437351	-0.437351	-0.437351
Hs.24385	SLC30A1	NM_021194	Q0VAK9,Q96KD7	212907_at	0.0982827	0.0982827	0.0982827	0.543816	0.543816	0.543816
Hs.266957	DNAJB14	NM_024920,NM_001031723	Q8TBM8,Q3B775	219237_s_at	-0.0669622	-0.0669622	-0.0669622	-0.360902	-0.360902	-0.360902
Hs.42322	AKAP2,PALM2,PALM2-AKAP2	NM_147150,NM_053016,NM_001004065,NM_001037293,NM_007203	B1ALX9,A9Z1X9,Q8IXS6,A8MSU1,Q9Y2D5	202759_s_at,202760_s_at	0.0939776	0.223251	0.158614	-0.0209992	-0.495686	-0.258343
Hs.279837	GSTM2	NM_000848	Q8TC98,Q9UC96,A6NGW8,Q9UE37,Q16041,P28161,Q0D2I8,P09488	204418_x_at	0.329309	0.329309	0.329309	-0.753066	-0.753066	-0.753066
Hs.900773	PSMA1	NM_002786,NM_148976	A8K400,P25786,A8MVJ4,Q53YE8	211746_x_at	-0.0360704	-0.0360704	-0.0360704	0.261997	0.261997	0.261997
Hs.14202	RHOT1	NM_018307,NM_001033566,NM_001033568	Q8IXI2	218323_at,222148_s_at	0.0753995	0.145643	0.110521	-0.378479	-0.445985	-0.412232
Hs.275163	NME2,NME1-NME2	NM_001018139,NM_001018137,NM_001018136,NM_002512,NM_001018138	Q6FHN3,Q1WM23,Q86XQ2,Q6FGK3,Q32Q12,P15531,A8MWA3,P22392	201268_at	-0.0564505	-0.0564505	-0.0564505	0.179131	0.179131	0.179131
Hs.323910	ERBB2	NM_001005862,NM_004448	Q9NP09,Q4H1F2,Q9UK79,Q4H1F1,Q6ZMM4,P04626	210930_s_at,216836_s_at	0.0701266	0.330414	0.20027	-0.45119	-0.602312	-0.526751
Hs.62919	BATF3	NM_018664	Q9NR55	220358_at	-0.253988	-0.253988	-0.253988	1.51688	1.51688	1.51688
Hs.194148	YES1	NM_005433	P07947	202932_at,202933_s_at	-0.103984	-0.141747	-0.122865	-0.139016	-0.215434	-0.177225
Hs.76460	SLC38A3	NM_006841	Q99624	205972_at	0.0186236	0.0186236	0.0186236	-1.26699	-1.26699	-1.26699
Hs.8349	A1CF	NM_138933,NM_014576,NM_138932	Q5T0W7,A8K7G7,Q9NQ94,A1L4F2,Q7Z2U9	220951_s_at	-0.190225	-0.190225	-0.190225	-0.442865	-0.442865	-0.442865
Hs.123090	ARID1A	NM_006015,NM_139135	Q4LE49,Q9NZ92,Q96TA9,Q96SM7,Q96SY8,Q5JYH3,Q96T01,O14497,Q8NC65,A4FU79	212152_x_at,207591_s_at,210649_s_at	0.052563	-0.0768949	0.000100524	-0.100456	-0.475162	-0.320485
Hs.108779	COG4	NM_015386	Q6PIW8,Q9H9E3,Q8N8L9,A2VCL3	212189_s_at	0.242015	0.242015	0.242015	-0.306622	-0.306622	-0.306622
Hs.182278	CALM1,CALM3,CALM2	NM_005184,NM_006888,NM_001743	P62158,A8K1M2,Q96HY3,Q9BRL5	207243_s_at,209563_x_at	0.0496422	0.122168	0.0859051	0.0455186	-0.172761	-0.063621
Hs.39913	DCTN6	NM_006571	O00399	203261_at	-0.0189356	-0.0189356	-0.0189356	0.343549	0.343549	0.343549
Hs.180758	CSGALNACT2	NM_018590	Q8N6G5,Q5JUV9	218871_x_at	-0.254851	-0.254851	-0.254851	0.766432	0.766432	0.766432
Hs.900002	RFC1	NM_002913	A8K6E7,Q14756,P35251	208021_s_at	-0.0827324	-0.0827324	-0.0827324	-0.432383	-0.432383	-0.432383
Hs.194051	GOSR1	NM_001007025,NM_001007024,NM_004871	O95249,Q96QI9,Q9BZZ3,A8K5R6	213020_at,213021_at	0.126172	0.230246	0.178209	-0.13924	-0.407217	-0.273228
Hs.182241	IFITM3	NM_021034	Q01628,Q53Y76,A6NGI7	212203_x_at	0.155293	0.155293	0.155293	1.68027	1.68027	1.68027
Hs.4859	CCNL1	NM_020307	Q9UK58	220046_s_at	-0.0984579	-0.0984579	-0.0984579	0.468387	0.468387	0.468387
Hs.2961	S100A3	NM_002960	P33764	206027_at	-0.385048	-0.385048	-0.385048	1.30792	1.30792	1.30792
Hs.27258	CACYBP	NM_001007214,NM_014412	Q5R370,Q9HB71,Q5R371,Q6NVY0	201381_x_at,210691_s_at,201382_at	0.140802	-0.243937	0.00714057	-0.190131	-0.298802	-0.232988
Hs.82251	MYO1E	NM_004998	Q4KMR3,Q12965	203072_at	0.0575903	0.0575903	0.0575903	-0.409745	-0.409745	-0.409745
Hs.14570	CHD1L	NM_004284	Q9H678,Q86WJ1,O75435	212539_at	-0.110785	-0.110785	-0.110785	-0.501915	-0.501915	-0.501915
Hs.323114	DERL1	NM_024295	Q9BUN8,Q86W39	219402_s_at	-0.191313	-0.191313	-0.191313	0.265301	0.265301	0.265301
Hs.81548	DECR1	NM_001359	Q7LDK6,Q16698	202447_at	0.169759	0.169759	0.169759	-0.726206	-0.726206	-0.726206
Hs.181244	HLA-A	XM_001713645,NM_002116	Q9UQU0,Q860B1,Q9UQT7,A4URF1,Q4GX03,Q5W9R8,Q5ENW2,Q29634,Q860R4,Q9GJ44,Q860B5,A1DZU4,Q0P6N9,Q45YJ6,A3FG63,Q9TPT8,Q95IH6,Q95IB0,Q5ND69,A1Z0L4,A1E125,Q5S3G1,O98008,A4USH2,Q6IUZ4,A5I8L1,Q9UM27,A4GWZ0,O46853,Q8WMB6,Q9TP40,Q9MYF8,Q05G04,A2VBZ8,Q6IVJ6,A5HKP0,Q708C4,A4URG9,Q8HWQ9,Q8MGZ1,Q4W6C3,Q3LRR6,Q700L5,Q9TQL5,Q45YJ5,P05534,Q9GIP2,Q70GH2,Q0E7X3,Q6L6T0,Q5ENW0,Q27I55,Q5ENV9,O19604,Q9MY51,Q6L6P9,Q9GJ47,…	213932_x_at,215313_x_at	0.0552134	0.101736	0.0784748	0.278087	0.284524	0.281306
Hs.5719	NCAPD2	NM_014865	Q15021,Q6ZV00,A0PJ76	201774_s_at	-0.138914	-0.138914	-0.138914	-0.369546	-0.369546	-0.369546
Hs.241570	TNF	NM_000594	Q5STB3,P01375	207113_s_at	-0.0896195	-0.0896195	-0.0896195	1.7419	1.7419	1.7419
Hs.74624	PTPRN2	NM_130843,NM_002847,NM_130842	Q92932,Q9Y4I6,Q6IQ45,Q9Y4I9,Q9NSR5,Q9Y4F8	203029_s_at,211534_x_at	-0.123791	-0.243169	-0.18348	-0.259132	-0.703865	-0.481499
Hs.8889	SHMT1	NM_004169,NM_148918	Q53ET7,A8MX84,Q9UMD0,Q9UMC9,A8MYA6,Q96HY0,P34896	209980_s_at	-0.0423871	-0.0423871	-0.0423871	-0.326869	-0.326869	-0.326869
Hs.21137	SPC25	NM_020675	Q9HBM1,A8K4X8	209891_at	0.314469	0.314469	0.314469	-0.802772	-0.802772	-0.802772
Hs.44095	CNNM3	NM_199078,NM_017623	Q8NE01,Q68CV4	220739_s_at	0.0199394	0.0199394	0.0199394	-0.271844	-0.271844	-0.271844
Hs.177656	CALM1,CALM3,CALM2	NM_005184,NM_006888,NM_001743	P62158,A8K1M2,Q96HY3,Q9BRL5	213688_at,200653_s_at,200655_s_at	0.0712784	0.280708	0.202985	-0.122952	-0.193707	-0.15746
Hs.183056	C6orf130	NM_145063	Q05CR9,Q9Y530,A8K4H4	213322_at	0.110279	0.110279	0.110279	-0.375032	-0.375032	-0.375032
Hs.75613	CD36	NM_000072,NM_001001547,NM_001001548	A4D1B1,Q9BQA7,Q13965,Q9BZM9,P16671,Q9BZN2,Q9BZN1,Q9BZN6	206488_s_at,209555_s_at	0.364269	0.563671	0.46397	-0.75569	-1.74917	-1.25243
Hs.155227	EPHB4	NM_004444	Q96L35,Q59F17,P54760,Q541P7,Q7Z635	202894_at,216680_s_at	0.0368	0.134872	0.0858362	-0.108616	-0.54204	-0.325328
Hs.5080	MRPL16	NM_017840	Q9NX20	217980_s_at	0.131635	0.131635	0.131635	-0.251524	-0.251524	-0.251524
Hs.177556	MAGED1	NM_001005333,NM_006986,NM_001005332	Q9Y5V3,Q8TEN0	209014_at	-0.0771235	-0.0771235	-0.0771235	-0.323143	-0.323143	-0.323143
Hs.267905	ELP3	NM_018091	Q9H9T3	221094_s_at	-0.0677254	-0.0677254	-0.0677254	-0.265731	-0.265731	-0.265731
Hs.78712	ALAS1	NM_199166,NM_000688	P13196,Q5JAM2	205633_s_at	-0.0282585	-0.0282585	-0.0282585	0.229341	0.229341	0.229341
Hs.323032	STIL	NM_001048166,NM_003035	Q5T0D0,Q7Z626,Q15468,Q5T0C6,Q5T0C9,Q5T0C7,Q5T0D4	205339_at	0.396428	0.396428	0.396428	-0.733606	-0.733606	-0.733606
Hs.1305	SERPINA6	NM_001756	P08185,A8K456	206325_at	-0.0463591	-0.0463591	-0.0463591	-0.196632	-0.196632	-0.196632
Hs.1770	LIG1	NM_000234	Q76GR4,Q59HG7,Q2TB12,P18858	202726_at	0.357826	0.357826	0.357826	-0.746326	-0.746326	-0.746326
Hs.22451	FLJ10357	NM_018071	Q86TR4,Q8TER5	220326_s_at	-0.209261	-0.209261	-0.209261	-0.568837	-0.568837	-0.568837
Hs.75562	DDR1	NM_013993,NM_001954,NM_013994	Q96T61,A2ABK9,Q4LE50,Q2L6H3,A2ABK8,Q9UD36,A2ABL1,Q5ST11,Q6NSK4,A2ABL4,A2ABM8,Q08345,Q6ZNR9,A2ABL2,A2ABL3,A2ABL0,Q96T62,Q9UD86	207169_x_at,208779_x_at,210749_x_at	0.0778976	0.103103	0.0877197	0.437825	0.472293	0.453034
Hs.118944	FBXO31	NM_024735	Q9H693,Q8WYV1,Q5XUX0	219785_s_at	-0.218354	-0.218354	-0.218354	-0.524202	-0.524202	-0.524202
Hs.287686	ZNF614,ZNF432	NM_025040,NM_014650	A8MTK7,A8K9W2,Q9BSN8,Q8N883,Q9H6R9,O94892	220721_at	-0.180193	-0.180193	-0.180193	-0.547307	-0.547307	-0.547307
Hs.41502	C14orf139	XR_040802,XR_040801,XR_017975	Q9H761	219563_at	0.220705	0.220705	0.220705	0.530828	0.530828	0.530828
Hs.181033	PIK3CB	NM_006219	Q6PJ60,Q9BTS4,Q68DL0,P42338	217620_s_at	0.034933	0.034933	0.034933	-0.399154	-0.399154	-0.399154
Hs.72927	IL7	NM_000880	Q5FBY6,Q5FBY3,Q5FBY9,P13232,A0N0L3,A8K673,Q5FBY8,Q5FBY5,Q5FBX5	206693_at	0.133811	0.133811	0.133811	-1.24086	-1.24086	-1.24086
Hs.77496	SNRPG	NM_003096	A8MWD9,Q49AN9,Q6IB86,P62308	205644_s_at	0.0787044	0.0787044	0.0787044	0.165943	0.165943	0.165943
Hs.179606	DDX39	NM_005804	Q69YT6,Q96FT2,O00148,Q8N5M0,P18077	201584_s_at	-0.0627354	-0.0627354	-0.0627354	0.209958	0.209958	0.209958
Hs.92023	H2AFY2	NM_018649	Q5SQT3,Q9HA11,Q9P0M6	218445_at	0.326215	0.326215	0.326215	-0.818575	-0.818575	-0.818575
Hs.285829	SLC25A10	NM_012140	Q9UBX3,Q542Z3	218275_at	0.165579	0.165579	0.165579	-0.408474	-0.408474	-0.408474
Hs.53263	NUP43	NM_198887	Q5VYB5,A0PJK4,Q8NFH3,Q8TEA6	219007_at	-0.152234	-0.152234	-0.152234	-0.29836	-0.29836	-0.29836
Hs.75875	LOC730052,TMEM189,UBE2V1,TMEM189-UBE2V1,RNPEP	NM_001032288,NM_199144,XR_016054,XR_038933,NM_021988,NM_020216,NM_003349,NM_199203,NM_199129,NM_022442,XR_016022	Q5TGE2,Q13404,Q5TGE3,Q5TGE0,A5PLL7,Q5TGE1,Q9H4A4	201002_s_at,201001_s_at,201003_x_at	0.0872295	-0.182603	-0.0431904	0.113205	-0.337785	-0.0834734
Hs.247831	MYLC2PL	NM_138403	Q9BUA6	221660_at	-0.0133205	-0.0133205	-0.0133205	0.636808	0.636808	0.636808
Hs.77256	EZH2	NM_152998,NM_004456	Q75MP9,Q6R125,Q75MQ0,Q75MG3,Q15910,Q96FI6,Q59H64	203358_s_at	0.0427899	0.0427899	0.0427899	-0.268368	-0.268368	-0.268368
Hs.279920	YWHAB	NM_003404,NM_139323	Q59EQ2,Q4VY20,A8K9K2,P31946,Q9Y649,Q4VY19	208743_s_at	0.04736	0.04736	0.04736	0.138804	0.138804	0.138804
Hs.279799	PHF11	NM_001040443,NM_001040444	Q5W0A6,Q5W0A5,Q9UIL8,Q5W0A4	221816_s_at	0.187541	0.187541	0.187541	0.420517	0.420517	0.420517
Hs.55058	EHD4	NM_139265	A8K9B9,Q8N2L4,Q9H223	209536_s_at	0.0383484	0.0383484	0.0383484	0.337577	0.337577	0.337577
Hs.8146	SEC62	NM_003262	Q99442,A0JLN5,Q3KR08,Q96M58	208942_s_at,208943_s_at	-0.0341767	-0.0699695	-0.0520731	0.30182	0.373496	0.337658
Hs.196176	ECH1	NM_001398	Q6ZTI9,A8K745,Q13011	200789_at	0.135408	0.135408	0.135408	-0.408174	-0.408174	-0.408174
Hs.2253	C2	NM_000063	Q8N6L6,Q5JP69,A2BE05,Q6LDG4,A8MPR8,Q7Z685,Q53HP3,Q53GZ8,Q95IG1,Q5ST57,P06681,Q86SV5,Q5ST52,A2BE06	203052_at	-0.171853	-0.171853	-0.171853	0.284271	0.284271	0.284271
Hs.158654	ZNF512B	NM_020713	Q96KM6	55872_at,221869_at	-0.201163	-0.247311	-0.224237	-0.3181	-0.360578	-0.339339
Hs.44585	TP53BP2	NM_005426,NM_001031685	Q13625,Q05BL1	203120_at	0.117423	0.117423	0.117423	0.228641	0.228641	0.228641
Hs.301406	C19orf28	NM_021731,NM_174983,NM_001042680	Q9HBP8,Q6NUT3	220178_at	-0.285522	-0.285522	-0.285522	0.528163	0.528163	0.528163
Hs.277176	IL1R1	NM_000877	Q6NWP5,Q587I7,P14778,Q6NWP6	215561_s_at	-0.0362656	-0.0362656	-0.0362656	1.34153	1.34153	1.34153
Hs.23860	DNMBP	NM_015221	A8MU01,Q5SVK8,Q6XZF7,Q5SVK9	212838_at	-0.168125	-0.168125	-0.168125	-0.755687	-0.755687	-0.755687
Hs.91753	PRMT7	NM_019023	Q9NVM4	219408_at	0.271738	0.271738	0.271738	-0.734172	-0.734172	-0.734172
Hs.235887	PRMT2	NM_206962,NM_001535	Q6FHF0,Q53FX4,Q9H3L6,P55345,Q49AF9,Q5U7D4,Q99781,A8MXR3,Q498Y5	202098_s_at,210384_at,221564_at	0.064956	-0.164917	-0.0590917	0.20784	-0.46134	-0.0753657
Hs.171185	DES,FAM48A	NM_017569,NM_001927,NM_001014286	Q9GZR6,Q5RLN0,P17661,Q53SB5,Q45VM7,Q8NEM7,Q5RLN2,Q45VM6,Q45VM8,Q9H319,Q0D2Q4,Q549R8,Q5RLN1,Q8WYR6,A5Z217,Q549R7,A8K8L1,Q549R9,Q2PUK1,Q6ZRT8	221774_x_at,220408_x_at	-0.0248289	0.0706177	0.0228944	-0.237549	-0.296973	-0.267261
Hs.82916	CCT6A	NM_001009186,NM_001762	P40227,A6NCD2,Q96S45,A1JUI8,Q59ET3	201326_at,201327_s_at	-0.0876204	0.11825	0.0153146	-0.161306	-0.175832	-0.168569
Hs.198443	ITPR1	NM_002222,NM_001099952	Q14643,Q59H91	203710_at,216944_s_at,211323_s_at	-0.170716	0.242661	0.014064	-0.590619	-0.789521	-0.688771
Hs.624	IL8	NM_000584	Q9UCR8,P10145	211506_s_at,202859_x_at	-0.172308	-0.22033	-0.196319	3.74061	4.23633	3.98847
Hs.247697	LOC729659	XM_001727033,XM_001131859,XM_001126350	---	208540_x_at	0.194345	0.194345	0.194345	0.415221	0.415221	0.415221
Hs.64322	ADI1	NM_018269	Q9BV57	217761_at	-0.0835914	-0.0835914	-0.0835914	-0.222367	-0.222367	-0.222367
Hs.278502	HRBL	NM_006076	A4D2D6,O95081	206821_x_at	-0.142776	-0.142776	-0.142776	-0.585635	-0.585635	-0.585635
Hs.27008	PIGL	NM_004278	A8MTV0,Q9Y2B2,A8KA67	213889_at,205873_at	0.0116763	-0.223332	-0.105828	0.0773526	-0.339383	-0.131015
Hs.296398	LAPTM4B	NM_018407	Q9NY06,Q86SJ0,Q86VI4	214039_s_at,208767_s_at	0.0716949	0.106813	0.089254	0.168823	0.173375	0.171099
Hs.23740	KIAA1598	NM_018330,NM_001127211	A8MYU7,A0MZ66	221802_s_at	-0.0769881	-0.0769881	-0.0769881	0.410569	0.410569	0.410569
Hs.279762	BRD7	NM_013263	Q9NPI1	221776_s_at	-0.0318111	-0.0318111	-0.0318111	-0.252023	-0.252023	-0.252023
Hs.296326	HEG1	NM_020733	Q7Z2S9,Q9ULI3	213069_at	-0.124397	-0.124397	-0.124397	0.756725	0.756725	0.756725
Hs.9235	NME4	NM_005009	Q5U0M9,O00746,A2IDD0,Q4TT34,A2IDC9	212739_s_at	0.136137	0.136137	0.136137	-0.224614	-0.224614	-0.224614
Hs.121429	TRIM36	NM_001017398,NM_001017397,NM_018700	Q4R1Q4,A6NDD0,A1L3Z1,Q0P5Z9,Q9NQ86	219736_at	0.111094	0.111094	0.111094	0.675021	0.675021	0.675021
Hs.42500	ARL5A	NM_177985,NM_001037174,NM_012097	Q9Y689,Q580I5	218150_at	-0.138472	-0.138472	-0.138472	-0.387061	-0.387061	-0.387061
Hs.78769	THOP1	NM_003249	Q9BW75,P52888,Q96CV8	203235_at	-0.157623	-0.157623	-0.157623	-0.26202	-0.26202	-0.26202
Hs.121553	C12orf48	NM_017915	A6NJV5,Q9NWS1,Q9BZU5,A8MZB6,A8MU79	220060_s_at	0.104076	0.104076	0.104076	-0.544517	-0.544517	-0.544517
Hs.66196	NTHL1	NM_002528	P78549	209731_at	0.0625044	0.0625044	0.0625044	-0.287493	-0.287493	-0.287493
Hs.184542	YPEL5	NM_016061	P62699	217783_s_at	-0.0882152	-0.0882152	-0.0882152	0.341677	0.341677	0.341677
Hs.14606	PALMD	NM_017734	Q9NP74	218736_s_at	0.123074	0.123074	0.123074	-1.22484	-1.22484	-1.22484
Hs.46680	MTERFD1	NM_015942	Q96E29	219363_s_at	0.122232	0.122232	0.122232	-0.377677	-0.377677	-0.377677
Hs.6315	ASMTL	NM_004192,XM_001713702	O95671	209394_at,36554_at,36553_at	-0.0328108	0.208607	0.0514809	0.214962	0.27762	0.256207
Hs.394	ADM	NM_001124	P35318	202912_at	-0.205016	-0.205016	-0.205016	0.531148	0.531148	0.531148
Hs.3104	KIF14	NM_014875	Q15058	206364_at	0.0400326	0.0400326	0.0400326	-0.607832	-0.607832	-0.607832
Hs.19385	ABHD5	NM_016006	Q8WTS1	218739_at	-0.0651511	-0.0651511	-0.0651511	0.47756	0.47756	0.47756
Hs.42194	SPCS3	NM_021928	P61009	218817_at	0.0976996	0.0976996	0.0976996	0.337408	0.337408	0.337408
Hs.76941	ATP1B3	NM_001679	P54709,Q58I18	208836_at	0.0953946	0.0953946	0.0953946	0.213052	0.213052	0.213052
Hs.287912	LMAN1	NM_005570	A0PJ85,Q53FS4,P49257	203293_s_at,203294_s_at	-0.0204555	-0.159802	-0.0901288	0.129484	0.358171	0.243827
Hs.244613	STAT5B	NM_012448	P51692,Q8WW55,Q59H39	205026_at	-0.104245	-0.104245	-0.104245	-0.38194	-0.38194	-0.38194
Hs.332496	KCTD20	NM_173562	Q7Z5Y7	214849_at	-0.160009	-0.160009	-0.160009	-0.346731	-0.346731	-0.346731
Hs.10669	DDEF1	NM_018482	Q8WWA4,Q9ULH1,Q9NYZ7	221039_s_at	-0.0385233	-0.0385233	-0.0385233	0.229808	0.229808	0.229808
Hs.268177	PLCG1	NM_002660,NM_182811	Q9UFY1,A2A284,Q4LE43,P19174	216551_x_at,202789_at	0.135366	0.311145	0.223256	-0.260212	-0.450479	-0.355346
Hs.73956	NQO2	NM_000904	A2A2U4,Q5TD05,Q59EN2,Q5TD07,Q5TD04,P16083	203814_s_at	0.172101	0.172101	0.172101	-0.849942	-0.849942	-0.849942
Hs.239818	PIK3CB	NM_006219	Q6PJ60,Q9BTS4,Q68DL0,P42338	212688_at	-0.0197246	-0.0197246	-0.0197246	-0.272498	-0.272498	-0.272498
Hs.279777	CHMP5	NM_016410	Q9NZZ3	219356_s_at	-0.203761	-0.203761	-0.203761	0.323626	0.323626	0.323626
Hs.283978	FAM115A	NM_014719	Q9Y4C2,Q9P151	212981_s_at,212979_s_at	-0.0619441	0.0732345	0.00564519	-0.120045	-0.271749	-0.195897
Hs.26433	DPAGT1	NM_001382,NM_203316	Q9H3H5	209509_s_at	0.0700524	0.0700524	0.0700524	0.317878	0.317878	0.317878
Hs.75545	IL4R	NM_001008699,NM_000418	Q5FC08,P24394,A1Z2K8,Q53EP8	203233_at	0.108772	0.108772	0.108772	0.908752	0.908752	0.908752
Hs.179703	TRIM14	NM_033221,NM_033220,NM_033219,NM_014788	Q548W9,A8K9W0,Q14142,Q6ZWL7,Q5TBQ8	203148_s_at,210846_x_at,203147_s_at	-0.0199204	0.192645	0.0943498	-0.226528	-0.362631	-0.297017
Hs.158195	HSF2	NM_004506	Q03933,Q9BS48,Q0VAH9	211220_s_at,209657_s_at	0.0797194	-0.0897264	-0.00500351	-0.281463	-0.319035	-0.300249
Hs.77028	SEC61B	NM_006808	Q53FA5,P60468	203133_at	0.116946	0.116946	0.116946	0.229752	0.229752	0.229752
Hs.256526	NARF	NM_012336,NM_031968,NM_001038618,NM_001083608	Q9UHQ1,A8MSG3	219862_s_at	0.0132109	0.0132109	0.0132109	0.250329	0.250329	0.250329
Hs.30057	MRS2	NM_020662	Q9HD23,A8K4U3	218538_s_at,218536_at	0.0849963	-0.101468	-0.00823588	-0.35752	-0.369807	-0.363664
Hs.12835	AKAP7	NM_004842,NM_138633,NM_016377	A8K2K6,Q9P0M2,Q6P4D3,O43687,Q2TAJ5	211172_x_at,205771_s_at	0.0206507	-0.056889	-0.0181191	-0.17968	-0.4491	-0.31439
Hs.288771	METTL7A	NM_014033	Q9H8H3	207761_s_at,211424_x_at,209703_x_at	-0.0218372	0.134927	0.0524274	0.65935	-1.90826	-0.975439
Hs.858	RELB	NM_006509	A8K3H9,Q01201	205205_at	0.231765	0.231765	0.231765	1.71105	1.71105	1.71105
Hs.125532	PRSS22	NM_022119	Q9GZN4	205847_at	0.271326	0.271326	0.271326	0.623462	0.623462	0.623462
Hs.1691	GBE1	NM_000158	Q04446,Q59ET0	203282_at	-0.062514	-0.062514	-0.062514	0.618941	0.618941	0.618941
Hs.77899	TPM1	NM_001018006,NM_001018020,NM_000366,NM_001018007,NM_001018005,NM_001018004,NM_001018008	Q7Z6L8,Q6ZN40,Q6DV89,Q6DV90,Q59GR8,O15513,P09493,Q07413,Q6ZP76,Q15657,Q1ZYL5,Q9Y427,Q07414,Q8TCG4	206116_s_at,210986_s_at,210987_x_at,206117_at	0.123169	-0.521407	-0.111908	-0.288871	-0.578468	-0.420528
Hs.184085	CRYAA	NM_000394	Q71V83,Q53X53,Q13684,P02489	210199_at	0.0404745	0.0404745	0.0404745	0.415973	0.415973	0.415973
Hs.7994	SLC25A38	NM_017875	Q96DW6	217961_at	-0.106221	-0.106221	-0.106221	-0.353041	-0.353041	-0.353041
Hs.11463	CMPK1	NM_016308	Q5T0D3,P30085,Q5T0D2	217870_s_at	-0.134772	-0.134772	-0.134772	-0.171371	-0.171371	-0.171371
Hs.184786	CAND1	NM_018448	Q86VP6,A8K8U1	208839_s_at,208838_at	0.0526993	0.103246	0.0779727	-0.278224	-0.316712	-0.297468
Hs.24332	DERA	NM_015954	Q9Y315,Q6PHW2,Q53HN9	218102_at	-0.111264	-0.111264	-0.111264	-0.507202	-0.507202	-0.507202
Hs.129708	TNFSF14	NM_003807,NM_172014	A8K7M2,O43557,Q6FHA1	207907_at	-0.217171	-0.217171	-0.217171	5.2714	5.2714	5.2714
Hs.82222	SEMA3B	NM_004636,NM_001005914	Q59FY7,Q6PI51,Q9HBR1,Q8NAS4,Q13214	203071_at	0.191558	0.191558	0.191558	-0.449009	-0.449009	-0.449009
Hs.272673	C1orf109	NM_017850	Q9NX04	218712_at	0.34284	0.34284	0.34284	-0.40338	-0.40338	-0.40338
Hs.306079	SEC61A1,GUCY1A3	NM_000856,NM_013336	Q6PJR4,P61619,Q9NNW8,Q02108	217716_s_at	-0.134918	-0.134918	-0.134918	0.219527	0.219527	0.219527
Hs.170218	NTAN1,PDXDC1	NM_173474,NM_015027	Q86XE2,Q658S0,Q96AB6,Q7Z4Z0,Q6XYB5,Q6P996	213062_at,212053_at,213061_s_at	-0.122995	-0.239198	-0.170463	-0.202376	0.379592	0.155524
Hs.20887	CCDC88A	NM_018084	Q9UI01,O14997,Q3V6T2,Q6DCA5,Q6PAV0,Q86YH1,Q9NW05,Q9ULK8	221078_s_at	-0.118802	-0.118802	-0.118802	-0.415415	-0.415415	-0.415415
Hs.44708	CDC42BPA	NM_003607,NM_014826	Q9H5K7,Q5T7A0,O75039,Q9NYF6,Q5T7A7,Q5VT25,Q5HYB0,Q5T799,Q8IWQ7	214464_at	-0.0778059	-0.0778059	-0.0778059	-0.195384	-0.195384	-0.195384
Hs.108708	CAMKK2	NM_172226,NM_172214,NM_153499,NM_006549,NM_172216,NM_153500,NM_172215	Q8IZW1,Q96RR4,A8K7Q7	210787_s_at,213812_s_at,212252_at	-0.0557001	0.256395	0.139348	-0.210984	-0.504256	-0.316227
Hs.172028	ADAM10	NM_001110	A0AV88,A8MXI9,A8MY20,O14672	202604_x_at,214895_s_at,202603_at	-0.0484532	0.0506586	0.00820341	0.138897	0.340806	0.219845
Hs.12439	FBXL12	NM_017703	Q9NXK8	220127_s_at	-0.0452058	-0.0452058	-0.0452058	-0.161555	-0.161555	-0.161555
Hs.324730	GSTM1	NM_000561,NM_146421	Q8TC98,Q9UC96,Q16041,P09488	204550_x_at	0.182574	0.182574	0.182574	-0.887769	-0.887769	-0.887769
Hs.900059	SYNC1	NM_030786	Q9H7C4	221276_s_at	-0.0960812	-0.0960812	-0.0960812	-0.676407	-0.676407	-0.676407
Hs.119192	H2AFZ	NM_002106	P0C0S5	200853_at,213911_s_at	0.0440266	0.11534	0.0796835	-0.167924	-0.342392	-0.255158
Hs.89691	UGT2B4	NM_021139	Q6QQX7,Q1HBF9,P06133	206505_at	0.613882	0.613882	0.613882	-1.62845	-1.62845	-1.62845
Hs.283558	LRRC59	NM_018509	Q96AG4	222231_s_at	-0.0886991	-0.0886991	-0.0886991	0.260468	0.260468	0.260468
Hs.6311	METT11D1,LOC731602	NM_001029991,NM_022734,XR_037376	Q9H7H0	218366_x_at	-0.205854	-0.205854	-0.205854	-0.426622	-0.426622	-0.426622
Hs.27	GLDC	NM_000170	Q2M2F8,Q9HDA3,P23378	204836_at	0.0191507	0.0191507	0.0191507	-0.785457	-0.785457	-0.785457
Hs.101474	MAST2	NM_015112	Q6P0Q8,Q9NT11,A0JLR0	215903_s_at	0.0669323	0.0669323	0.0669323	-0.254419	-0.254419	-0.254419
Hs.29287	RBBP8	NM_002894,NM_203292,NM_203291	Q8NHQ3,Q99708,A8K8W6,A6NKN2,A8MTZ9	203344_s_at	0.0806882	0.0806882	0.0806882	-0.208758	-0.208758	-0.208758
Hs.204354	RHOB	NM_004040	Q7Z4F6,P62745	212099_at	-0.168187	-0.168187	-0.168187	-0.575685	-0.575685	-0.575685

## Sheet: Category C, both
Additional file 1: Genes that respond to both HNF4α knock-down and cytokine treatment					shRNA fold change			Cytokine fold change
Unigene cluster	Symbols	Refseq ids	Uniprot ids	Affy probeset ids	minimum_fold	maximum_fold	mean_fold	minimum_fold	maximum_fold	mean_fold
Hs.8047	VCP,FANCG	NM_004629,NM_007126	P55072,Q96IF9,Q2TAI5,Q9HAP1,Q9HAP0,Q9NTC4,Q0IIN5,Q53XM5,O15287,Q0V924	203564_at	0.572769	0.572769	0.572769	-0.542442	-0.542442	-0.542442
Hs.236642	HIBCH	NM_014362,NM_198047	A8MVF9,Q6NVY1	203711_s_at,213374_x_at	0.515389	0.613095	0.564242	-0.535427	-0.655909	-0.595668
Hs.268371	THUMPD1	NM_017736	Q6MZT3,O60362,Q9NXG2	206555_s_at,213025_at	0.351509	0.381487	0.366498	-0.463532	-0.529278	-0.496405
Hs.146406	NIT1	NM_005600	B1AQP3,Q86X76,A8MVF4	202891_at	0.414878	0.414878	0.414878	-0.248441	-0.248441	-0.248441
Hs.91417	TOPBP1	NM_007027	Q92547,A0AV47,Q05BV8,A7E2X7	202633_at	0.669695	0.669695	0.669695	-0.318683	-0.318683	-0.318683
Hs.306301	TP53AP1	NM_007233,NR_015381	Q9Y2A3,Q9Y2A1,Q9Y2A2,Q9Y2A0,Q52MB0	210241_s_at	0.571846	0.571846	0.571846	-0.461094	-0.461094	-0.461094
Hs.12199	TMEM177	NM_001105199,NM_030577,NM_001105198	Q53S58	218897_at	0.515907	0.515907	0.515907	-0.419353	-0.419353	-0.419353
Hs.50601	LIMD2	NM_030576	Q9BT23	218600_at	0.619449	0.619449	0.619449	0.610218	0.610218	0.610218
Hs.114311	CDC45L	NM_003504	O75419,Q20WK8	204126_s_at	0.929243	0.929243	0.929243	-0.720962	-0.720962	-0.720962
Hs.49658	KIAA0495	NM_207306	Q9UF72	213340_s_at	0.417361	0.417361	0.417361	-0.186677	-0.186677	-0.186677
Hs.118138	NR1I2	NM_022002,NM_003889,NM_033013	O75469	207202_s_at,207203_s_at	-1.23935	-1.27455	-1.25695	-1.4046	-1.60928	-1.50694
Hs.106909	ANAPC13	NM_015391	A8K3Z6,Q9BS18	209001_s_at,215282_at	-0.0630435	0.575818	0.256387	-0.0958474	0.842597	0.373375
Hs.196914	HMHA1	NM_012292	Q92619,Q8IYN3,O78181	212873_at	0.572405	0.572405	0.572405	0.731898	0.731898	0.731898
Hs.76090	TNFAIP1	NM_021137	Q7Z5Z2,Q02878,Q5TZQ1,Q13829	201208_s_at,201207_at	0.175906	0.222432	0.199169	0.304841	0.308102	0.306472
Hs.152096	CYP2J2	NM_000775	Q9UN91,Q96RX4,P51589,Q8TF13	205073_at	-1.28027	-1.28027	-1.28027	-0.895372	-0.895372	-0.895372
Hs.151139	ELF4	NM_001127197,NM_001421	Q99607	203490_at,31845_at	0.781066	0.987643	0.884355	0.453544	0.722814	0.588179
Hs.85137	CCNA2	NM_001237	A8K7B6,P20248	203418_at	-0.250443	-0.250443	-0.250443	-0.615685	-0.615685	-0.615685
Hs.296155	TMED5	NM_016040	Q9Y3A6,Q49AG2	202194_at,202195_s_at	-0.16815	-0.524017	-0.346083	0.288497	0.471268	0.379882
Hs.12871	MDM1	NM_020128,NM_017440	Q8TC05	213761_at	0.911123	0.911123	0.911123	-0.405068	-0.405068	-0.405068
Hs.119663	CD59	NM_001127227,NM_000611,NM_203329,NM_203330,NM_001127225,NM_001127226,NM_001127223,NM_203331	Q6FHM9,P13987	200983_x_at,200984_s_at,200985_s_at	0.233682	0.442336	0.359669	0.649313	0.769895	0.715776
Hs.73885	HLA-G	NM_002127	Q9TP13,Q68YS2,Q6B846,O02927,O02926,O19809,O19745,Q9MYA2,Q8WLP2,Q6DU14,Q9TP12,Q30182,Q5RJ85,O02929,O78136,O19588,O19766,Q6B9Y3,Q68YS1,Q9MW45,Q6B845,Q6B847,O19805,Q6B9Y4,O78135,Q6DL86,O02924,O78134,Q95370,Q30170,Q68YR9,P17693,O78132,Q31611,O19659,A5HSK0,Q6DL87,O02928,Q9UM45,Q6DL89,Q95356,Q6DL85,Q9BCT7,Q29897,Q9TP10,O19768,Q6B9Y0,Q8MGQ7,Q68YS4,Q8MH48,Q8WLS1,Q6DL88,O19807,Q9TP11,O78131,O78133,Q68YR8,…	211528_x_at,211530_x_at,211529_x_at,210514_x_at	0.0130238	0.510895	0.270191	0.180745	0.571467	0.438597
Hs.15277	C16orf33	NM_024571	Q8WYY5,Q9BV90,Q4TT61,Q8WZ20	218493_at	0.406548	0.406548	0.406548	-0.376063	-0.376063	-0.376063
Hs.301350	FXYD3	NM_021910,NM_005971	Q14802,Q13254,A6NDE0	202488_s_at	-0.54401	-0.54401	-0.54401	0.449594	0.449594	0.449594
Hs.82749	TSPAN7	NM_004615	Q7Z2D9,P41732,Q7Z3Z6,Q7Z2J5,Q7Z2E9,Q7Z2I5	202242_at	1.46219	1.46219	1.46219	-0.473051	-0.473051	-0.473051
Hs.247309	SUCLG2	NM_003848	Q3ZCW5,Q9Y436,Q96I99	212459_x_at,214835_s_at,215772_x_at	-0.115524	-0.25933	-0.203477	-0.4114	-0.496459	-0.442079
Hs.278431	SCO2	NM_005138	O43819	205241_at	-0.14683	-0.14683	-0.14683	0.236985	0.236985	0.236985
Hs.211602	SMC1A	NM_006306	Q7Z4C6,Q68EN4,Q6MZR8,Q6P2R1,Q5H934,A8K7A6,Q14683	201589_at	0.646742	0.646742	0.646742	-0.224047	-0.224047	-0.224047
Hs.8982	DOCK6	NM_020812	A6H8X5,Q96HP0	222003_s_at,55583_at,221794_at	-0.159225	-0.324718	-0.250529	0.0336382	0.353978	0.15685
Hs.300842	DENND1A	NM_020946,NM_024820	Q8TEH3,Q6PJZ5,Q9HCG4,Q05C88,B1AM80,A8MZA3,A8MVH2	219763_at	-0.851853	-0.851853	-0.851853	-0.531932	-0.531932	-0.531932
Hs.110347	REV1	NM_001037872,NM_016316	Q49AI5,A1L461,Q9UBZ9	218428_s_at	-0.374912	-0.374912	-0.374912	-0.452092	-0.452092	-0.452092
Hs.105097	TK1	NM_003258	P04183	202338_at	0.913084	0.913084	0.913084	-0.44054	-0.44054	-0.44054
Hs.158237	ITGA10	NM_003637	O75578	206766_at	-0.834192	-0.834192	-0.834192	-0.678196	-0.678196	-0.678196
Hs.267963	PNPO	NM_018129	Q9NVS9,Q53FP0	218511_s_at	0.677755	0.677755	0.677755	-0.534002	-0.534002	-0.534002
Hs.97056	GALNT11	NM_022087	Q8NCW6	219013_at	0.896258	0.896258	0.896258	-0.487766	-0.487766	-0.487766
Hs.8868	GOSR1	NM_001007025,NM_001007024,NM_004871	O95249,Q96QI9,Q9BZZ3,A8K5R6	204630_s_at	0.157328	0.157328	0.157328	-0.230439	-0.230439	-0.230439
Hs.54413	SMYD5	NM_006062	Q6GMV2	209516_at	0.4151	0.4151	0.4151	-0.454109	-0.454109	-0.454109
Hs.789	CXCL1	NM_001511	P09341	204470_at	1.1679	1.1679	1.1679	2.04489	2.04489	2.04489
Hs.8185	SQRDL	NM_021199	Q53HW7,Q9Y6N5,Q9UHS8	217995_at	0.996622	0.996622	0.996622	1.32835	1.32835	1.32835
Hs.79	ACY1	NM_000666	Q03154	202740_at	-0.270718	-0.270718	-0.270718	-0.486292	-0.486292	-0.486292
Hs.23038	MRPL18	NM_014161	A8K9D2,Q9H0U6,Q5TAP9	217907_at	0.350044	0.350044	0.350044	0.210884	0.210884	0.210884
Hs.227602	RBM16	NM_014892	Q05BU5,Q9H8B2,Q6NSK3,Q8NDE9,Q9UPN6	203250_at	-0.253623	-0.253623	-0.253623	-0.254345	-0.254345	-0.254345
Hs.4964	NELF	NM_015537	Q9BT66,Q5T358,A8K7L5,Q9NTU2,Q96AQ0,Q6X4W1,Q2TB96,Q5T359	221214_s_at	0.28867	0.28867	0.28867	-0.325771	-0.325771	-0.325771
Hs.301002	CIDEC	NM_022094	Q96AQ7	219398_at	-1.26074	-1.26074	-1.26074	-0.995615	-0.995615	-0.995615
Hs.900670	CAT	NM_001752	P04040,Q8TAK2,A8K6C0	211922_s_at	-0.656771	-0.656771	-0.656771	-0.182662	-0.182662	-0.182662
Hs.75511	CTGF	NM_001901	Q6FHL8,P29279,Q5M8T4	209101_at	-0.304407	-0.304407	-0.304407	-0.988377	-0.988377	-0.988377
Hs.234546	GMPR2	NM_016576,NM_001002001,NM_001002002,NM_001002000	Q9P2T1,Q86T14,Q86SZ5,Q6PKC0,Q7Z527	217990_at	-0.539794	-0.539794	-0.539794	-0.183494	-0.183494	-0.183494
Hs.2934	RRM1	NM_001033	P23921,Q53GZ5	201477_s_at,201476_s_at	0.808802	0.841564	0.825183	-0.503188	-0.572238	-0.537713
Hs.6518	GABARAPL2	NM_007285	Q6FG91,P60520	209046_s_at	0.355942	0.355942	0.355942	0.217083	0.217083	0.217083
Hs.288582	TFPI	NM_006287,NM_001032281	Q59EE5,P10646,Q53TS4	213258_at	-0.315013	-0.315013	-0.315013	0.174175	0.174175	0.174175
Hs.198298	SRC	NM_198291,NM_005417	Q76P87,Q71UK5,P12931,Q9H7V3	213324_at,221284_s_at	-0.947402	-1.27417	-1.11079	-0.594492	-0.828359	-0.711426
Hs.107882	APPL2	NM_018171	Q8NEU8,A8K3E7	218218_at	0.316334	0.316334	0.316334	-0.3981	-0.3981	-0.3981
Hs.41726	SERPINB8	NM_002640,NM_001031848,NM_198833	Q8N178,Q7Z2V6,P50452	206034_at	-0.60218	-0.60218	-0.60218	0.896988	0.896988	0.896988
Hs.79005	PTPRK	NM_002844	Q5TGI5,Q5JT32,Q86WJ2,Q6P493,Q59EZ1,Q5JRZ3,Q5TG12,Q5TG10,Q5JRN8,Q5JY45,A8MZ53,Q15262,A6NKW1,Q5JT33,Q68DT8,Q5TG11	203038_at	-0.626385	-0.626385	-0.626385	-0.209714	-0.209714	-0.209714
Hs.79402	POLR2C	NM_032940	Q6FGR6,P19387	214263_x_at,216282_x_at,208996_s_at	-0.102503	0.183674	0.0101653	-0.0875175	-0.271007	-0.189797
Hs.279891	SQSTM1,LOC51149	NM_016175,NM_003900,NM_001017987	Q9BRY4,Q13501,A6NCB8,Q6NTE8,A6NFN7,Q13502	213112_s_at	0.788608	0.788608	0.788608	0.36135	0.36135	0.36135
Hs.900774	RP5-1000E10.4	NM_025073,NM_001102396	Q9BRV8	221705_s_at	0.295327	0.295327	0.295327	-0.336806	-0.336806	-0.336806
Hs.283675	ABAT	NM_000663,NM_020686	P80404,Q9HBH6,Q96H14,A8K386	209460_at,209459_s_at	-0.367472	-0.385303	-0.376387	1.12429	1.25286	1.18857
Hs.179565	MCM3	NM_002388	Q7Z6P5,P25205,Q8NHX6,Q53HJ4	201555_at	0.598079	0.598079	0.598079	-0.37883	-0.37883	-0.37883
Hs.20220	ABHD6	NM_020676	Q9HBL9,Q9BV23	45288_at,221552_at,221679_s_at	0.399187	0.602355	0.53342	-0.587706	-0.655782	-0.628319
Hs.116428	SCGN	NM_006998	A8K0B2,O76038,Q96P10	205697_at	1.01182	1.01182	1.01182	-0.776587	-0.776587	-0.776587
Hs.301693	MTG1	NM_138384	A8K900,Q9BT17	212767_at	0.597573	0.597573	0.597573	-0.380181	-0.380181	-0.380181
Hs.279928	ANXA9	NM_003568	O76027	210085_s_at	-0.762237	-0.762237	-0.762237	-1.07422	-1.07422	-1.07422
Hs.89563	NCBP1	NM_002486	Q5T7X2,Q09161	209520_s_at,209519_at	-0.366457	0.436933	0.0352378	-0.173004	-0.236659	-0.204832
Hs.172894	BID	NM_197967,NM_197966,NM_001196	P55957,B1PL87,Q71RF7,A8ASI8	204493_at	0.803367	0.803367	0.803367	0.46899	0.46899	0.46899
Hs.300622	PLXNA2	NM_025179	Q96DQ4,Q8N5M2,Q9HAE7,O75051,A2RTX9	213030_s_at,207290_at	0.479083	0.677391	0.578237	0.433807	-0.533824	-0.0500082
Hs.84999	ATP7B	NM_001005918,NM_000053	Q9NZ67,Q9NRC4,Q17RT3,Q9NZ61,Q9NZ25,Q9NZ27,Q9NZ62,Q9NZ28,P35670	204624_at	-0.843785	-0.843785	-0.843785	-0.666774	-0.666774	-0.666774
Hs.83354	LOXL2,ENTPD4	NM_002318,NM_004901	Q9Y4K0,Q9Y227,Q8NE73,Q53HV3	202998_s_at	1.89675	1.89675	1.89675	0.749899	0.749899	0.749899
Hs.91586	TM9SF1	NM_006405,NM_001014842	A8K7U5,Q86SZ6,O15321,Q59FI4	209150_s_at,209149_s_at	-0.368584	-0.36955	-0.369067	0.257652	0.428841	0.343246
Hs.184641	FADS2	NM_004265	O95864,A8K2M6	202218_s_at	-0.968834	-0.968834	-0.968834	-0.910859	-0.910859	-0.910859
Hs.44298	MRPS17	NM_015969	Q9Y2R5,Q96Q59,Q8IY71	218982_s_at	0.537196	0.537196	0.537196	0.185165	0.185165	0.185165
Hs.1239	ANPEP	NM_001150	P15144,Q9HD17,Q71E46,Q8IVL7,Q59E93	202888_s_at	-0.309695	-0.309695	-0.309695	-0.464414	-0.464414	-0.464414
Hs.296585	NOL5A	NM_006392	O00567,Q5JXT4,Q9BSN3,A0PJ92,A8K9K6	200875_s_at,200874_s_at	-0.112154	-0.237882	-0.175018	-0.203678	-0.226439	-0.215059
Hs.274448	PRR11,KIF18B	NM_018304,NM_001080443	Q96HE9,Q6NWY8,Q86Y91	219392_x_at,222039_at	-0.356567	0.418192	0.0308123	-0.361056	-0.48328	-0.422168
Hs.1027	RRAD	NM_004165	P55042,A8K3J8,Q92788	204803_s_at,204802_at	0.881941	0.977125	0.929533	1.07405	1.5546	1.31433
Hs.73625	KIF20A	NM_005733	O95235	218755_at	0.4098	0.4098	0.4098	-0.391064	-0.391064	-0.391064
Hs.91816	C11orf71	NM_019021	Q6IPW1	218789_s_at	0.838807	0.838807	0.838807	-0.264255	-0.264255	-0.264255
Hs.61763	MORC4	NM_001085354,NM_024657	A1YR23,Q8TE76,A1YR24	219038_at	0.40037	0.40037	0.40037	-0.645546	-0.645546	-0.645546
Hs.73812	ABCB4	NM_018850,NM_018849,NM_000443	Q6PJ81,A4D1D3,Q4G0Q4,O43249,A4D1D4,A4D1D5,P21439,Q75MQ5	207819_s_at	-1.8128	-1.8128	-1.8128	-1.015	-1.015	-1.015
Hs.41694	ORC2L	NM_006190	Q13416,Q53TX5	204853_at	-0.363594	-0.363594	-0.363594	-0.469723	-0.469723	-0.469723
Hs.155995	CLUAP1	NM_024793,NM_015041	Q96AJ1	204576_s_at,204577_s_at	0.294717	0.445201	0.369959	-0.250848	-0.367481	-0.309164
Hs.300592	MYBL1	NM_001080416	Q6LD85,Q495G0,Q495F9,Q8N5K9,P10243	213906_at	0.382248	0.382248	0.382248	-0.735846	-0.735846	-0.735846
Hs.194710	GCNT3	NM_004751	O95395	219508_at	0.296102	0.296102	0.296102	-0.169452	-0.169452	-0.169452
Hs.26333	CCDC22	NM_014008	O60826,A8K7G1	206016_at,214037_s_at	0.282193	0.290356	0.286274	-0.303021	-0.324544	-0.313783
Hs.172865	CSTF1	NM_001033521,NM_001324,NM_001033522	Q5QPD8,A3KFI9,Q05048	202190_at,32723_at	-0.23788	-0.302605	-0.270243	-0.285108	-0.344528	-0.314818
Hs.306988	---	---	---	211444_at	1.00868	1.00868	1.00868	-0.535249	-0.535249	-0.535249
Hs.6947	SETD2	NM_014159	Q9BYW2	212493_s_at,220946_s_at	-0.233928	-0.316414	-0.275171	-0.254717	-0.276795	-0.265756
Hs.48876	FDFT1	NM_004462	Q6IAX1,P37268	210950_s_at,208647_at	-0.300985	-0.534843	-0.417914	-0.283517	-0.327617	-0.305567
Hs.82116	MYD88	NM_002468	Q99836,Q8N1J2,Q53XS7	209124_at	-0.889735	-0.889735	-0.889735	-0.220586	-0.220586	-0.220586
Hs.169840	TTK	NM_003318	Q5TCS1,A8K8U5,P33981	204822_at	0.714063	0.714063	0.714063	-0.394621	-0.394621	-0.394621
Hs.246875	KLHL24	NM_017644	Q6TFL4	206551_x_at,221986_s_at,221985_at	-0.306163	-0.961663	-0.716675	0.0669803	0.70589	0.428927
Hs.79197	CD83	NM_001040280,NM_004233	Q01151,Q5THX9	204440_at	1.02506	1.02506	1.02506	1.03444	1.03444	1.03444
Hs.82283	MTR	NM_000254,XM_928733,XM_939682	Q99707,Q96B84,A9Z1W4,Q6MZH4,A1L4N8	203774_at	0.198995	0.198995	0.198995	-0.265986	-0.265986	-0.265986
Hs.89771	GCKR	NM_001486	Q14397,A8K731,A1L4C2	206867_at	0.654357	0.654357	0.654357	0.951763	0.951763	0.951763
Hs.118786	MT2A	NM_005953	Q8TE66,P02795	212185_x_at	0.38284	0.38284	0.38284	0.964123	0.964123	0.964123
Hs.12056	ASGR1	NM_001671	Q6ZVN3,Q6FGQ5,P07306	206743_s_at	-1.08552	-1.08552	-1.08552	-0.358379	-0.358379	-0.358379
Hs.77448	ALDH4A1	NM_170726,NM_003748	Q5TF55,Q5JNV7,Q5JNV6,A8K1Q7,Q53HU4,P30038	211552_s_at,203722_at	-0.13663	-0.414681	-0.275656	0.0437241	-0.235118	-0.095697
Hs.14992	FLJ11151	NM_018340,NM_001099455	Q9BRF8	218610_s_at	0.699339	0.699339	0.699339	-0.17168	-0.17168	-0.17168
Hs.10842	RAN	NM_006325	A8K3Z8,Q0EFC9,Q96QB7,P62826	200750_s_at,200749_at	0.0566674	0.582794	0.31973	0.015375	-0.420484	-0.202555
Hs.199067	ERBB3	NM_001982,NM_001005915	Q9NNX2,O75813,A8K6L6,O75812,O75810,O75811,P21860,Q9BUD7	202454_s_at	-1.29439	-1.29439	-1.29439	-0.350404	-0.350404	-0.350404
Hs.294005	G6PC3	NM_138387	Q9BUM1	221759_at	0.524601	0.524601	0.524601	-0.277233	-0.277233	-0.277233
Hs.33317	TRMT5	NM_020810	Q6P4B2,Q32P41	221952_x_at	1.30408	1.30408	1.30408	-0.345896	-0.345896	-0.345896
Hs.82163	MAOB	NM_000898	Q8TBI1,P27338	204041_at	-0.591418	-0.591418	-0.591418	-0.832501	-0.832501	-0.832501
Hs.48915	AURKA	NM_198433,NM_198436,NM_198435,NM_198434,NM_003600,NM_198437	A3KFJ0,Q5QPD1,Q5QPD4,Q5QPD2,A3KFJ1,O14965,A3KFJ2	204092_s_at	-0.448709	-0.448709	-0.448709	-0.666546	-0.666546	-0.666546
Hs.11417	RABAC1	NM_006423	Q9UI14	203136_at	0.635154	0.635154	0.635154	0.46937	0.46937	0.46937
Hs.118631	TIMELESS	NM_003920	Q9UNS1,Q6MZN3	215455_at,203046_s_at	0.570976	0.630345	0.600661	-0.0210003	-0.582321	-0.301661
Hs.76549	ATP1A1	NM_000701,NM_001001586	Q58I23,Q5TC02,P05023,Q5TC05,Q5TC01	220948_s_at	-0.507065	-0.507065	-0.507065	0.297704	0.297704	0.297704
Hs.166468	PDCD5	NM_004708	Q3HM38,Q59GR9,O14737	219275_at	0.371453	0.371453	0.371453	0.666455	0.666455	0.666455
Hs.28020	EPM2AIP1	NM_014805	Q7L775	202909_at	0.677737	0.677737	0.677737	-0.256381	-0.256381	-0.256381
Hs.106843	DHFR	NM_000791	P00374	48808_at	1.37517	1.37517	1.37517	-0.856502	-0.856502	-0.856502
Hs.155234	KAZALD1	NM_030929	A6NDJ4,Q96I82	217511_at	0.754042	0.754042	0.754042	-0.663263	-0.663263	-0.663263
Hs.43627	SOX12	NM_006943	O15370	204432_at	-0.582842	-0.582842	-0.582842	-0.444088	-0.444088	-0.444088
Hs.161002	AIM1	NM_001624	Q9Y4K1,Q96QW7,Q6P5P8	212543_at	-0.61465	-0.61465	-0.61465	-0.836151	-0.836151	-0.836151
Hs.11101	DLG3	NM_020730,NM_021120	Q5JUW7,Q59FY1,Q5JUW8,Q5JUW6,Q92796	212727_at,212729_at	0.471131	0.708675	0.589903	-0.111465	-0.556944	-0.334205
Hs.7921	LOC730101	XR_016069,XM_001134277	---	213248_at	0.309549	0.309549	0.309549	-0.997767	-0.997767	-0.997767
Hs.16420	WBP11	NM_016312	Q9Y2W2	217822_at,217821_s_at	0.312099	0.447985	0.380042	-0.259127	-0.273265	-0.266196
Hs.128003	CASD1	NM_022900	Q8WZ77,Q96PB1	219342_at	-0.653646	-0.653646	-0.653646	-0.577972	-0.577972	-0.577972
Hs.12151	FLJ11286	NM_018381	Q9NUL5,Q8N1H8	53720_at,218429_s_at	0.299053	0.321185	0.310119	0.2878	0.302987	0.295394
Hs.94672	BLOC1S1	NM_001487	P78537,A1L4Q9	202592_at	0.747562	0.747562	0.747562	-0.232461	-0.232461	-0.232461
Hs.79440	IGF2BP3	NM_006547	O00425	203820_s_at,203819_s_at	0.0778276	0.137986	0.107907	-0.352995	-0.375753	-0.364374
Hs.76768	P4HA1	NM_000917,NM_001017962	P13674,Q5VSQ6	207543_s_at	-0.587186	-0.587186	-0.587186	0.412707	0.412707	0.412707
Hs.54277	FAM50A	NM_004699	Q6PJH5,Q14320	203262_s_at	0.602737	0.602737	0.602737	0.320392	0.320392	0.320392
Hs.153405	PER2	NM_022817	Q6DT41,A2I2P7,O15055	208518_s_at,205251_at	0.193078	-0.364337	-0.0856294	-0.211845	-0.402438	-0.307142
Hs.6877	C14orf130	NM_001100417,NM_175748	Q05DA8,Q8N806	218108_at	1.40785	1.40785	1.40785	-0.353705	-0.353705	-0.353705
Hs.83023	PEX11B	NM_003846	O96011	202658_at	0.41566	0.41566	0.41566	-0.617732	-0.617732	-0.617732
Hs.28249	KIAA1166	NM_018684	Q9NQZ6,Q53H73	220040_x_at	0.896066	0.896066	0.896066	-0.588995	-0.588995	-0.588995
Hs.5486	NF2	NM_181833,NM_181825,NM_181829,NM_181828,NM_016418,NM_000268,NM_181830,NM_181831,NM_181832	Q9P1N4,P35240,Q9NRW8,Q16231,Q16233,A5A158	218915_at	0.252085	0.252085	0.252085	-0.283767	-0.283767	-0.283767
---	GNA11	NM_002067	P29992,Q659F3,Q96DH5,Q59FM5	564_at	0.324873	0.324873	0.324873	-0.179275	-0.179275	-0.179275
Hs.900247	DDX21	NM_004728	Q9NR30,Q3SWU7,Q8NI92	208152_s_at	-0.413204	-0.413204	-0.413204	0.142402	0.142402	0.142402
Hs.239515	FLJ13236	NM_024902	Q9H8T7,Q8N4W6	220441_at	-0.75103	-0.75103	-0.75103	-0.857046	-0.857046	-0.857046
Hs.71819	EIF4EBP1	NM_004095	Q13541	221539_at	-0.91649	-0.91649	-0.91649	-0.140448	-0.140448	-0.140448
Hs.278571	SORL1	NM_003105	Q92673	203509_at	-0.883765	-0.883765	-0.883765	-0.643574	-0.643574	-0.643574
Hs.65114	KRT18	NM_199187,NM_000224	Q15899,P05783	201596_x_at	-0.248242	-0.248242	-0.248242	-0.210641	-0.210641	-0.210641
Hs.6335	PIP4K2B	NM_003559	P78356	201081_s_at,201080_at	0.466247	0.675462	0.570855	-0.366298	-0.413181	-0.389739
Hs.27836	FNDC4	NM_022823	Q9H6D8	218843_at	0.701737	0.701737	0.701737	1.05486	1.05486	1.05486
Hs.193914	GREB1	NM_033090,NM_014668,NM_148903	Q4ZG55,Q6IPM5	205862_at	-1.5361	-1.5361	-1.5361	-1.09742	-1.09742	-1.09742
Hs.1063	SNRPC	NM_003093	Q5TAL2,Q53G33,P09234,Q5TAL3,Q5TAL4	201342_at	0.271742	0.271742	0.271742	-0.169388	-0.169388	-0.169388
Hs.44888	---	---	---	222335_at	0.609529	0.609529	0.609529	-0.495752	-0.495752	-0.495752
Hs.5101	PRC1	NM_003981,NM_199413,NM_199414	O43663,A6NC44	218009_s_at	0.479655	0.479655	0.479655	-0.443495	-0.443495	-0.443495
Hs.283009	TUFT1	NM_020127,NM_001126337	Q9NNX1,Q6UWW7,Q53FX0,A6PVU8	205807_s_at	0.276477	0.276477	0.276477	-0.28957	-0.28957	-0.28957
Hs.24596	RAD51AP1	NM_006479	A8K7D3,A8K313,Q96B01	204146_at	1.09513	1.09513	1.09513	-0.617343	-0.617343	-0.617343
Hs.77558	HMGN3	NM_138730,NM_004242	Q5HYD3,Q6ZVR5,Q15651	209377_s_at	0.534636	0.534636	0.534636	-0.475616	-0.475616	-0.475616
Hs.177766	PARP1	NM_001618	Q96P95,Q6PJL0,P09874,Q05D33	208644_at	1.04037	1.04037	1.04037	0.448832	0.448832	0.448832
Hs.2006	GSTM3	NM_000849	Q59EJ5,Q8N6G9,Q6FGJ9,P21266,A4UJ43	202554_s_at	0.830737	0.830737	0.830737	-0.214374	-0.214374	-0.214374
Hs.10762	RSL1D1	NM_015659	Q32Q62,A0PJ61,O76021,A0PJ87	213750_at	-0.718499	-0.718499	-0.718499	0.380959	0.380959	0.380959
Hs.57101	MCM2	NM_004526	P49736,Q9BWF4	202107_s_at	0.662432	0.662432	0.662432	-0.529285	-0.529285	-0.529285
Hs.77492	HNRNPA0	NM_006805	Q13151,Q6IB18	201054_at,201055_s_at	-0.0432734	0.739964	0.348346	-0.156191	-0.447189	-0.30169
Hs.184510	SFN	NM_006142	P31947	33322_i_at,33323_r_at,209260_at	0.39738	0.510702	0.449565	0.321978	0.364608	0.346026
Hs.77393	FDPS	NM_002004	P0C6T2,Q14329,P14324,Q96G29	201275_at	-0.71271	-0.71271	-0.71271	-0.202825	-0.202825	-0.202825
Hs.123122	CENPI	NM_006733	Q5JX02,Q92674,Q5JX01	214804_at,207590_s_at	0.573838	0.889964	0.731901	-0.398392	-0.591254	-0.494823
Hs.278671	GCC2	NM_181453,NM_014635	Q8IWJ2,A8MT32,A0PJA5,A6H8X8	202832_at	-0.225669	-0.225669	-0.225669	0.173755	0.173755	0.173755
Hs.55682	EIF3D	NM_003753	A8MWD3,O15371	200005_at	-0.135429	-0.135429	-0.135429	0.128015	0.128015	0.128015
Hs.155481	CRTAP	NM_006371	Q8NB01,O75718	201380_at	-0.370418	-0.370418	-0.370418	-0.486718	-0.486718	-0.486718
Hs.82045	MDK	NM_002391,NM_001012334,NM_001012333	Q2LEK4,Q2LEK2,P21741,Q2LEK3	209035_at	-0.372423	-0.372423	-0.372423	-0.212631	-0.212631	-0.212631
Hs.18457	RNF43	NM_017763	Q68DV7,A8K4R2	218704_at	-0.821252	-0.821252	-0.821252	-1.05789	-1.05789	-1.05789
Hs.181097	TNFSF4	NM_003326	Q5JZA5,P23510,Q6FGS4,Q8IV74	207426_s_at	-1.32392	-1.32392	-1.32392	-0.897962	-0.897962	-0.897962
Hs.173540	ATP10D	NM_020453	Q9P241,Q6PEW3,A2RRC8	213238_at	1.62448	1.62448	1.62448	0.581516	0.581516	0.581516
Hs.16059	CCDC56	NM_001040431	Q9Y2R0,A8K498	218026_at	1.04184	1.04184	1.04184	-0.136425	-0.136425	-0.136425
Hs.239356	STXBP1	NM_003165,NM_001032221	Q68CM6,P61764,B1AM97,Q59GC9	202260_s_at	1.25364	1.25364	1.25364	0.359444	0.359444	0.359444
Hs.93002	UBE2C	NM_181799,NM_181800,NM_181802,NM_007019,NM_181803,NM_181801	O00762,Q9BQP1,A6NKY3,Q9BQP0,A6NP33,Q5TZN3	202954_at	0.388663	0.388663	0.388663	-0.364765	-0.364765	-0.364765
Hs.3314	SEPP1	NM_001085486,NM_001093726,NM_005410	Q4G0S7,P49908	201427_s_at	-0.355008	-0.355008	-0.355008	-0.376898	-0.376898	-0.376898
Hs.193852	ABCC2	NM_000392	Q5TCZ5,Q5T2B1,Q92887	206155_at	-0.913348	-0.913348	-0.913348	-0.283674	-0.283674	-0.283674
Hs.92198	CARHSP1	NM_014316,NM_001042476	Q9Y2V2	218384_at	0.399717	0.399717	0.399717	0.504721	0.504721	0.504721
Hs.247748	PPP1R9A	NM_017650	Q9ULJ8,A1L494	221088_s_at	-0.203635	-0.203635	-0.203635	-0.436005	-0.436005	-0.436005
Hs.241336	ATPIF1	NM_178191,NM_178190,NM_016311	Q6IAQ7,Q9UII2,Q9BSL9,Q5JXL8,A6NE74	218671_s_at	0.40205	0.40205	0.40205	-0.233564	-0.233564	-0.233564
Hs.37	ACAT1	NM_000019	P24752,Q96FG8,Q6P3T4	205412_at	-0.496602	-0.496602	-0.496602	-0.119601	-0.119601	-0.119601
Hs.238968	LOC222070	---	---	51774_s_at	0.549642	0.549642	0.549642	0.476337	0.476337	0.476337
Hs.183738	FARP1	NM_005766,NM_001001715	Q5JVI9,Q5JV94,Q9Y4F1	201911_s_at,201910_at	-0.317572	-0.797493	-0.557532	-0.247625	-0.381882	-0.314753
Hs.21229	FBXW11	NM_033644,NM_012300,NM_033645	Q9UKB1	209456_s_at,209455_at	0.108545	0.174807	0.141676	-0.143769	-0.166322	-0.155046
Hs.299629	ACOT2,ACOT1	NM_001037161,NM_006821	Q86TX2,A1L173,P49753,Q53EK4,A1L172	202982_s_at	-0.769773	-0.769773	-0.769773	-0.426661	-0.426661	-0.426661
Hs.279842	HSPC157,LOC100128919	XR_038890,XR_038986,XR_038476	Q9P007	219865_at	0.495085	0.495085	0.495085	-0.516806	-0.516806	-0.516806
Hs.430	PLS1	NM_002670	Q8NEG6,A8K2Q1,Q14651	205190_at	0.440182	0.440182	0.440182	-0.548036	-0.548036	-0.548036
Hs.74642	PDHX	NM_003477	O00330	203067_at	-0.279746	-0.279746	-0.279746	-0.145709	-0.145709	-0.145709
Hs.78934	MSH2	NM_000251	Q6VBB7,Q0ZAI9,Q0ZAJ2,P43246,Q53RU4,Q0ZAJ1,Q53FK0,Q53GS1,Q0ZAJ0	209421_at	0.370728	0.370728	0.370728	-0.333964	-0.333964	-0.333964
Hs.80645	IRF1	NM_002198	Q6FHN8,P10914,Q59F37,Q5FBX3	202531_at	0.42111	0.42111	0.42111	0.627865	0.627865	0.627865
Hs.75196	EHMT2	NM_006709,NM_025256	A2ABF8,A2BED7,Q5JP83,A2BED6,Q5JQ92,Q59FM7,Q96KQ7,A2ABF9	202326_at	0.73704	0.73704	0.73704	-0.539457	-0.539457	-0.539457
Hs.278333	ACSL1	NM_001995	Q108N2,A8K9T3,Q108N1,P33121	207275_s_at	0.269129	0.269129	0.269129	1.03418	1.03418	1.03418
Hs.900327	ETV4	NM_001986,NM_001079675	Q96IU0,P43268,A8K314	211603_s_at	-0.716894	-0.716894	-0.716894	-0.215966	-0.215966	-0.215966
Hs.75812	PCK2	NM_004563,NM_001018073	Q16822,Q6IB91,Q86U01	202847_at	-1.05419	-1.05419	-1.05419	-0.449007	-0.449007	-0.449007
Hs.900778	LSM5	NM_012322	Q9Y4Y9	211747_s_at	0.19485	0.19485	0.19485	-0.337434	-0.337434	-0.337434
Hs.194725	ONECUT2	NM_004852	Q32MY5,O95948	207676_at	0.40638	0.40638	0.40638	-0.435677	-0.435677	-0.435677
Hs.77508	GLUD2,GLUD1	NM_005271,NM_012084	Q14400,Q53GW3,P49448,Q59FQ4,Q9UQV0,Q9BSD0,P00367	210447_at,200946_x_at,200947_s_at	-0.173301	-0.509548	-0.35727	-0.00752581	-0.693951	-0.42041
Hs.288872	SPG11	NM_025137	Q96JI7,A8KAX9	203513_at	0.543192	0.543192	0.543192	-0.244978	-0.244978	-0.244978
Hs.77498	PRPSAP1	NM_002766	Q14558	202529_at	-0.421223	-0.421223	-0.421223	0.114349	0.114349	0.114349
Hs.107767	CAMK2N1	NM_018584	Q7Z7J9,Q9P1J2	218309_at	-0.32102	-0.32102	-0.32102	-0.341276	-0.341276	-0.341276
Hs.116206	OIP5	NM_007280	O43482	213599_at	0.328554	0.328554	0.328554	-0.509477	-0.509477	-0.509477
Hs.900414	LAMB1	NM_002291	Q8TAS6,Q75MC8,P07942	211651_s_at	-0.847118	-0.847118	-0.847118	-0.2243	-0.2243	-0.2243
Hs.21056	DCP2	NM_152624	Q8IU60	212919_at	0.371759	0.371759	0.371759	-0.304101	-0.304101	-0.304101
Hs.8107	GNG12	NM_018841	Q69YP5,Q53GD1,Q9UBI6	212294_at	3.03097	3.03097	3.03097	0.501755	0.501755	0.501755
Hs.50727	NAGLU	NM_000263	Q59FD0,Q14769,P54802	204360_s_at	0.480341	0.480341	0.480341	-0.261653	-0.261653	-0.261653
Hs.75207	GLO1	NM_006708	Q59EL0,Q04760	200681_at	0.640588	0.640588	0.640588	-0.12739	-0.12739	-0.12739
Hs.76719	LSM4	NM_012321	Q9Y4Z0	202736_s_at,202737_s_at	0.530447	0.562577	0.546512	-0.612429	-0.651769	-0.632099
Hs.301198	ROBO1	NM_002941,NM_133631	Q9Y6N7,Q2M1J3,A6NH24,Q1RMC7,Q1RMC8	213194_at	-0.346012	-0.346012	-0.346012	0.352812	0.352812	0.352812
Hs.289271	CYC1	NM_001916	Q8TBT6,P08574	201066_at	-0.167875	-0.167875	-0.167875	0.141387	0.141387	0.141387
Hs.8055	FAM82C	NM_018145	A8MY21,Q96TC7	218126_at	0.459459	0.459459	0.459459	-0.277918	-0.277918	-0.277918
Hs.124696	BDH2	NM_020139	Q9BUT1,A8K5M0,A8K295	218285_s_at	0.531392	0.531392	0.531392	-1.11088	-1.11088	-1.11088
Hs.301226	ANKHD1-EIF4EBP3,ANKHD1,EIF4EBP3	NM_020690,NM_017978,NM_003732,NM_017747,NM_024668	Q8IWG5,O60516,Q9H059,Q8IWZ3,Q9H7X4,Q9NXF0,Q7Z586,Q8IWZ2,Q8TEF1	208772_at,214919_s_at,208773_s_at	-0.188265	0.249098	-0.0113677	-0.0910346	-0.321797	-0.242249
Hs.184276	SLC9A3R1	NM_004252	O14745	201349_at	-0.624938	-0.624938	-0.624938	-0.619811	-0.619811	-0.619811
Hs.79572	CTSD,MRPL52	NM_181305,NM_181307,NM_178336,NM_180982,NM_181304,NM_001909,NM_181306	A6NMD0,A8K7J6,P07339,Q86TS9	200766_at,221997_s_at	-0.0250646	0.514058	0.244497	-0.170583	0.399962	0.11469
Hs.165662	DZIP3	NM_014648	Q86Y13,Q5MY58	207231_at,207232_s_at,213186_at	0.377736	0.692348	0.502947	-0.186808	-0.492517	-0.384117
Hs.12743	CROT	NM_021151	A4D1D6,Q9UKG9,Q86V17	204573_at	1.4675	1.4675	1.4675	-1.03607	-1.03607	-1.03607
Hs.155419	BIK	NM_001197	Q13323,Q6FH93	205780_at	0.751077	0.751077	0.751077	0.895214	0.895214	0.895214
Hs.18842	PACSIN2	NM_007229	Q9UNF0,Q6FIA3	201651_s_at	-0.574006	-0.574006	-0.574006	-0.592109	-0.592109	-0.592109
Hs.76359	CAT	NM_001752	P04040,Q8TAK2,A8K6C0	201432_at	-0.598121	-0.598121	-0.598121	-0.119136	-0.119136	-0.119136
Hs.94382	ADK	NM_001123,NM_006721	Q86U79,Q5JQ11,Q5JQ10,Q9HB33,P55263	204119_s_at,204120_s_at	-0.335711	-0.617121	-0.476416	0.166892	0.254005	0.210449
Hs.900738	BID	NM_197967,NM_197966,NM_001196	P55957,B1PL87,Q71RF7,A8ASI8	211725_s_at	0.337683	0.337683	0.337683	0.507197	0.507197	0.507197
Hs.84318	RPA1	NM_002945	A8K0Y9,P27694	201529_s_at,201528_at	0.53803	0.661589	0.599809	-0.333322	-0.375366	-0.354344
Hs.171075	RFC5	NM_181578,NM_007370	P40937,A8K3S0,Q6LES9,A8MZ62,A8K4Z2,Q59GW7	203210_s_at,203209_at	0.786995	0.895348	0.841171	-0.367004	-0.484738	-0.425871
Hs.240770	NCBP2	NM_001042540,NM_007362	Q7Z3W9,P52298	201517_at,201521_s_at	0.0822898	0.538595	0.310442	-0.104899	-0.277296	-0.191097
Hs.150557	KLF9	NM_001206	Q13886	203543_s_at,203542_s_at	-0.896797	-0.995643	-0.94622	0.442903	0.734899	0.588901
Hs.298241	TMPRSS3	NM_032401,NM_024022,NM_032404,NM_032405	Q8WY52,Q6ZNH3,P57727,Q5USC7	220177_s_at	-1.86019	-1.86019	-1.86019	1.16503	1.16503	1.16503
Hs.263727	IMPAD1	NM_017813	Q8N287,Q9NX62	218516_s_at	-0.436424	-0.436424	-0.436424	0.46295	0.46295	0.46295
Hs.89529	AKR1A1	NM_006066,NM_153326	Q6IAZ4,P14550,Q5T621,A8KAL8	201900_s_at	0.208156	0.208156	0.208156	-0.0986622	-0.0986622	-0.0986622
Hs.169228	DLK1	NM_003836	Q969Y6,P80370,Q0H2C6,A8K019,Q4U3E1,Q45KX0	209560_s_at	-0.281725	-0.281725	-0.281725	-0.353528	-0.353528	-0.353528
Hs.91747	PFN2	NM_053024,NM_002628	P35080,Q4VBQ4	204992_s_at	0.677303	0.677303	0.677303	-0.189168	-0.189168	-0.189168
Hs.12460	FBXL14	NM_152441	Q8N1E6	213145_at	0.376472	0.376472	0.376472	-0.447067	-0.447067	-0.447067
Hs.4756	FEN1	NM_004111	P39748,Q6FHX6	204768_s_at,204767_s_at	1.15865	1.20552	1.18209	-0.317184	-0.372347	-0.344765
Hs.41127	GUF1	NM_021927	Q8N442	218884_s_at	0.345166	0.345166	0.345166	-0.479876	-0.479876	-0.479876
Hs.26461	C21orf66	NM_016631,NM_058191,NM_013329	Q8N6E6,Q8N2J1,Q9Y5B6,Q9NZD7,Q05D88,Q5XGA1	218515_at	0.191287	0.191287	0.191287	-0.195047	-0.195047	-0.195047
Hs.179516	TMED3	NM_007364	Q9UMB6,Q8N2D9,Q9Y3Q3,A8K069,Q53HR4	208837_at	-0.330998	-0.330998	-0.330998	0.216831	0.216831	0.216831
Hs.9651	RRAS	NM_006270	Q6FH12,P10301	212647_at	0.49996	0.49996	0.49996	0.737188	0.737188	0.737188
Hs.22580	AGPS	NM_003659	A5D8U9,O00116,Q53S12,Q53SG6,Q53SN7	205401_at	-0.872256	-0.872256	-0.872256	-0.34069	-0.34069	-0.34069
Hs.194709	PNMA1	NM_006029	Q6IAP2,Q8ND90,A8K4L5	218224_at	0.415701	0.415701	0.415701	0.163691	0.163691	0.163691
Hs.75452	HSPA2	NM_021979	P54652	211538_s_at	2.46168	2.46168	2.46168	0.693819	0.693819	0.693819
Hs.19545	FZD4	NM_012193	Q8TDT8,Q9ULV1,A8K9Q3	218665_at	-0.316838	-0.316838	-0.316838	-0.88231	-0.88231	-0.88231
Hs.78504	IMMT	NM_001100170,NM_006839,NM_001100169	Q05DN3,Q16891,Q3B7X4,B1H0U5	200955_at	-0.547341	-0.547341	-0.547341	-0.229302	-0.229302	-0.229302
Hs.30965	SHC2	NM_012435	P98077	213464_at	0.610181	0.610181	0.610181	0.45272	0.45272	0.45272
Hs.170009	TGFA	NM_003236,NM_001099691	Q9UQ91,Q9UIS3,A8K286,Q9UKM2,Q9UIS2,Q9UKM1,Q9UEI3,Q9UKM3,P01135,Q53SK7,Q9BS56,Q9UIS1,Q6QBS1	211258_s_at,205016_at,205015_s_at	-0.556447	-0.99107	-0.752896	-0.045815	-0.457666	-0.221396
Hs.82208	ACADVL	NM_000018,NM_001033859	P49748,Q53HR2	200710_at	0.193561	0.193561	0.193561	0.382579	0.382579	0.382579
Hs.79337	PASK	NM_015148	Q96RG2,Q05BE4,Q14148	216945_x_at,213534_s_at	0.452781	0.68541	0.569095	-0.186571	-0.910933	-0.548752
Hs.34045	CDCA4	NM_145701,NM_017955	Q9BXL8	218399_s_at	0.295197	0.295197	0.295197	-0.37738	-0.37738	-0.37738
Hs.34497	SMC6	NM_024624	Q96SB8,A8K8Q6	218781_at	0.140467	0.140467	0.140467	-0.257454	-0.257454	-0.257454
Hs.8935	QPRT	NM_014298	Q15274	204044_at	-0.293504	-0.293504	-0.293504	-0.6768	-0.6768	-0.6768
Hs.90280	ATIC	NM_004044	P31939,A8K202,Q53S28	208758_at	-0.302652	-0.302652	-0.302652	-0.161861	-0.161861	-0.161861
Hs.900734	ATP6V0B	NM_004047,NM_001039457	Q99437,Q6IB32,Q8NHD8,A8MXF8,Q16467	200078_s_at	0.296609	0.296609	0.296609	0.210864	0.210864	0.210864
Hs.3229	CDO1	NM_001801	Q16857,Q16878	204154_at	0.564206	0.564206	0.564206	-0.467836	-0.467836	-0.467836
Hs.737	IER2	NM_004907	Q9BTL4	202081_at	-0.801258	-0.801258	-0.801258	-0.35302	-0.35302	-0.35302
Hs.324648	SPTBN1	NM_178313,NM_003128	Q53RC4,Q01082,Q8WYB3	212071_s_at	-0.387113	-0.387113	-0.387113	0.168718	0.168718	0.168718
Hs.236209	CCHCR1	NM_001105563,NM_019052,NM_001105564	A2ABH2,A2ABH3,A2ABH1,Q8TD31,Q5SQ82,A2ABE0,A2ABE3,A2ABE2,A2ABH4,Q769H0,Q2L6G6,A2ABE1,A2ABE4,A8K081,A2ABH6,Q0EFB6,Q6IAC8,Q2TB67,A2ABH5,Q5STE9,Q2TB68	42361_g_at	1.13523	1.13523	1.13523	-0.409425	-0.409425	-0.409425
Hs.134403	NEIL3	NM_018248	Q8TAT5	219502_at	0.394538	0.394538	0.394538	-0.798552	-0.798552	-0.798552
Hs.239891	GPR35	NM_005301	Q9HC97,A8K2J1,Q17R58,Q4ZFV2,Q6ZMP9	210264_at	-0.648786	-0.648786	-0.648786	-0.553424	-0.553424	-0.553424
Hs.36989	F7	NM_000131,NM_019616	Q9UD53,Q9UD52,Q6TDG2,A3RMR1,A3RMR0,Q9UD54,Q9UMU6,Q5JVF1,Q96PQ8,A3RKG7,P08709	207300_s_at	-0.815359	-0.815359	-0.815359	-0.758748	-0.758748	-0.758748
Hs.262476	AMD1	NM_001634,NM_001033059	Q5VXN5,Q49AB6,P17707,Q6N0B2,A6NNH3,Q5VXN4	201196_s_at,201197_at	-0.0522624	-0.186252	-0.119257	0.153779	0.218158	0.185969
Hs.8180	SDCBP	NM_001007070,NM_005625,NM_001007068,NM_001007067,NM_001007069	O00560	200958_s_at	0.480533	0.480533	0.480533	0.382692	0.382692	0.382692
Hs.250581	SMARCD2	NM_003077,NM_001098426	A6NNQ7,Q92925,A5PLL5	201827_at	0.219575	0.219575	0.219575	-0.457138	-0.457138	-0.457138
Hs.13530	DFNA5	NM_004403	A4FVA8,A4FTY0,A4D156,A8K410,O60443	203695_s_at	0.4982	0.4982	0.4982	0.286087	0.286087	0.286087
Hs.240534	AGPAT1	NM_032741,NM_006411	Q99943,Q96J09,Q9HBM8,Q71VH6,A2BFI5	215535_s_at	0.434198	0.434198	0.434198	-0.322473	-0.322473	-0.322473
Hs.75105	EBP	NM_006579	Q6FGL3,Q15125	202735_at,213787_s_at	-0.674776	-0.804192	-0.739484	-0.267931	-0.348935	-0.308433
Hs.286131	DERL2	NM_016041	Q9GZP9	218333_at	-0.213508	-0.213508	-0.213508	0.36957	0.36957	0.36957
Hs.23642	SAC3D1	NM_013299	Q99773,A6NKF1,A8MX08	205449_at	0.772409	0.772409	0.772409	-0.281251	-0.281251	-0.281251
Hs.268281	CRNKL1	NM_016652	A8K9T4,Q8IXG0,Q69YP1,Q9BZJ0,Q5JY65	219913_s_at	0.150511	0.150511	0.150511	-0.444514	-0.444514	-0.444514
Hs.17775	NGFRAP1	NM_014380,NM_206915,NM_206917	Q14991,Q00994	217963_s_at	1.88974	1.88974	1.88974	-0.27953	-0.27953	-0.27953
Hs.9315	OLFML3	NM_020190	Q9NRN5	218162_at	0.717027	0.717027	0.717027	-0.916288	-0.916288	-0.916288
Hs.8949	MGC4172	NM_024308	A8MXC2,Q59G62,Q6UWP2	218756_s_at	0.632988	0.632988	0.632988	-0.835027	-0.835027	-0.835027
Hs.109643	PAIP1,LOC645139,LOC651789	NM_182789,XM_001719017,NM_006451,XM_928169,XM_001718191,NM_183323	Q9H074,A6NKV8,A6NMI5	209063_x_at,208051_s_at,209064_x_at,213754_s_at,210283_x_at	-0.0408445	0.993631	0.393405	-0.147353	-0.498685	-0.293597
Hs.81328	NFKBIA	NM_020529	P25963,Q9UGJ5	201502_s_at	0.448268	0.448268	0.448268	1.98482	1.98482	1.98482
Hs.9216	CASP7	NM_033339,NM_033340,NM_033338,NM_001227	Q5SVL0,Q5SVL1,Q53YD5,A6NF73,Q5SVL3,Q5SVL2,P55210	207181_s_at	0.928477	0.928477	0.928477	0.330331	0.330331	0.330331
Hs.21198	TOMM70A	NM_014820	Q6P0M2,O94826	201512_s_at,201519_at	-0.196518	-0.329564	-0.263041	-0.206329	-0.266792	-0.23656
Hs.83869	SMCR7L	NM_019008	Q9NXI3,Q9NQG6,Q7L890,Q9H0J7	221516_s_at	-0.265835	-0.265835	-0.265835	-0.204755	-0.204755	-0.204755
Hs.82084	ITGB3BP	NM_014288	A6NE34,Q13352	205176_s_at	0.817376	0.817376	0.817376	-0.239569	-0.239569	-0.239569
Hs.324844	VKORC1	NM_206824,NM_024006	A6NIQ6,A8MSV6,A8MV79,A8MTS6,Q9BQB6	217949_s_at	-0.490174	-0.490174	-0.490174	0.455171	0.455171	0.455171
Hs.46744	C1GALT1	NM_020156	Q9NS00	219439_at	-0.56092	-0.56092	-0.56092	-0.401986	-0.401986	-0.401986
Hs.31097	NLRX1	NM_024618,NM_170722	Q659G8,A8K6Q1,Q86UT6	219680_at	0.899242	0.899242	0.899242	-0.401707	-0.401707	-0.401707
Hs.75375	MDH1	NM_005917	P40925	200978_at	0.179765	0.179765	0.179765	-0.138956	-0.138956	-0.138956
Hs.9994	LIPC	NM_000236	A8K1Z7,A2RUB4,A8K9B6,P11150,A6H8L5	206606_at	0.5456	0.5456	0.5456	0.483027	0.483027	0.483027
Hs.139709	TTC23	NM_022905,NM_001040658,NM_001040656,NM_001040660,NM_001040657,NM_001040659,NM_001040655	Q5W5X9,A8K6M5	219838_at	0.651989	0.651989	0.651989	-0.599583	-0.599583	-0.599583
Hs.267400	ASB8	NM_024095	Q6IA19,Q6ZUK8,A8K1P2,Q9H765	218841_at	0.641493	0.641493	0.641493	-0.46061	-0.46061	-0.46061
Hs.66493	PIGP	NM_153681,NM_153682	P57054	221689_s_at	0.588	0.588	0.588	-0.227489	-0.227489	-0.227489
Hs.300711	ANXA5	NM_001154	Q6FHB3,P08758,A8MTE3	200782_at	-0.20443	-0.20443	-0.20443	0.244592	0.244592	0.244592
Hs.327729	SMARCA2	NM_003070,NM_139045	B1ALG4,Q6LC24,Q8N9Q1,Q56A76,B1ALG3,Q6NYH2,P51531	217707_x_at	0.590571	0.590571	0.590571	-0.465364	-0.465364	-0.465364
Hs.103834	TMEM106C	NM_024056	Q9BVX2	201764_at	1.28886	1.28886	1.28886	-0.357746	-0.357746	-0.357746
Hs.143323	JARID1B	NM_006618	Q9UGL1,Q6ZUF4,Q9UFC7,O94800,Q9UFD3,Q9UIW7,Q6UGB8,Q9NSZ7	201548_s_at,211202_s_at,201547_at,201549_x_at	-0.226643	0.309671	0.0684248	-0.0516554	-0.456118	-0.24245
Hs.241515	COX11	NM_004375	Q6ZSI6,Q6FHB7,Q9Y6N1,Q6ZVA5	214277_at,203551_s_at	0.402192	-0.679188	-0.138498	-0.259279	-0.585548	-0.422413
Hs.144879	DUSP9	NM_001395	Q6P9C2,P78512,Q8N4A4,Q99956	205777_at	0.873005	0.873005	0.873005	-0.483205	-0.483205	-0.483205
Hs.77365	C7orf49	NM_024033	Q9BWK5,Q96FW3	220949_s_at	0.498482	0.498482	0.498482	-0.247814	-0.247814	-0.247814
Hs.62275	GOLT1B	NM_016072	Q9Y3E0	218193_s_at	-0.442865	-0.442865	-0.442865	0.39077	0.39077	0.39077
Hs.30054	F5	NM_000130	Q9P1A8,Q8IUL1,Q8WWQ7,Q2HZY9,A8K6E8,Q2HZZ0,Q8WWQ6,Q2EHR5,Q9HB27,Q5R347,Q5R346,Q1L610,Q15430,Q2HZZ1,Q8TD21,P12259	204713_s_at,204714_s_at	0.151969	0.360247	0.256108	-0.126516	-0.262201	-0.194358
Hs.900947	GUK1	NM_000858	Q658U3,Q6IBG8,Q16774,Q96IN2,Q6ZUH3	200075_s_at	0.417093	0.417093	0.417093	0.177688	0.177688	0.177688
Hs.238570	FAM86B1	NM_001083537,NR_003494	Q8N7N1,Q4KMP3,A6NMZ4,Q9NVL1	65585_at	0.323548	0.323548	0.323548	-0.247225	-0.247225	-0.247225
Hs.52463	INPP5F	NR_003252,NM_014937,NR_003251	Q5W135,Q9Y2H2,Q5T993	203607_at	-0.765535	-0.765535	-0.765535	-0.37308	-0.37308	-0.37308
Hs.88044	SPRY1	NM_199327,NM_005841	O43609	212558_at	-1.26703	-1.26703	-1.26703	-0.827782	-0.827782	-0.827782
Hs.108258	MACF1	NM_012090,NM_033044	Q32Q32,Q96PK2,Q13696,Q8WXY3,Q6ZSD7,Q96IQ1,Q6IPG6,Q8WXX9,Q9UPN3,Q9H8U2,Q8WXY4,Q6ZQZ4,Q8WXY0	214894_x_at,208633_s_at,207358_x_at,208634_s_at	0.147396	0.41892	0.291714	-0.164473	-0.365257	-0.261555
Hs.183800	RANGAP1	NM_002883	Q9BSK3,P46060,Q96JJ2,Q8WUS7	212125_at,212127_at	0.79104	0.84168	0.81636	0.33146	0.366356	0.348908
Hs.9082	NUP54	NM_017426	Q53H29,Q7Z3B4,Q53FD7,Q9NSY5	218256_s_at	-0.394192	-0.394192	-0.394192	-0.190352	-0.190352	-0.190352
Hs.180062	PSMB8	NM_148919,NM_004159	Q5QNR8,Q5JNW6,Q6FHU0,Q5JNW7,P28062	209040_s_at	0.948203	0.948203	0.948203	0.46002	0.46002	0.46002
Hs.300954	HYPK	NM_016400	Q71RB0,Q9NX55,P84101,A6NL45	218680_x_at	0.764549	0.764549	0.764549	0.290603	0.290603	0.290603
Hs.99236	RGS20	NM_003702,NM_170587	O76081	210138_at	0.678312	0.678312	0.678312	-0.455704	-0.455704	-0.455704
Hs.84131	TARS	NM_152295	P26639,A8K8I1,Q5M7Z9,Q53GX7	201263_at	-0.285685	-0.285685	-0.285685	0.149981	0.149981	0.149981
Hs.165337	---	---	---	222294_s_at	0.675985	0.675985	0.675985	1.34524	1.34524	1.34524
Hs.900216	SH3BGRL3	NM_031286	Q86Z22,Q5T123,Q9H299,Q5T122	221269_s_at	0.520528	0.520528	0.520528	0.444888	0.444888	0.444888
Hs.62041	NID1	NM_002508	P14543	202007_at,202008_s_at	-0.893327	-0.968623	-0.930975	-0.309159	-0.422273	-0.365716
Hs.111632	LSM3	NM_014463	Q6IAH0,P62310	202209_at	0.638484	0.638484	0.638484	-0.241993	-0.241993	-0.241993
Hs.151461	EED	NM_152991,NM_003797	Q6NTH2,A8K7V5,Q86VV2,Q7LDG8,Q7LDA5,Q9UNY7,O00149,O75530	210656_at,209572_s_at	0.523196	0.585921	0.554559	-0.319324	-0.43	-0.374662
Hs.251871	CTPS	NM_001905	P17812	202613_at	0.825181	0.825181	0.825181	-0.201634	-0.201634	-0.201634
Hs.86149	PLEKHA5	NM_019012	Q86ST7,Q6NSF8,A0JP02,Q9HAU0	214989_x_at,220952_s_at	0.043812	0.268782	0.156297	0.289682	0.310497	0.300089
Hs.180737	ATP8A1	NM_001105529,NM_006095	Q32M35,Q4W5P2,Q32M36,Q59EX4,Q9Y2Q0,Q4G1C1	213106_at	1.9441	1.9441	1.9441	-0.824657	-0.824657	-0.824657
Hs.48269	VRK1	NM_003384	Q99986,A8K245	203856_at	0.817944	0.817944	0.817944	-0.367341	-0.367341	-0.367341
Hs.274260	ABCC6	NM_001171,NM_001079528	A8Y988,A8KIG6,A2RRN8,Q13798,Q8TCY8,O95255	214033_at,215559_at	0.202929	0.627427	0.415178	-0.265316	-0.344717	-0.305016
Hs.264428	TSTA3	NM_003313	Q13630	201644_at	0.4417	0.4417	0.4417	0.228005	0.228005	0.228005
Hs.326790	KIAA0265	NM_014997	Q9BZS9,Q6PID8,Q96G43,Q9BZS7	210111_s_at	0.242281	0.242281	0.242281	-0.240598	-0.240598	-0.240598
Hs.78629	ATP1B1	NM_001677,NM_001001787	A6NGH2,A3KLL5,P05026,Q6LEU2,Q58I20	201243_s_at,201242_s_at	0.255732	0.29185	0.273791	0.146119	0.219609	0.182864
Hs.70937	HIST1H3H	NM_003536	P68431,A5PLR1	206110_at	0.761548	0.761548	0.761548	-0.724264	-0.724264	-0.724264
Hs.13264	DMXL2	NM_015263	Q8WTV7,Q8TDJ6	212820_at	0.48031	0.48031	0.48031	-0.254613	-0.254613	-0.254613
Hs.3530	FUSIP1,LOC642558	XM_001126406,XM_001126375,XM_001126417,XM_001126361,XM_001713979,XM_001713958,NM_006625,NM_054016,XM_001126391	Q53GD7,Q5JRI0,Q6IQ42,Q5JRI1,Q5JRI3,O75494	204299_at,213594_x_at	-0.171381	-0.327562	-0.249471	-0.142976	-0.430882	-0.286929
Hs.74631	BSG	NM_198591,NM_198590,NM_001728,NM_198589	A8MZ77,A6NJW1,Q54A51,P35613	208677_s_at	-0.503237	-0.503237	-0.503237	-0.166796	-0.166796	-0.166796
Hs.79396	MPG	NM_002434,NM_001015052,NM_001015054	P29372,Q5J9I4	203686_at	-0.261519	-0.261519	-0.261519	0.214421	0.214421	0.214421
Hs.79077	FAM38A	XM_001717096,XM_001714313,XM_001714598	Q96HU3,Q8N7P5,A6NHT9,A6NIR7,Q92508,A7E2B7	202771_at	-0.45023	-0.45023	-0.45023	0.440267	0.440267	0.440267
Hs.270956	SLC30A9	NM_006345	Q7Z589,Q6PML9	202614_at	0.791405	0.791405	0.791405	-0.279678	-0.279678	-0.279678
Hs.111782	MYO5C	NM_018728	Q9P0E7,Q6P1W8,Q9NQX4,Q6ZMT8,Q14783	218966_at	-0.484466	-0.484466	-0.484466	-0.539204	-0.539204	-0.539204
Hs.274485	HLA-C	XM_001715881,NM_002117,XM_001719879,XM_001717045	Q8SP59,O19644,Q861B1,O19645,Q29658,P30510,Q29866,Q07000,Q29988,Q1XDY2,Q29716,Q29707,P30501,Q29761,Q8WZ43,Q5UGI4,Q95HC2,Q53X46,Q29836,Q29718,O78183,Q8WLQ9,O19655,Q8TE32,Q96FQ5,Q95HM3,Q8SP61,Q29710,O19650,A9X165,Q29952,Q29958,P30504,Q7YNW6,P79497,Q95363,O00435,Q95604,O19617,Q29666,Q9TQB8,Q8WWJ0,Q8SNB1,Q8WLR2,Q29960,Q9TNU1,P30499,O19677,Q7JFI6,Q29645,P30505,Q29963,Q29763,O19657,Q8SP65,Q14838,P04222,…	214459_x_at	0.490052	0.490052	0.490052	0.419316	0.419316	0.419316
Hs.75106	CLU	NM_001831,NM_203339	Q2TU75,P10909,Q8IWM0,Q8IWL5,Q6LDQ3	208792_s_at,208791_at,222043_at	0.719266	1.69478	1.08197	-0.301029	-0.594257	-0.41708
Hs.247551	MTX1	NM_002455,NM_198883	Q13505,Q9BUU3	213448_at,210386_s_at	0.262235	0.599581	0.430908	0.168731	0.411451	0.290091
Hs.78946	CUL3	NM_003590	Q53RD1,A8K536,Q53S54,Q13618	201372_s_at,201371_s_at,201370_s_at	0.369724	0.891248	0.710552	0.083631	-0.495293	-0.180394
Hs.155005	TEAD1	NM_021961	Q8N651,Q59EF3,P28347,A4FUP2	214600_at	-0.647525	-0.647525	-0.647525	-0.291735	-0.291735	-0.291735
Hs.169329	NUP50	NM_007172,NM_153645	Q9H2I3,Q9UKX7,Q9NPQ3,Q8N6V5	213682_at	0.285116	0.285116	0.285116	-0.158049	-0.158049	-0.158049
Hs.241565	DNMT3A	NM_022552,NM_175629,NM_175630,NM_153759	Q6PJ37,Q86TE8,Q8WVA9,Q59HC6,Q9Y6K1	218457_s_at	0.542058	0.542058	0.542058	-0.485192	-0.485192	-0.485192
Hs.114360	TSC22D1	NM_183422,NM_006022	Q8NCN1,Q15714,Q6AHX5,Q6IBU1,A8K3Y6	215111_s_at	0.834535	0.834535	0.834535	-0.567694	-0.567694	-0.567694
Hs.900811	UBE2D1	NM_003338	A8K786,P51668,A6NLF6	211764_s_at	0.494632	0.494632	0.494632	0.493936	0.493936	0.493936
Hs.48855	CDCA8	NM_018101	A8K7A2,Q53HL2	221520_s_at	0.484332	0.484332	0.484332	-0.676464	-0.676464	-0.676464
Hs.24641	CKAP2	NM_001098525,NM_018204	Q8WWK9,A8MYU4	218252_at	0.84143	0.84143	0.84143	-0.533288	-0.533288	-0.533288
Hs.194698	CCNB2	NM_004701	Q53HG9,Q5U0M0,O95067,Q7Z4Z4	202705_at	-0.328724	-0.328724	-0.328724	-0.483906	-0.483906	-0.483906
Hs.16340	SUOX	NM_001032386,NM_001032387,NM_000456	P51687	204067_at	0.478822	0.478822	0.478822	-0.668508	-0.668508	-0.668508
Hs.11506	ANKRD46	NM_198401	Q86W74	212731_at	-0.895549	-0.895549	-0.895549	-0.311263	-0.311263	-0.311263
Hs.75564	CD151	NM_004357,NM_139029,NM_139030,NM_001039490	Q53FU5,A8KAK8,Q6ZNZ0,A8MWE5,P48509	204306_s_at	0.270551	0.270551	0.270551	0.347707	0.347707	0.347707
Hs.14912	TMEM194	NM_015257	O14524,Q17R72	212621_at,212619_at	0.695487	0.757871	0.726679	-0.451665	-0.627295	-0.53948
Hs.16165	TMC6	NM_007267,NM_001127198	Q7L2M4,A8MXP3,Q8IUI7,Q96I77,Q7Z403	204328_at	-0.715984	-0.715984	-0.715984	-0.573762	-0.573762	-0.573762
Hs.80409	GADD45A	NM_001924	Q5TCA8,Q5TCA7,P24522,A5JUZ3	203725_at	-0.465399	-0.465399	-0.465399	-0.501303	-0.501303	-0.501303
Hs.250857	CAMK2G,SRP72	NM_172170,NM_172173,NM_172171,NM_172169,NM_001222,NM_006947	Q86X80,Q13279,Q13555,Q5SWX4,Q0D2M6,Q71V07,Q7Z3C0,O00561,Q5SWX3,A8K6N9,Q8WU40,A0PJJ5,Q13282,Q13280,Q59FI6,O76094,Q7KYX5,O15302	212669_at,208095_s_at	0.101953	-0.58485	-0.241449	0.0260587	0.13644	0.0812493
Hs.13323	ZNF574	NM_022752	Q71MF7,Q9NT61,Q6ZN55	218762_at,221844_x_at	0.321699	0.372483	0.347091	0.182758	0.294597	0.238677
Hs.22698	RGS19	NM_001039467,NM_005873	Q6I9S5,P49795,Q9H2T9,A8K216	204336_s_at	0.258817	0.258817	0.258817	0.256302	0.256302	0.256302
Hs.22897	CHMP6	NM_024591	Q96FZ7,A8K7U0	218743_at	1.20609	1.20609	1.20609	-0.321966	-0.321966	-0.321966
Hs.323567	SCARB2	NM_005506	Q14108,Q53Y63	201646_at,201647_s_at	0.144399	0.32677	0.235585	-0.162215	-0.357096	-0.259655
Hs.78452	SLC20A1	NM_005415	Q8WUM9,Q13888	201920_at	-0.967531	-0.967531	-0.967531	-0.345853	-0.345853	-0.345853
Hs.12457	NUP133	NM_018230	Q8WUM0,Q5T8N1,A6NGS4,Q5TDI3,Q5T8N0	202184_s_at	0.200711	0.200711	0.200711	-0.29336	-0.29336	-0.29336
Hs.78056	CTSL1	NM_145918,NM_001912	Q8NG13,Q9HBQ7,P07711,Q6LAF7,Q5K630,A5PLM9,Q5T8F0	202087_s_at	-0.144422	-0.144422	-0.144422	0.405698	0.405698	0.405698
Hs.248122	MCHR1	NM_005297	Q5IFI4,Q5IFH6,Q99705	221354_s_at	-1.27615	-1.27615	-1.27615	2.62718	2.62718	2.62718
Hs.279856	PRKCA	NM_002737	Q7Z727,Q59FI5,P17252,Q2TSD3	215195_at	-0.786658	-0.786658	-0.786658	-0.453778	-0.453778	-0.453778
Hs.40834	UBIAD1	NM_013319	Q8N2S7,A8MW97,Q9Y5Z9	219131_at	-0.716377	-0.716377	-0.716377	0.325034	0.325034	0.325034
Hs.25348	FSTL3	NM_005860	A8K7E3,O95633	203592_s_at	1.84318	1.84318	1.84318	0.599638	0.599638	0.599638
---	STAT1	NM_007315,NM_139266	Q68D00,A8K989,P42224,A5D905,Q53XW4	AFFX-HUMISGF3A/M97935_5_at,AFFX-HUMISGF3A/M97935_3_at,AFFX-HUMISGF3A/M97935_MB_at,AFFX-HUMISGF3A/M97935_MA_at	0.21861	0.329928	0.277059	0.286674	0.349491	0.315541
Hs.182366	TRAP1	NM_016292	Q59EK6,Q53FS6,Q12931,Q53G55,Q9BV61,Q5CAQ4,Q8N7A3,Q8N9Z3	201391_at	-0.208283	-0.208283	-0.208283	-0.230135	-0.230135	-0.230135
Hs.32965	MAN2A1	NM_002372	Q49A69,A5PKX5,Q16706	205105_at	-0.373226	-0.373226	-0.373226	-0.115817	-0.115817	-0.115817
Hs.22900	NFE2L3	NM_004289	Q9Y4A8,Q9UHQ8,A4D178,Q96BQ9	204702_s_at	-0.908397	-0.908397	-0.908397	1.25371	1.25371	1.25371
Hs.178215	LIN7A	NM_004664	A4FTY3,O14910,Q6ZSH6	206440_at	-0.381712	-0.381712	-0.381712	-0.507715	-0.507715	-0.507715
Hs.197366	SMO	NM_005631	Q9Y2Y5,A4D1K5,Q99835	218629_at	0.476093	0.476093	0.476093	-0.87722	-0.87722	-0.87722
Hs.295726	ITGAV	NM_002210	A5YM53,P06756	202351_at	0.368621	0.368621	0.368621	0.388833	0.388833	0.388833
Hs.76095	IER3	NM_003897	P46695,Q5ST77,Q5JP65,Q0EFC0,Q5ST79,O75353,Q53HJ2,Q5SU30	201631_s_at	-1.01552	-1.01552	-1.01552	0.312853	0.312853	0.312853
Hs.3622	P4HA2	NM_001017973,NM_004199,NM_001017974	Q05DA4,Q5HYD8,A8MXE0,O15460	202733_at	0.0905682	0.0905682	0.0905682	0.239449	0.239449	0.239449
Hs.33010	COBL	NM_015198	O75128,A4D257,A7E2B0,Q8TCM1	213050_at	-0.685558	-0.685558	-0.685558	-0.489049	-0.489049	-0.489049
Hs.288945	COQ10B	NM_025147	Q9H8M1	219397_at	-0.221248	-0.221248	-0.221248	0.454412	0.454412	0.454412
Hs.57973	CARD10	NM_014550	Q17RA1,Q9BWT7,Q8NC81	210026_s_at,210025_s_at	-0.42101	-0.84311	-0.63206	-0.393059	-0.669013	-0.531036
Hs.17528	APBA3	NM_004886	Q9UPZ2,Q59F58,O96018,Q9UPY9	215148_s_at	0.393089	0.393089	0.393089	0.340737	0.340737	0.340737
Hs.239737	CTBP1	NM_001328,NM_001012614	Q6IP95,Q13363,Q4W5N3,Q9NSY3,Q4KMQ8,Q7Z2Q5	213980_s_at,213979_s_at,203392_s_at,212863_x_at	0.0475086	0.327717	0.189216	-0.0827759	-0.195227	-0.14212
Hs.901007	MCAM	NM_006500	Q9NQ41,A8K6A6,P43121	211042_x_at	0.877381	0.877381	0.877381	-0.532805	-0.532805	-0.532805
Hs.78996	PCNA	NM_002592,NM_182649	Q7Z6A1,Q6FI35,Q7Z6A2,Q6FHF5,P12004,Q7Z6A3	201202_at	0.79467	0.79467	0.79467	-0.554243	-0.554243	-0.554243
Hs.75551	RSU1	NM_012425,NM_152724	Q32Q10,Q15404,Q96ND5,Q6FI17,A8KA46,A6NDA7	201980_s_at	0.219561	0.219561	0.219561	0.288165	0.288165	0.288165
Hs.12040	TAOK3	NM_016281	Q9P0C6,A8K0J3,A6NES2,Q9H2K8	221508_at,220761_s_at	0.0358708	-0.306924	-0.135527	-0.0441046	-0.571842	-0.307973
Hs.30656	KIAA0528	NM_014802	Q86YS7	212943_at	0.940895	0.940895	0.940895	-0.26637	-0.26637	-0.26637
Hs.35120	RFC4	NM_181573,NM_002916	P35249	204023_at	0.241385	0.241385	0.241385	-0.524109	-0.524109	-0.524109
Hs.8383	BAZ2B	NM_013450	Q8NC87,Q6MZK7,Q9UIF8,Q3B7K5,Q53TG3	203080_s_at	0.518041	0.518041	0.518041	-0.501312	-0.501312	-0.501312
---	HSPA6	NM_002155	Q1HBA8,P17066,Q53FC7,P48741	117_at	-1.75045	-1.75045	-1.75045	1.24413	1.24413	1.24413
Hs.133034	ZNF643	NM_023070	Q9UJL9,Q5QPL3	207219_at	-1.28909	-1.28909	-1.28909	-0.605763	-0.605763	-0.605763
Hs.118825	MAP2K6	NM_002758	A8K3Y2,Q6MZH7,P52564	205699_at,205698_s_at	0.0993452	-0.858435	-0.379545	-1.04711	-1.37203	-1.20957
Hs.95870	C11orf67	NM_024684	Q9H7C9	221599_at,221600_s_at	0.822179	1.14045	0.981314	-0.292845	-0.522391	-0.407618
Hs.314334	USP27X	XM_937860,XM_372213,XM_001714049	A6NNY8	217605_at	-0.403839	-0.403839	-0.403839	-0.600503	-0.600503	-0.600503
Hs.6318	DHRS4,DHRS4L2	NM_198083,NM_021004	Q9BTZ2,Q6PKH6,Q6E0Y0	218021_at	0.325103	0.325103	0.325103	-0.289171	-0.289171	-0.289171
Hs.112360	PROM1	NM_006017	Q6SV52,Q96EN6,B0AZU8,Q6SV51,Q6SV53,Q6SV49,O43490,Q6SV50	204304_s_at	0.56506	0.56506	0.56506	0.63683	0.63683	0.63683
Hs.44131	DNAJC9,FAM149B1	NM_015190,XM_001723052,XM_001721910,XM_001722273	Q96BN6,Q2VIL4,Q8WXX5	213092_x_at,213088_s_at,213463_s_at,213896_x_at	0.397364	0.535761	0.478196	-0.159914	-0.48591	-0.293845
Hs.173381	C1orf107,DPYSL2	NM_001386,NM_014388	Q59GB4,Q16555,A8K0P8,Q68CQ4,A9CQZ4,A8K5H2,Q53ET2,A9CQZ2,Q9H9J1,Q8NAN9	200762_at,214193_s_at	0.119015	-0.469657	-0.175321	0.0161707	-0.538984	-0.261406
Hs.28077	GMPPB,AMIGO3	NM_198722,NM_021971,NM_013334	Q494V5,Q86WK7,Q9Y5P6,A8K6N5	219920_s_at	0.760874	0.760874	0.760874	0.810731	0.810731	0.810731
Hs.31622	CNTNAP1	NM_003632	P78357	219400_at	0.658249	0.658249	0.658249	1.43889	1.43889	1.43889
Hs.75415	B2M	NM_004048	Q9UM88,Q540F8,Q16446,A6XMH5,A6XND9,A6XMH4,Q6IAT8,Q9UCK0,Q9UD48,P61769	201891_s_at,216231_s_at	0.278339	0.304257	0.291298	0.620418	0.645796	0.633107
Hs.7345	MAD1L1	NM_001013837,NM_001013836,NM_003550	Q9Y6D9,A4D218	204857_at	-0.379423	-0.379423	-0.379423	-0.561438	-0.561438	-0.561438
Hs.514	CCNH	NM_001239	A8K6Q5,P51946,Q53X72,Q59FW7	204093_at	-0.298372	-0.298372	-0.298372	-0.144358	-0.144358	-0.144358
Hs.11951	ENPP1	NM_006208	Q9NS95,Q7Z3P5,P22413	205066_s_at,205065_at	-0.816426	-1.16783	-0.992126	-0.635089	-0.698722	-0.666905
[truncated: 691 more rows]

## Sheet: Category D, interactive
Additional file 1: Genes that show an interactive response to HNF4α knock-down and cytokine treatment					shRNA fold change			Cytokine fold change
[truncated: 503 more rows]
