# Supplementary material for: Expression profile analysis of the inflammatory response regulated by hepatocyte nuclear factor 4α
Source: BMC Genomics. 2011 Feb 25;12:128. doi: 10.1186/1471-2164-12-128 (PMC3053261; doi:10.1186/1471-2164-12-128)
Supplement: Additional file 4 — ELK1 and HNF4α binding motifs in HNF4α-regulated genes. This file shows the sequence and position of ELK1 and HNF4α potential binding sites in the group of HNF4α-regulated genes. [file 1471-2164-12-128-S4.XLS]

## Sheet: ELK1 target genes
Additional file 4: ELK1 and HNF4α binding motifs in HNF4α-regulated genes
Gene Name	Refseq ID	ELK1 Motif	ELK1 motif position (rel. to TSS)	HNF4α Motif	HNF4α motif position (rel. to TSS)	Category*
SMARCA5	NM_003601	tttccggtag	(-258:-249)			si-only-up
ANAPC2	NM_013366	tttccgtttc	(324:333)			si-only-up
HIP1	NM_005338	ttaacggaaa	(-996:-987)	aaaacttttaact	(-989:-977)	si-only-up
HOMER3	NM_004838	cttccgtttc	(-609:-600)			si-only-up
MTERF	NM_006980	aggccggaag	(-52:-43)			si-only-up
RPS20	NM_001023	ataccggaaa	(362:371)			si-only-up
IPPK	NM_022755	cttccggctc	(-37:-28)			si-only-up
KIAA0226	NM_014687	gagccggaag	(-16:-7)			si-only-up
KIAA0423	NM_015091	tttccgggtc	(-78:-69)	gagactttggcct	(-145:-133)	si-only-up
CSNK1G2	NM_001319	aggccggaaa	(-929:-920)			si-only-up
SCAMP1	NM_004866	agaccggaag	(-515:-506)	tgatctctggcct	(-708:-696)	si-only-up
C10orf88	NM_024942	gagccggaag	(121:130)			si-only-up
C20orf43	NM_016407	gcgccggaag	(23:32)			si-only-up
TSPAN31	NM_005981	cttccggttg	(382:391)	tggccaaaggtta	(-991:-979)	si-only-up
CLN8	NM_018941	tttcaggtcc	(-467:-458)			si-only-up
SSNA1	NM_003731	gaaacggaaa	(-327:-318)			si-only-up
SHROOM2	NM_001649	aaacttgaag	(-979:-970)	agaacaaagtgtg,agtttaaatggct	(-629:-617),(453:465)	si-only-up
IDH3A	NM_005530	tttccgggtt	(-201:-192)			si-only-up
CAMSAP1L1	NM_203459	cagccggaaa	(-631:-622)			si-only-up
HIST1H2BH	NM_003524	aatccggaag	(-365:-356)			si-only-up
FUZ	NM_025129	cttccggcta	(-124:-115)			si-only-up
CDK9	NM_001261	tttccaaata	(171:180)			si-only-up
BANF1	NM_003860	cttccggcgc	(79:88)			si-only-up
NUP62CL	NM_017681	tttccggctc	(-65:-56)			si-only-up
SLBP	NM_006527	cttccgggtt	(-539:-530)			si-only-up
KIAA1012	NM_014939	cttccggctc	(-123:-114)			si-only-up
SLC26A2	NM_000112	cttccggtta	(-444:-435)			si-only-up
LRFN3	NM_024509	attccggaaa	(-355:-346)			si-only-up
AGGF1	NM_018046	tttccggctc	(6:15)			si-only-up
RWDD2B	NM_016940	cttccggtcc	(-41:-32)			si-only-up
PTDSS1	NM_014754	tttccggatg	(163:172)			si-only-up
TWF1	NM_002822	cttccgtttt	(-259:-250)			si-only-up
PSMC1	NM_002802	cttccggcag	(15:24)			si-only-up
SLC25A46	NM_138773	cttccggttg	(-56:-47)			si-only-up
ARIH2	NM_006321	gatccggaag	(-39:-30)	aggtcagaggcca	(378:390)	si-only-up
EIF2S1	NM_004094	cttccggttg	(-454:-445)	aggccaaagacta	(-297:-285)	si-only-up
DND1,WDR55	NM_194249	tttccgtttc	(-581:-572)			si-only-up
SHQ1	NM_018130	gagccggaag	(-13:-4)			si-only-up
NUTF2	NM_005796	atgccggaaa	(-68:-59)			si-only-up
PCYT1A	NM_005017	cttccggctg	(-30:-21)			si-only-up
ADCY1	NM_021116	tttcagtatt	(-425:-416)			si-only-up
GLCE	NM_015554	cttccggctt	(387:396)			si-only-up
KIAA0947	NM_015325	tttccgtttt	(-764:-755)			si-only-up
COL4A1	NM_001845	gacccggaaa	(-569:-560)			si-only-up
OSGEPL1	NM_022353	cttccgggcg	(411:420)	cgtgcaaagtgca	(-549:-537)	si-only-up
ADIPOR1	NM_015999	tttccggccc	(359:368)			si-only-up
FAM128B	NM_025029	tttccgggta	(378:387)			si-only-up
PRDM4	NM_012406	gatccggaaa	(-15:-6)			si-only-up
LOC647081,SDHD	NM_003002	cttccggttc	(-100:-91)			si-only-up
METAP2	NM_006838	cttccggcgt	(51:60)			si-only-up
C11orf51	NM_014042	cttccgggtc	(92:101)			si-only-up
BOP1	NM_015201	gattcggaaa	(-967:-958)			si-only-up
ADCY3	NM_004036	tttccggcac	(-340:-331)			si-only-up
TRIB2	NM_021643	cttccggtgt	(-922:-913)	ggtgcaaagtttt	(-737:-725)	si-only-up
WDR42A	NM_015726	gggccggaaa	(-331:-322)			si-only-up
CPT2	NM_000098	gggccggaag	(375:384)			si-only-up
POLI	NM_007195	cttccggcct	(-133:-124)			si-only-up
STK38L	NM_015000	cttccggctg	(-76:-67)			si-only-up
STMN3	NM_015894	tttccggtag	(96:105)			si-only-up
MLF1IP	NM_024629	gcgccggaaa	(-201:-192)			si-only-up
COPS7A	NM_016319	cggccggaag	(-32:-23)			si-only-up
PPIH	NM_006347	cttccgggtc	(56:65)	tgaccattgacct	(-178:-166)	si-only-up
BLM	NM_000057	cttccgtttc	(184:193)			si-only-up
FXC1	NM_012192	gaaacggaag	(35:44)			si-only-up
PRPF31	NM_015629	tttccggctt	(-35:-26)			si-only-up
RMND5B,NOLA2	NM_022762	cttccggttc	(-25:-16)			si-only-up
SH3GL2	NM_003026	ggaccggaaa	(-805:-796)	ggctcaaagggca	(-454:-442)	si-only-up
DPH4	NM_181706	cttccggcgg	(4:13)			si-only-up
WDR5B	NM_019069	tttccggctt	(-55:-46)			si-only-up
PERLD1	NM_033419	cttccggtta	(-28:-19)			si-only-up
FIG4	NM_014845	gatccggaaa	(62:71)			si-only-up
DDX60	NM_017631	ggcccggaag	(301:310)			si-only-up
ARAF	NM_001654	gagccggaag	(322:331)			si-only-up
RNF130	NM_018434	catccggaaa	(-494:-485)			si-only-up
PUS3	NM_031307	ctgccggaaa	(32:41)			si-only-up
ZCCHC6	NM_024617	tttccggtgt	(-81:-72)			si-only-up
LRRC49	NM_017691	agaccggaaa	(114:123)			si-only-up
MOAP1	NM_022151	cttccggctc	(-70:-61)			si-only-up
HDGFRP3	NM_016073	tttccggcag	(-792:-783)	tggactttggact	(-965:-953)	si-only-up
LRRC14	NM_014665	tttcagattg	(-943:-934)	tagactgtggact,ttcactttgccca	(-878:-866),(-715:-703)	si-only-up
EMG1	NM_006331	cttccggtat	(126:135)	gggtgaaaggtca	(-623:-611)	si-only-up
TRAPPC4	NM_016146	tttccggcac	(73:82)			si-only-up
CCDC90B	NM_021825	gcgccggaag	(64:73)	cgttcaaaggtcg	(113:125)	si-only-up
ZNF222	NM_013360	cttccggtcc	(-19:-10)			si-only-up
LPHN2	NM_012302	gcgccggaaa	(-76:-67)			si-only-up
C17orf90	NM_001039842	tttcctgttt	(325:334)			si-only-up
MRPL28	NM_006428	cttccggttc	(10:19)			si-only-up
PSMB7	NM_002799	acgccggaag	(-48:-39)			si-only-up
GPAA1	NM_003801	ggaccggaag	(-2:7)			si-only-up
NFATC2IP	NM_032815	aagccggaag	(-308:-299)			si-only-up
MAPKAPK3	NM_004635	cttccggatt	(-974:-965)			si-only-up
DKFZP686M0199	NM_001098729	tttccggttc	(-228:-219)			si-only-up
GYS1	NM_002103	gaaacggaaa	(-589:-580)			si-only-up
JTB	NM_006694	tttccgtttt	(-358:-349)	agagcaaagtcct	(103:115)	si-only-up
MRPS31	NM_005830	aggccggaag	(-13:-4)			si-only-up
MICALL1	NM_033386	cagccggaaa	(-3:6)			si-only-up
CDC37L1	NM_017913	caaccggaag	(-27:-18)			si-only-up
C17orf71	NM_018149	ggaccggaag	(11:20)	tgaactctagcct	(-964:-952)	si-only-up
CCNE2	NM_057749	gagccggaaa	(-699:-690)			si-only-up
COX7C	NM_001867	gatccggaag	(369:378)	tggtcaaagacca	(-982:-970)	si-only-up
LGR4	NM_018490	tttccgtttg	(-501:-492)			si-only-up
SNAPC5	NM_006049	gcgccggaag	(-70:-61)			si-only-up
NXT2	NM_018698	gcaccggaag	(-15:-6)	tacactttgagcc	(-420:-408)	si-only-up
MFAP1	NM_005926	tttccggttt	(26:35)			si-only-up
IFI16	NM_005531	ctaccggaag	(-795:-786)			si-only-up
RUVBL2	NM_006666	tttccgtttc	(-24:-15)			si-only-up
TRIM21	NM_003141	cttccggtgc	(220:229)			si-only-up
TMEM5	NM_014254	cttccggctc	(297:306)			si-only-up
ATG5	NM_004849	gagccggaag	(263:272)			si-only-up
DBR1	NM_016216	aaaccggaag	(-10:-1)			si-only-up
FAM82B	NM_016033	gcaccggaaa	(-6:3)			si-only-up
COL4A2	NM_001846	tttccgggtc	(428:437)			si-only-up
ZNF614,ZNF432	NM_014650	aagccggaag	(-30:-21)	aggactttacccc	(-250:-238)	si-only-up
ZNF35	NM_003420	gagccggaag	(-35:-26)			si-only-up
STOML1	NM_004809	aagccggaag	(-26:-17)	gtgccaaagttca	(-779:-767)	si-only-up
EIF3G	NM_003755	gcaccggaag	(-8:1)			si-only-up
PPP1R7	NM_002712	attccggaaa	(-16:-7)			si-only-up
RRP15	NM_016052	cttccggcgc	(16:25)			si-only-up
TACC3	NM_006342	actccggaaa	(-196:-187)	agagtgaaggtca,tgttctttggtcc	(-728:-716),(464:476)	si-only-up
ARHGAP10	NM_024605	tttccggtag	(-975:-966)			si-only-up
MRPL12	NM_002949	tttccggctc	(-4:5)	cggcctttgcacc	(-627:-615)	si-only-up
TIMM8B	NM_012459	gaaccggaag	(-69:-60)			si-only-up
TRMT12	NM_017956	tttccggcac	(16:25)	ggaccaaaggaca	(-945:-933)	si-only-up
NDUFB3	NM_002491	tttccggttg	(266:275)			si-only-up
NUP107	NM_020401	cttccgggtc	(19:28)			si-only-up
RABIF	NM_002871	aaaccggaag	(85:94)			si-only-up
STIP1	NM_006819	tttccggaac	(-687:-678)			si-only-up
TUBGCP4	NM_014444	aaaccggaag	(-80:-71)			si-only-up
BRD3	NM_007371	gcaccggaaa	(-396:-387)			si-only-up
NPAT	NM_002519	cttccggttc	(-420:-411)	aggccaaaggttt	(202:214)	si-only-up
HIF1AN	NM_017902	cttccggttc	(40:49)	tgacctctagccc	(-873:-861)	si-only-up
CDC42EP3	NM_006449	cagccggaaa	(-507:-498)	agggcagaggcca,tgaattttactct	(-589:-577),(-304:-292)	si-only-up
LEPROT	NM_017526	aagccggaag	(56:65)			si-only-up
TNPO3	NM_012470	cttccggtcc	(20:29)			si-only-up
OGFRL1	NM_024576	tttcctgttt	(-473:-464)			si-only-up
CDC7	NM_003503	atgccggaaa	(-624:-615)			si-only-up
HOXD11	NM_021192	gaaccggaaa	(-762:-753)			si-only-up
CEP97	NM_024548	tttccggctc	(-52:-43)			si-only-up
PLA2G12A	NM_030821	aagccggaaa	(-459:-450)			si-only-up
MFSD1	NM_022736	gaaacggaaa	(-269:-260)			si-only-up
OSTM1	NM_014028	aaaccggaag	(5:14)			si-only-up
C3orf52	NM_024616	aaaccggaag	(-841:-832)			si-only-up
TPRKB	NM_016058	cttccggtcc	(-199:-190)			si-only-up
AP3S2	NM_005829	caaccggaag	(357:366)			si-only-up
ZNF337	NM_015655	cttccggcgc	(115:124)			si-only-up
SLC25A44	NM_014655	tttccggttc	(-17:-8)			si-only-up
ASF1B	NM_018154	cttccggttc	(235:244)			si-only-up
XPNPEP1	NM_020383	aagccggaaa	(-388:-379)			si-only-up
SATB1	NM_002971	gggccggaaa	(-247:-238)			si-only-up
EBNA1BP2	NM_006824	aaaccggaag	(-79:-70)			si-only-up
ID4	NM_001546	aaaacggaaa	(-699:-690)			si-only-up
PPP1R11	NM_021959	gagccggaag	(63:72)			si-only-up
RHOT2	NM_138769	gaaccggaag	(-29:-20)	tgcccttttgcct	(-363:-351)	si-only-up
ZNF175	NM_007147	aaaccggaag	(-14:-5)			si-only-up
FOXG1	NM_005249	aagccggaaa	(-649:-640)			si-only-up
MRPL13	NM_014078	tttccggttc	(7:16)			si-only-up
TTF1	NM_007344	gggccggaag	(-39:-30)			si-only-up
PEX11A	NM_003847	gaaccggaag	(-82:-73)	tggcctttgggct	(76:88)	si-only-up
RBM12B	NM_203390	aagccggaag	(186:195)			si-only-up
C17orf42	NM_024683	gaaccggaag	(22:31)			si-only-up
CSTF2T	NM_015235	tttccggctg	(178:187)			si-only-up
COMMD8	NM_017845	gagccggaag	(12:21)	tggactttgagct	(-766:-754)	si-only-up
HSD17B8	NM_014234	taaccggaaa	(-237:-228)	tgacctctggccc,tgacctctgatcc	(160:172),(200:212)	si-only-up
CARD8	NM_014959	cttccggtcg	(80:89)			si-only-up
UFC1	NM_016406	cttccggttt	(465:474)			si-only-up
RGS7	NM_002924	tttccggctt	(-315:-306)			si-only-up
COL6A1	NM_001848	caaactgaaa	(-577:-568)	ggagcagaaggca	(18:30)	si-only-up
FBL	NM_001436	aaaccggaag	(-241:-232)			si-only-up
SSBP1	NM_003143	gcgccggaag	(-14:-5)			si-only-up
ZKSCAN3	NM_024493	ggcccggaag	(-6:3)			si-only-up
GPS2	NM_004489	tttccgtttt	(-473:-464)			si-only-up
CRYZ	NM_001889	cttccggctg	(96:105)			si-only-up
SMUG1	NM_014311	gaaccggaaa	(-7:2)			si-only-up
PSMC2	NM_002803	ccaccggaag	(9:18)			si-only-up
LIMS1	NM_004987	ccaccggaag	(-394:-385)	gggccagaggcta	(-286:-274)	si-only-up
PRICKLE4	NM_013397	tttccttttt	(-171:-162)			si-only-up
SNRPE	NM_003094	cttccggttc	(-20:-11)			si-only-up
MED6	NM_005466	gcgccggaaa	(-5:4)			si-only-up
STAT6	NM_003153	aagccggaaa	(-2:7)	agagcaaagacca	(-567:-555)	si-only-up
EID1	NM_014335	tttccggttt	(-226:-217)			si-only-up
PDAP1	NM_014891	tttccggttc	(62:71)			si-only-up
COBRA1	NM_015456	tttccggctt	(393:402)	agagaaaatttca	(-714:-702)	si-only-up
TLE1	NM_005077	tttccggctt	(349:358)	agaactttgcagt	(-534:-522)	si-only-up
TTLL12	NM_015140	tttccggtcc	(-635:-626)			si-only-up
M6PR	NM_002355	tttccggttc	(0:9)	ggaattttggcct	(471:483)	si-only-up
TMEM8	NM_021259	aagacggaaa	(-733:-724)			si-only-up
TOMM40	NM_006114	cttccggttt	(-574:-565)	tgacctctgccct,tgccctctgacct,tgacctctcccct	(160:172),(167:179),(174:186)	si-only-up
URM1	NM_030914	aagacggaag,gcgccggaag	(-213:-204),(-24:-15)			si-only-up
PRKD1	NM_002742	tttccggaaa,tttccggaaa	(50:59),(50:59)			si-only-up
EIF2B1	NM_001414	gcgccggaag,gcgccggaag	(-9:0),(15:24)			si-only-up
MINPP1	NM_004897	cggccggaag,gagccggaag	(356:365),(395:404)			si-only-up
ARHGEF10	NM_014629	tttccttttt,tttccggtaa	(-870:-861),(482:491)			si-only-up
YIPF2	NM_024029	cttccgtctt,ttaccggaag	(-137:-128),(-49:-40)	tgaactcagacct	(460:472)	si-only-up
SRBD1	NM_018079	ggtccggaag,cttccggcgg,gaaccggaag	(-65:-56),(-24:-15),(-14:-5)			si-only-up
UBE4A	NM_004788	cttccggcgc,cttccggttg	(-50:-41),(3:12)	tgaacttcgaccc	(238:250)	si-only-up
SUPT6H	NM_003170	gaaccggaag,gagccggaaa	(-352:-343),(-98:-89)			si-only-up
CCT2	NM_006431	tttccggccc,cttccggctt	(-76:-67),(18:27)			si-only-up
CCDC76	NM_019083	cttccggttc,acaccggaag	(-164:-155),(-16:-7)	gggccagagttct	(-726:-714)	si-only-up
THAP10	NM_020147	tttccggtct,cttccggtcc	(-354:-345),(-162:-153)			si-only-up
ATP7A	NM_000052	cttccggcag,cacccggaag	(-103:-94),(-87:-78)			si-only-up
COX6B1	NM_001863	cttccggctg,cttccggctg	(60:69),(238:247)			si-only-up
BAG1	NM_004323	cttccggccc,tttccggatt	(-242:-233),(-187:-178)			si-only-up
SLC4A1AP	NM_018158	cagccggaag,ccgccggaag	(-14:-5),(150:159)			si-only-up
OTUD3	NM_015207	aaaacggaaa,cagccggaaa	(-613:-604),(162:171)			si-only-up
BIN3	NM_018688	aatccggaag	(29:38)	agaccaaagggaa	(-541:-529)	si-only-down
SLC2A10	NM_030777	gggccggaaa	(-3:6)			si-only-down
RMND1	NM_017909	aagccggaag	(-115:-106)	ggaccagagttca,tgatctttggtca	(1:13),(298:310)	si-only-down
EGR1	NM_001964	cttccggctc	(-342:-333)			si-only-down
USP8	NM_005154	cttccggttt	(440:449)	agtacaaagatca	(-825:-813)	si-only-down
PCM1	NM_006197	cttccggcac	(-310:-301)			si-only-down
C12orf41	NM_017822	tagccggaaa	(-269:-260)			si-only-down
YRDC	NM_024640	tttccggtga	(452:461)	tgttcagagtcca	(-943:-931)	si-only-down
SLC35A5	NM_017945	cttccggctt	(-151:-142)			si-only-down
DNAJC7	NM_003315	caaccggaag	(-62:-53)	aaacctttgctct	(483:495)	si-only-down
ZNF787	NM_001002836	cttccggcct	(-13:-4)			si-only-down
RPS25	NM_001028	gtgccggaaa	(-263:-254)			si-only-down
C15orf15	NM_016304	tttccggtcg	(41:50)			si-only-down
METTL3	NM_019852	tttccggtta	(-22:-13)			si-only-down
CSNK2A2	NM_001896	tttccgggtt	(-254:-245)			si-only-down
COX4NB	NM_006067	tttccggcag	(-73:-64)			si-only-down
ETV5	NM_004454	tttccgtttt	(-623:-614)			si-only-down
C19orf42	NM_024104	cttccggttc	(15:24)	aggactttgtccc,tgaactttaagct	(-675:-663),(187:199)	si-only-down
CREBZF	NM_001039618	cttccggcta	(3:12)	tgccctctgacct	(346:358)	si-only-down
MSL-1	NM_001012241	taaagggaaa	(-505:-496)	tttttaaagggaa	(-509:-497)	si-only-down
KIAA0802	NM_015210	catccggaag	(319:328)			si-only-down
EIF3J	NM_003758	ctaccggaaa	(-966:-957)			si-only-down
COMMD10	NM_016144	cttccggctt	(-57:-48)			si-only-down
ZFP36	NM_003407	aaaaaggaaa	(-635:-626)			si-only-down
SETD5	NM_001080517	tagccggaag	(-563:-554)			si-only-down
MON1B	NM_014940	caaccggaag	(188:197)			si-only-down
TNFRSF1A	NM_001065	cttccggctg	(366:375)			si-only-down
SFRS17A	NM_005088	gcgccggaag	(-6:3)			si-only-down
JHDM1D	NM_030647	gaatcggaag	(-891:-882)			si-only-down
ZNF710	NM_198526	cttcaggctt	(-373:-364)	taatctttgttcc	(-563:-551)	si-only-down
CABIN1	NM_012295	gatccggaaa	(-270:-261)			si-only-down
ROD1	NM_005156	aagccggaag	(-339:-330)			si-only-down
H1F0	NM_005318	tttccggcag	(-318:-309)	gggacaaagtttg	(-529:-517)	si-only-down
RPL10A	NM_007104	tttccggtta	(9:18)			si-only-down
UBA6	NM_018227	aaaccggaaa	(-111:-102)			si-only-down
AIP	NM_003977	aagccggaag	(-344:-335)			si-only-down
UCKL1	NM_017859	gaacaggaaa	(-851:-842)			si-only-down
TM9SF3	NM_020123	cttccggttg	(441:450)			si-only-down
TOP2B	NM_001068	gaacctgaaa	(386:395)			si-only-down
PSMD7	NM_002811	gaaccggaag	(28:37)			si-only-down
KHDRBS3	NM_006558	aaatctgaaa	(-847:-838)			si-only-down
CENTA1	NM_006869	tttccttttt	(-772:-763)			si-only-down
GSPT1	NM_002094	cttccggttg	(-231:-222)			si-only-down
MMP15	NM_002428	gagccggaag	(-304:-295)			si-only-down
SMYD2	NM_020197	acaccggaaa	(-228:-219)			si-only-down
CD164	NM_006016	aatccggaaa	(-707:-698)			si-only-down
SETD8	NM_020382	gaaccggaag	(-396:-387)	gggtcaaaggtcg	(-430:-418)	si-only-down
KCMF1	NM_020122	aaatcggaaa	(-847:-838)	agtacaaagattt,gggacaaagtttg	(-923:-911),(-766:-754)	si-only-down
PIK3C3	NM_002647	gaaccggaag	(-39:-30)			si-only-down
MMP14	NM_004995	aaaccggaaa	(40:49)			si-only-down
SPTLC2	NM_004863	tttccggttt	(84:93)			si-only-down
GATA2	NM_032638	agaccggaaa	(420:429)			si-only-down
KLF3	NM_016531	tttcattttt	(364:373)			si-only-down
FBXO28	NM_015176	gcaccggaag	(-35:-26)			si-only-down
CIAO1	NM_004804	cttccggctt	(-151:-142)			si-only-down
TRMT11	NM_001031712	cttccggccc	(24:33)	agggcaaagggct	(-825:-813)	si-only-down
TMEM127	NM_017849	aagccggaag	(-7:2)			si-only-down
TFB1M	NM_016020	gagccggaag	(-347:-338)			si-only-down
RPS16	NM_001020	tttccggttg	(33:42)			si-only-down
PTCD1,BUD31	NM_003910	gaaccggaaa	(-377:-368)			si-only-down
SLC19A1	NM_194255	caaaaggaaa	(-413:-404)			si-only-down
ACVR2A	NM_001616	gaaccggaag	(-519:-510)			si-only-down
ETS2	NM_005239	aaaacggaaa,tttccggtta	(-989:-980),(386:395)			si-only-down
CCDC92	NM_025140	ttttcttttc,ttttctttaa	(-853:-844),(-848:-839)	ttttcttttcttt,aagactttaaaaa	(-853:-841),(203:215)	si-only-down
ABCD1	NM_000033	aaaccggaag,tttccagttg	(-456:-447),(271:280)			si-only-down
CST3	NM_000099	tttccctttt,gttccggaaa	(-938:-929),(-105:-96)	tggactttgccgt	(233:245)	si-only-down
ATP6V1D	NM_015994	caaccggaag	(5:14)	tagtctttggcct	(-155:-143)	interact
PDIA4	NM_004911	tttccggctc	(172:181)			interact
GSTA4	NM_001512	tttccggctg	(-98:-89)	tgtcctttgtcct	(235:247)	interact
MGST3	NM_004528	tttccggcat	(-840:-831)			interact
FKBP14	NM_017946	tttccggttg	(-296:-287)			interact
DDAH1	NM_012137	tttccggata	(-774:-765)			interact
RFK	NM_018339	cttccggatt	(-247:-238)			interact
C11orf75	NM_020179	tttccgattc	(-334:-325)			interact
GLRX3	NM_006541	tttcattttt	(-911:-902)			interact
LANCL1	NM_006055	cttccggcgt	(301:310)			interact
MED20	NM_004275	aggccggaaa	(181:190)			interact
LCN2	NM_005564	cttccggctc	(-281:-272)			interact
TRIM15	NM_033229	cttccggcag	(-44:-35)			interact
VIM	NM_003380	catccggaaa	(-249:-240)			interact
C11orf10	NM_014206	tttccggttg	(-24:-15)			interact
IGBP1	NM_001551	cttccggttt	(390:399)	ttgcctttgaccc	(433:445)	interact
LPGAT1	NM_014873	cttccggctc	(149:158)			interact
STEAP1	NM_012449	gaaccggaaa	(-256:-247)			interact
PPP1R3C	NM_005398	cttccggctt	(-671:-662)			interact
TTC15	NM_016030	gaaccggaaa	(-17:-8)			interact
MKLN1	NM_013255	gaaccggaag	(370:379)			interact
MAP3K8	NM_005204	cttccggtta	(-763:-754)			interact
CRBN	NM_016302	gcaccggaaa	(211:220)			interact
GCHFR	NM_005258	cttccggctc	(397:406)			interact
THEM2	NM_018473	gagccggaag	(-377:-368)			interact
MTTP	NM_000253	tttccggccc	(-573:-564)			interact
EEF1E1	NM_004280	cggccggaag	(18:27)			interact
ZNF410	NM_021188	gagccggaag	(-37:-28)			interact
GLOD4	NM_016080	tttccggttt	(489:498)			interact
RIOK3	NM_003831	cagccggaag	(353:362)			interact
PLSCR1	NM_021105	tttccggctg	(242:251)			interact
COX7B	NM_001866	aagccggaaa	(-126:-117)			interact
AQP9	NM_020980	tttccggctc	(-641:-632)			interact
WDR77	NM_024102	cagccggaaa	(-130:-121)			both
APPL2	NM_018171	cttccggttt	(-14:-5)			both
CUL3	NM_003590	cagccggaag	(415:424)			both
LOXL2,ENTPD4	NM_004901	cttccggctc	(-734:-725)	agtgcaaagttct	(-721:-709)	both
PIP4K2B	NM_003559	cttccggctc	(91:100)			both
APBB2	NM_173075	tttccggatc	(-471:-462)	ttgcctttgcccc	(234:246)	both
ADIPOR2	NM_024551	cttccggttt	(-159:-150)	ggtccaaaggtaa	(-988:-976)	both
TSR2	NM_058163	gatccggaaa	(-231:-222)			both
C1orf156	NM_033418	cagccggaag	(164:173)			both
SUPT16H	NM_007192	gacccggaag	(199:208)			both
DPM2	NM_003863	aagccggaag	(-30:-21)			both
LAP3	NM_015907	cttccggctg	(179:188)			both
C7orf49	NM_024033	gagccggaag	(-135:-126)	tgaactttcaccc	(-270:-258)	both
NCBP1	NM_002486	aagccggaaa	(-210:-201)			both
HMG20A	NM_018200	cttccggttg	(237:246)			both
PPWD1	NM_015342	gaaccggaaa	(69:78)			both
GTPBP2	NM_019096	cttccggtgt	(313:322)			both
LITAF	NM_004862	aagccggaag	(-648:-639)			both
COX7A2	NM_001865	cacccggaag	(439:448)			both
CALU	NM_001219	cttccggttg	(53:62)			both
PTPRG	NM_002841	taaacggaaa	(463:472)	agtgcaaaggccg	(-559:-547)	both
COQ10B	NM_025147	cttccggtct	(440:449)			both
MYL6B,MYL6	NM_002475	gggccggaag	(-91:-82)			both
ANAPC1	NM_022662	cttccggctc	(418:427)			both
TOR3A	NM_022371	tttccggctt	(-303:-294)			both
RDBP	NM_002904	cttccggtac	(-10:-1)	gggtcaaaggtta,gggtcaaaagtca,aggtcaaaagtca,gggtcaaagttca	(-343:-331),(-330:-318),(-198:-186),(-184:-172)	both
NAT11	NM_024771	aaacctgaaa	(-946:-937)			both
GABARAPL2	NM_007285	cagccggaag	(5:14)			both
POLQ	NM_199420	aggccggaag	(-93:-84)			both
CAMTA1	NM_015215	aagccggaag	(244:253)			both
ACSL1	NM_001995	tttccggcct	(303:312)	taccctttgtcct	(-229:-217)	both
C11orf24	NM_022338	cttccggctc	(-85:-76)			both
SPIN1	NM_006717	gaaacggaag	(-774:-765)			both
HNRNPA0	NM_006805	aaaacggaag	(-440:-431)			both
ORC1L	NM_004153	aagccggaaa	(-162:-153)			both
TSTA3	NM_003313	tttccggctc	(317:326)			both
LSM5	NM_012322	cttccggcgt	(33:42)			both
ATP6V0D1	NM_004691	aagccggaag	(301:310)	tggcctttgatcc	(-520:-508)	both
PSMC6	NM_002806	caaccggaag	(-86:-77)			both
GLRX5	NM_016417	gaaccggaaa	(-355:-346)			both
SLC20A1	NM_005415	tttccgattt	(376:385)			both
EDEM2	NM_018217	tttccggctg	(88:97)	tgaactgtgaccc	(191:203)	both
CENPQ	NM_018132	cttccgggtc	(-10:-1)			both
GNG5	NM_005274	gaaccggaaa	(363:372)			both
TTRAP	NM_016614	cttccggctc	(211:220)			both
NUP133	NM_018230	tttccggctt	(-181:-172)			both
TAOK3	NM_016281	tttccggtgt	(-974:-965)	tgcactttcaccc,tgaactttgaccg	(-905:-893),(-307:-295)	both
POLR1E	NM_022490	gagccggaag	(-221:-212)			both
HEXA	NM_000520	aggccggaag	(52:61)			both
ZNF268	NM_003415	cttccgggtc	(-50:-41)	tggcccttggccg	(-18:-6)	both
SHC2	NM_012435	gatccggaag	(375:384)			both
C8orf33	NM_023080	tatccggaaa	(-376:-367)	agagctttgaact,tgaacttttatcc	(-391:-379),(-384:-372)	both
DENR	NM_003677	cttccggctt	(-58:-49)			both
SEC24A	NM_021982	gagccggaag	(-57:-48)			both
ZNF643	NM_023070	aaaccggaaa	(-998:-989)			both
PCTK2	NM_002595	gagccggaag	(294:303)			both
GTF3C1	NM_001520	gaaccggaag	(-212:-203)			both
WBP11	NM_016312	gaaccggaag	(-129:-120)			both
GOLT1B	NM_016072	tttccggttt	(-556:-547)			both
TRIM8	NM_030912	cttccgtttc	(-637:-628)	tggaatttggacc	(-176:-164)	both
TMEM50A	NM_014313	cttccggctt	(-847:-838)			both
ONECUT2	NM_004852	aaacctgaaa	(-474:-465)			both
RRAS	NM_006270	gaaccggaag	(-555:-546)			both
LRPPRC	NM_133259	gagacggaag,aagacggaaa	(-188:-179),(-181:-172)			both
LATS1,EIF3K	NM_013234	cagccggaaa,tttccgtttc	(12:21),(92:101)			both
SDF2	NM_006923	tttccggctc,cttccggttc	(-277:-268),(-23:-14)			both
SNF1LK	NM_173354	tttccgttcg,tttcaagttt,tttcagattt	(-915:-906),(-666:-657),(-641:-632)	atttcagatttta	(-642:-630)	both
ORC2L	NM_006190	gaaacggaaa,cagacggaaa	(-181:-172),(182:191)	aggccaaagtcct	(445:457)	both
TUBB6	NM_032525	tttccgttaa,gagacggaaa	(-824:-815),(-522:-513)			both
KBTBD2	NM_015483	tttccgtttc,aaaccggaag	(-419:-410),(51:60)	tcaactttctcct	(-753:-741)	both
Category*: "si-only-up"or "si-only-down"denotes Category A that gene expressions are significantly up- or down-regulated by HNF4α shRNA; "interact "and "both" indicate Category D and C that gene expressions are significantly changed by HNF4α shRNA and cytokines.
